# Supplementary material for: Genomic blueprints of sponge-prokaryote symbiosis are shared by low abundant and cultivatable Alphaproteobacteria
Source: Sci Rep. 2019 Feb 13;9:1999. doi: 10.1038/s41598-019-38737-x (PMC6374434; doi:10.1038/s41598-019-38737-x)
Supplement: Supplementary file 2 — Table S1 [file 41598_2019_38737_MOESM2_ESM.xlsx]

## Sheet: Sheet1
Table S1. Colony morphology,16S rRNA-based classification (genus level) and closest 16S rRNA gene relatives of bacterial isolates obtained from Spongia officinalis on MG50 medium.
Strain ID1	Dilution Plate	Weeks of Incubation	Colony Morphology	RDP classification	Confidence	Closet hit on NCBI BLASTN	Similarity	Accession number	Closest type strain on RDP	Probability score (type strain homology)2
Alg231-01	3	1	White-yellowish, dry	Pseudovibrio	1	Pseudovibrio sp. 2011SOCNI42	1	KF582882	Pseudovibrio ascidiaceicola (T); F423(= NBRC 100514); AB175663	0.979
Alg231-02	3	1	Yellowish, concentric darker, small	Pseudovibrio	1	Pseudovibrio sp. 2011SOCNI41	1	KF582881	Pseudovibrio ascidiaceicola (T); F423(= NBRC 100514); AB175663	0,979 (100% similarity)
Alg231-03	3	1	Milky, round, mucoid	Ruegeria	1	Ruegeria sp. 2011SOCNI17	1	KF582894	Ruegeria atlantica (T); IAM14463; D88526	0.976
Alg231-04	3	1	Yellow, round, large	Unclassified Rhodobacteraceae	1	Phaeobacter gallaeciensis DSM 26640	0.99	CP006966	Phaeobacter inhibens T5 (T) AY177712	0,908 (98.1% similarity)
Alg231-05	3	1	Transparent, round, tiny	Dermacoccus	1	Dermacoccus nishinomiyaensis strain BCX-20	1	KM378574	Dermacoccus barathri (T); MT2.1; AY894328	0.923
Alg231-07	3	1	Milky, round	Ruegeria	1	Ruegeria sp. 2011SOCNI17	1	KF582894	Ruegeria atlantica (T); IAM14463; D88526	0.976
Alg231-08	3	1	Yellow, round, large, mucoid	Ruegeria	1	Alpha proteobacterium D29	1	DQ227659	Ruegeria atlantica (T); IAM14463; D88526	0.931
Alg231-09	3	1	White, round, smooth	Ruegeria	1	Ruegeria sp. 2011SOCNI17	1	KF582894	Ruegeria atlantica (T); IAM14463; D88526	0.976
Alg231-10	3	1	White, round, large, irregular edge	Ruegeria	1	Uncultured bacterium clone SBS-RV-098	1	HQ326349	Ruegeria meonggei (T); MA-E2-3; KF740534	0.931
Alg231-11	3	1	Yellowish, mucoid	Vibrio	1	Vibrio crassostreae 9CS106	1	CP016228	Vibrio gigantis (T); CAIM 25; LGP 13; LMG 22741; CIP 108656; EF094888; Vibrio crassostreae (T); CAIM 1405; LGP 7; LMG 22240; CIP 108327; EF094887	0.993
Alg231-12	3	1	Yellowish turning to white, round, smooth	Ruegeria	1	Ruegeria sp. 2011SOCNI17	1	KF582894	Ruegeria atlantica (T); IAM14463; D88526	0.976
Alg231-13	3	1	White, round	Ruegeria	1	Ruegeria sp. strain AU620	1	LN878581	Ruegeria atlantica (T); IAM14463; D88526	0.976
Alg231-14	3	2	Orange, small, round	Erythrobacter	1	Erythrobacter aquimaris strain 4m122	0.99	JQ661209	Erythrobacter aquimaris (T); SW-110; AY461441	0,903 (98.2% similarity)
Alg231-15	3	2	Yellow, small, round	Sphingorhabdus	1	Sphingorhabdus sp. MEBiC05060	1	EU581700	Sphingorhabdus litoris (T); FR1093; DQ781321	0,939 (98.6% similarity)
Alg231-16	3	2	Orange, small, round	Ruegeria	0.99	Uncultured alpha proteobacterium clone 51ANG10	0.99	AJ633937	Ruegeria atlantica (T); IAM14463; D88526	0.89
Alg231-17	3	2	White, small, round	Loktanella	1	Uncultured bacterium clone SW-Apr-17	0.99	HQ203916	Loktanella maricola (T); DSW-18; EF202613	0.971
Alg231-18	3	2	White, yellowish, round, small	Ruegeria	1	Ruegeria meonggei strain MA-E2-3	0.99	NR_118639	Ruegeria meonggei (T); MA-E2-3; KF740534	0.995
Alg231-19	3	2	White, small, round	Ruegeria	1	Marine sponge bacterium plateOTU13	0.99	EU346500	Ruegeria arenilitoris (T); G-M8; JQ807219	0.899
Alg231-20	3	2	Whitish, translucent, small	Ruegeria	1	Uncultured alpha proteobacterium clone 51ANG10	0.99	AJ633937	Ruegeria atlantica (T); IAM14463; D88526	0.89
Alg231-21	3	2	Milky, round, large	Ruegeria	1	Ruegeria sp. 2011SOCNI17	1	KF582894	Ruegeria atlantica (T); IAM14463; D88526	0.976
Alg231-22	3	2	Milky, round, large	Ruegeria	1	Uncultured alpha proteobacterium clone 51ANG10	0.99	AJ633937	Ruegeria atlantica (T); IAM14463; D88526	0.89
Alg231-23	3	2	Yellow, round, mucoid, pigment changes medium color	Shewanella	1	Shewanella woodyi ATCC 51908	0.99	CP000961	Shewanella woodyi (T); ATCC 51908; CP000961	1
Alg231-30	3	3	White, small, round	Unclassified Rhodobacteraceae	1	Rhodobacteraceae bacterium Ph113	0.99	HE818195	Thalassobius aestuarii AY442178	0,896 (97.8% similarity)
Alg231-31	3	3	White, round, small	Ruegeria	1	Ruegeria meonggei strain MA-E2-3	1	NR_118639	Ruegeria meonggei (T); MA-E2-3; KF740534	0.995
Alg231-32	3	3	White, round, large	Ruegeria	1	Ruegeria sp. strain AU713	0.99	LN878408	Ruegeria meonggei (T); MA-E2-3; KF740534	0.941
Alg231-33	3	3	White,yellowish, round, large	Ruegeria	1	Ruegeria meonggei strain MA-E2-3	1	NR_118639	Ruegeria meonggei (T); MA-E2-3; KF740534	0.995
Alg231-35	3	3	Yellowish, round, mucoid	Loktanella	1	Uncultured bacterium clone Q31024	0.99	JX193451	Loktanella maricola (T); DSW-18; EF202613	0,981 (98.2% similarity)
Alg231-36	3	3	White, translucent, round look like water drop	Labrenzia	1	Bacterium EBAD56	1	JN207971	Labrenzia alba (T); type strain: CECT 5094; AJ878875	0,97 (99.4% similarity)
Alg231-39	3	3	White, smooth	Vibrio	1	Uncultured Vibrio sp. clone H02C48-48	0.99	HQ161447	Vibrio gallaecicus (T); CECT 7244; EU541605	0.9
Alg231-42	3	4	Beige, mucoid, irregular edge, large	Vibrio	1	Vibrio crassostreae 9CS106	1	CP016228	Vibrio gigantis (T); CAIM 25; LGP 13; LMG 22741; CIP 108656; EF094888; Vibrio crassostreae (T); CAIM 1405; LGP 7; LMG 22240; CIP 108327; EF094887	0.993
Alg231-44	3	4	N.A	Tateyamaria	91%!	Uncultured bacterium clone EthaneSIP4-6-33	0.99	HE981209	Tateyamaria omphalii (T); MKT107; AB193438	0.893
Alg231-46	3	8	Brown, round, small, pigment changes medium color	Ruegeria	1	Bacterium CSR-54	1	KJ018057	Ruegeria atlantica (T); IAM14463; D88526	0.961
Alg231-47	3	8	Yellow, round, mucoid, large	Vibrio	1	Vibrio crassostreae 9CS106	1	CP016228	Vibrio gigantis (T); CAIM 25; LGP 13; LMG 22741; CIP 108656; EF094888; Vibrio crassostreae (T); CAIM 1405; LGP 7; LMG 22240; CIP 108327; EF094887	0.993
Alg231-49	3	8	Light yellow, round, small	Tateyamaria	0.97	Uncultured bacterium clone SW-Apr-34	0.98	HQ203926	Tateyamaria omphalii (T); MKT107; AB193438	0,893 (97.3% similarity)
Alg231-50	3	8	Pinkish, round, small	Anderseniella	1	Marine sponge bacterium FILTEROTU17	1	EU346403	Anderseniella baltica (T); type strain:BA141; AM712634	0,916 (99.1% similarity)
Alg231-51	3	8	White, round, mucoid	Ruegeria	1	Uncultured alpha proteobacterium clone 51ANG10	0.99	AJ633937	Ruegeria meonggei (T); MA-E2-3; KF740534	0.894
Alg231-52	3	8	Beige, small, round	Ruegeria	1	Uncultured alpha proteobacterium clone 51ANG10	0.99	AJ633937	Ruegeria meonggei (T); MA-E2-3; KF740534	0.894
Alg231-53	4	1	White, round, small, mucoid	Pseudovibrio	1	Pseudovibrio sp. 2011SOCNI42	1	KF582882	Pseudovibrio ascidiaceicola (T); F423(= NBRC 100514); AB175663	0.979
Alg231-54	4	1	Milky, round, small	Ruegeria	1	Ruegeria sp. 2011SOCNI17	1	KF582894	Ruegeria atlantica (T); IAM14463; D88526	0,976 (98.9% similarity)
Alg231-55	4	1	White, round, small	Ruegeria	1	Ruegeria sp. I 9.31	0.99	KJ786469	Ruegeria meonggei (T); MA-E2-3; KF740534	0.995
Alg231-56	4	2	Transparent, round, small	Ruegeria	1	Uncultured alpha proteobacterium clone 3.1	0.99	AM930440	Ruegeria conchae (T); TW15; HQ171439	0.936
Alg231-57	4	2	White, round, large	Ruegeria	1	Uncultured bacterium clone SBS-RV-098	0.99	HQ326349	Ruegeria meonggei (T); MA-E2-3; KF740534	0.931
Alg231-63	4	8	Yellow, round, small	Ruegeria	1	Uncultured bacterium clone SBS-FW-015	0.99	HQ326247	Ruegeria atlantica (T); IAM14463; D88526	0.961
Alg231-64	5	2	Yellow, round, small, translucent	Ruegeria	1	Ruegeria sp. Isolate JZ10IS29	0.99	KC429817	Ruegeria conchae (T); TW15; HQ171439	0.936
Alg231-65	5	2	White, round, small	Ruegeria	1	Uncultured alpha proteobacterium clone 51ANG10	0.99	AJ633937	Ruegeria atlantica (T); IAM14463; D88526	0.89
Alg231-66	5	2	White, round, small	Ruegeria	1	Uncultured alpha proteobacterium clone 51ANG10	0.99	AJ633937	Ruegeria atlantica (T); IAM14463; D88526	0.89
Alg231-67	5	2	White, round, small	Ruegeria	1	Uncultured alpha proteobacterium clone 51ANG10	0.99	AJ633937	Ruegeria atlantica (T); IAM14463; D88526	0.89
Alg231-70	8	3	Tiny small, round, white	Norcardioides	1	Nocardioides sp. KC-EP-S9	1	FJ711223	Nocardioides ganghwensis (T); JC2055; AY423718	0.946
1Strains with genomes sequenced in this study are highlighted in bold.
2Percent 16S rRNA gene homology between strains sequenced in this study and the type strains from their closest, described species.
