# Supplementary material for: Genomic blueprints of sponge-prokaryote symbiosis are shared by low abundant and cultivatable Alphaproteobacteria
Source: Sci Rep. 2019 Feb 13;9:1999. doi: 10.1038/s41598-019-38737-x (PMC6374434; doi:10.1038/s41598-019-38737-x)
Supplement: Supplementary file 3 — Table S2 [file 41598_2019_38737_MOESM3_ESM.xlsx]

## Sheet: Sheet1
Table S2. Hierarchical, 16S rRNA gene-based taxonomic affiliation of bacterial isolates retrieved from Spongia officinalis on MG50 medium, with their respective grouping into OTUs at 100% 16S rRNA gene identity.
Phylum	Class	Order	Family	Genus	N° isolates	N° OTUs (100%)
Proteobacteria	Alphaproteobacteria	Rhodobacterales	Rhodobacteraceae	Ruegeria	28	10
Proteobacteria	Gammaproteobacteria	Vibrionales	Vibrionaceae	Vibrio	4	2
Proteobacteria	Alphaproteobacteria	Rhodobacterales	Rhodobacteraceae	Pseudovibrio	3	1
Proteobacteria	Alphaproteobacteria	Rhodobacterales	Rhodobacteraceae	Unclassified Rhodobacteraceae Alg231_04	1	1
Proteobacteria	Alphaproteobacteria	Rhodobacterales	Rhodobacteraceae	Unclassified Rhodobacteraceae Alg231_30	1	1
Proteobacteria	Alphaproteobacteria	Rhodobacterales	Rhodobacteraceae	Tateyamaria	2	1
Proteobacteria	Alphaproteobacteria	Rhodobacterales	Rhodobacteraceae	Loktanella	2	1
Actinobacteria	Actinobacteria	Actinomycetales	Dermacoccaceae	Dermacoccus	1	1
Proteobacteria	Alphaproteobacteria	Sphingomonadales	Erythrobacteraceae	Erythrobacter	1	1
Proteobacteria	Alphaproteobacteria	Rhodobacterales	Rhodobacteraceae	Labrenzia	1	1
Proteobacteria	Gammaproteobacteria	Alteromonadales	Shewanellaceae	Shewanella woodyi	1	1
Proteobacteria	Alphaproteobacteria	Sphingomonadales	Sphingomonadaceae	Sphingorhabdus	1	1
Proteobacteria	Alphaproteobacteria	Rhizobiales	Rhodobiaceae	Anderseniella	1	1
Actinobacteria	Actinobacteria	Actinomycetales	Nocardioidaceae	Nocardioides	1	1
2 phyla	3 classes	6 orders	8 families	12 classified + 2 unclassified	48	24
