# Supplementary material for: Genomic blueprints of sponge-prokaryote symbiosis are shared by low abundant and cultivatable Alphaproteobacteria
Source: Sci Rep. 2019 Feb 13;9:1999. doi: 10.1038/s41598-019-38737-x (PMC6374434; doi:10.1038/s41598-019-38737-x)
Supplement: Supplementary file 4 — Table S3 [file 41598_2019_38737_MOESM4_ESM.xlsx]

## Sheet: Table S3B
Table S3. List of protein-encoding genes (CDSs) shared between the Alphaproteobacteria genomes analysed in this study.
Labrenzia sp. Alg231_36*	Anderseniella sp. Alg231_50	Erythrobacter sp. Alg231_14	Loktanella sp. Alg231_35	Pseudovibrio sp. Alg231_02	Ruegeria sp. Alg231_54	Sphingorhabdus sp. Alg231_15	Tateyamaria sp. Alg231_49	Rhodobacteraceae bacterium Alg231_04	Rhodobacteraceae bacterium Alg231_30
Labrenzia__sp._Alg231_36_139,RNA polymerase sigma factor RpoD	Anderseniella_sp._Alg231_50_3744,RNA polymerase sigma factor RpoD	Erythrobacter_sp._Alg231_14_2650,RNA polymerase sigma factor RpoD	Loktanella_sp._Alg231_35_2064,RNA polymerase sigma factor RpoD	Pseudovibrio_sp._Alg231_02_2148,RNA polymerase sigma factor RpoD	Ruegeria_sp._Alg231_54_3098,RNA polymerase sigma factor RpoD	Sphingorhabdus_sp._Alg231_15_395,RNA polymerase sigma factor RpoD	Tateyamaria_sp._Alg231_49_3519,RNA polymerase sigma factor RpoD	Unclassified_Rhodobacteraceae_sp._Alg231_04_312,RNA polymerase sigma factor RpoD	Unclassified_Rhodobacteraceae_sp._Alg231_30_3348,RNA polymerase sigma factor RpoD
Labrenzia__sp._Alg231_36_144,Carbamoyl-phosphate synthase small chain (EC 6.3.5.5)	Anderseniella_sp._Alg231_50_3740,Carbamoyl-phosphate synthase small chain (EC 6.3.5.5)	Erythrobacter_sp._Alg231_14_2647,Carbamoyl-phosphate synthase small chain (EC 6.3.5.5)	Loktanella_sp._Alg231_35_3516,Carbamoyl-phosphate synthase small chain (EC 6.3.5.5)	Pseudovibrio_sp._Alg231_02_2144,Carbamoyl-phosphate synthase small chain (EC 6.3.5.5)	Ruegeria_sp._Alg231_54_2993,Carbamoyl-phosphate synthase small chain (EC 6.3.5.5)	Sphingorhabdus_sp._Alg231_15_399,Carbamoyl-phosphate synthase small chain (EC 6.3.5.5)	Tateyamaria_sp._Alg231_49_3836,Carbamoyl-phosphate synthase small chain (EC 6.3.5.5)	Unclassified_Rhodobacteraceae_sp._Alg231_04_3610,Carbamoyl-phosphate synthase small chain (EC 6.3.5.5)	Unclassified_Rhodobacteraceae_sp._Alg231_30_2165,Carbamoyl-phosphate synthase small chain (EC 6.3.5.5)
Labrenzia__sp._Alg231_36_148,Carbamoyl-phosphate synthase large chain (EC 6.3.5.5)	Anderseniella_sp._Alg231_50_3727,Carbamoyl-phosphate synthase large chain (EC 6.3.5.5)	Erythrobacter_sp._Alg231_14_2644,Carbamoyl-phosphate synthase large chain (EC 6.3.5.5)	Loktanella_sp._Alg231_35_2172,Carbamoyl-phosphate synthase large chain (EC 6.3.5.5)	Pseudovibrio_sp._Alg231_02_2140,Carbamoyl-phosphate synthase large chain (EC 6.3.5.5)	Ruegeria_sp._Alg231_54_1327,Carbamoyl-phosphate synthase large chain (EC 6.3.5.5)	Sphingorhabdus_sp._Alg231_15_401,Carbamoyl-phosphate synthase large chain (EC 6.3.5.5)	Tateyamaria_sp._Alg231_49_2062,Carbamoyl-phosphate synthase large chain (EC 6.3.5.5)	Unclassified_Rhodobacteraceae_sp._Alg231_04_3916,Carbamoyl-phosphate synthase large chain (EC 6.3.5.5)	Unclassified_Rhodobacteraceae_sp._Alg231_30_3776,Carbamoyl-phosphate synthase large chain (EC 6.3.5.5)
Labrenzia__sp._Alg231_36_149,Transcription elongation factor GreA	Anderseniella_sp._Alg231_50_3726,Transcription elongation factor GreA	Erythrobacter_sp._Alg231_14_2643,Transcription elongation factor GreA	Loktanella_sp._Alg231_35_2978,Transcription elongation factor GreA	Pseudovibrio_sp._Alg231_02_2139,Transcription elongation factor GreA	Ruegeria_sp._Alg231_54_4696,Transcription elongation factor GreA	Sphingorhabdus_sp._Alg231_15_402,Transcription elongation factor GreA	Tateyamaria_sp._Alg231_49_2599,Transcription elongation factor GreA	Unclassified_Rhodobacteraceae_sp._Alg231_04_4142,Transcription elongation factor GreA	Unclassified_Rhodobacteraceae_sp._Alg231_30_2893,Transcription elongation factor GreA
Labrenzia__sp._Alg231_36_151,Leucine-responsive regulatory protein, regulator for leucine (or lrp) regulon and high-affinity branched- chain amino acid transport system	Anderseniella_sp._Alg231_50_738,Transcriptional regulator, AsnC family	Erythrobacter_sp._Alg231_14_3056,Transcriptional regulator, AsnC family	Loktanella_sp._Alg231_35_2404,Leucine-responsive regulatory protein, regulator for leucine (or lrp) regulon and high-affinity branched- chain amino acid transport system	Pseudovibrio_sp._Alg231_02_2136,Leucine-responsive regulatory protein, regulator for leucine (or lrp) regulon and high-affinity branched- chain amino acid transport system	Ruegeria_sp._Alg231_54_1308,Leucine-responsive regulatory protein, regulator for leucine (or lrp) regulon and high-affinity branched- chain amino acid transport system	Sphingorhabdus_sp._Alg231_15_426,Transcriptional regulator, AsnC family	Tateyamaria_sp._Alg231_49_2546,Leucine-responsive regulatory protein, regulator for leucine (or lrp) regulon and high-affinity branched- chain amino acid transport system	Unclassified_Rhodobacteraceae_sp._Alg231_04_3931,Leucine-responsive regulatory protein, regulator for leucine (or lrp) regulon and high-affinity branched- chain amino acid transport system	Unclassified_Rhodobacteraceae_sp._Alg231_30_2527,Leucine-responsive regulatory protein, regulator for leucine (or lrp) regulon and high-affinity branched- chain amino acid transport system
Labrenzia__sp._Alg231_36_153,Thioredoxin reductase (EC 1.8.1.9)	Anderseniella_sp._Alg231_50_3724,Thioredoxin reductase (EC 1.8.1.9)	Erythrobacter_sp._Alg231_14_2856,Thioredoxin reductase (EC 1.8.1.9)	Loktanella_sp._Alg231_35_2403,Thioredoxin reductase (EC 1.8.1.9)	Pseudovibrio_sp._Alg231_02_2134,Thioredoxin reductase (EC 1.8.1.9)	Ruegeria_sp._Alg231_54_1307,Thioredoxin reductase (EC 1.8.1.9)	Sphingorhabdus_sp._Alg231_15_765,Thioredoxin reductase (EC 1.8.1.9)	Tateyamaria_sp._Alg231_49_2548,Thioredoxin reductase (EC 1.8.1.9)	Unclassified_Rhodobacteraceae_sp._Alg231_04_3933,Thioredoxin reductase (EC 1.8.1.9)	Unclassified_Rhodobacteraceae_sp._Alg231_30_2525,Thioredoxin reductase (EC 1.8.1.9)
Labrenzia__sp._Alg231_36_218,Excinuclease ABC subunit B	Anderseniella_sp._Alg231_50_3699,Excinuclease ABC subunit B	Erythrobacter_sp._Alg231_14_1001,Excinuclease ABC subunit B	Loktanella_sp._Alg231_35_1601,Excinuclease ABC subunit B	Pseudovibrio_sp._Alg231_02_2114,Excinuclease ABC subunit B	Ruegeria_sp._Alg231_54_1955,Excinuclease ABC subunit B	Sphingorhabdus_sp._Alg231_15_1636,Excinuclease ABC subunit B	Tateyamaria_sp._Alg231_49_829,Excinuclease ABC subunit B	Unclassified_Rhodobacteraceae_sp._Alg231_04_1466,Excinuclease ABC subunit B	Unclassified_Rhodobacteraceae_sp._Alg231_30_2088,Excinuclease ABC subunit B
Labrenzia__sp._Alg231_36_245,Excinuclease ABC subunit C	Anderseniella_sp._Alg231_50_3636,Excinuclease ABC subunit C	Erythrobacter_sp._Alg231_14_35,Excinuclease ABC subunit C	Loktanella_sp._Alg231_35_392,Excinuclease ABC subunit C	Pseudovibrio_sp._Alg231_02_2096,Excinuclease ABC subunit C	Ruegeria_sp._Alg231_54_4627,Excinuclease ABC subunit C	Sphingorhabdus_sp._Alg231_15_255,Excinuclease ABC subunit C	Tateyamaria_sp._Alg231_49_2651,Excinuclease ABC subunit C	Unclassified_Rhodobacteraceae_sp._Alg231_04_4185,Excinuclease ABC subunit C	Unclassified_Rhodobacteraceae_sp._Alg231_30_2134,Excinuclease ABC subunit C
Labrenzia__sp._Alg231_36_259,CDP-diacylglycerol--glycerol-3-phosphate 3- phosphatidyltransferase (EC 2.7.8.5)	Anderseniella_sp._Alg231_50_3637,CDP-diacylglycerol--glycerol-3-phosphate 3- phosphatidyltransferase (EC 2.7.8.5)	Erythrobacter_sp._Alg231_14_2968,CDP-diacylglycerol--glycerol-3-phosphate 3- phosphatidyltransferase (EC 2.7.8.5)	Loktanella_sp._Alg231_35_395,CDP-diacylglycerol--glycerol-3-phosphate 3- phosphatidyltransferase (EC 2.7.8.5)	Pseudovibrio_sp._Alg231_02_2090,CDP-diacylglycerol--glycerol-3-phosphate 3- phosphatidyltransferase (EC 2.7.8.5)	Ruegeria_sp._Alg231_54_4629,CDP-diacylglycerol--glycerol-3-phosphate 3- phosphatidyltransferase (EC 2.7.8.5)	Sphingorhabdus_sp._Alg231_15_860,CDP-diacylglycerol--glycerol-3-phosphate 3- phosphatidyltransferase (EC 2.7.8.5)	Tateyamaria_sp._Alg231_49_2650,CDP-diacylglycerol--glycerol-3-phosphate 3- phosphatidyltransferase (EC 2.7.8.5)	Unclassified_Rhodobacteraceae_sp._Alg231_04_4184,CDP-diacylglycerol--glycerol-3-phosphate 3- phosphatidyltransferase (EC 2.7.8.5)	Unclassified_Rhodobacteraceae_sp._Alg231_30_2133,CDP-diacylglycerol--glycerol-3-phosphate 3- phosphatidyltransferase (EC 2.7.8.5)
Labrenzia__sp._Alg231_36_280,Prolipoprotein diacylglyceryl transferase (EC 2.4.99.-)	Anderseniella_sp._Alg231_50_3653,Prolipoprotein diacylglyceryl transferase (EC 2.4.99.-)	Erythrobacter_sp._Alg231_14_2168,Prolipoprotein diacylglyceryl transferase (EC 2.4.99.-)	Loktanella_sp._Alg231_35_1374,Prolipoprotein diacylglyceryl transferase (EC 2.4.99.-)	Pseudovibrio_sp._Alg231_02_2077,Prolipoprotein diacylglyceryl transferase (EC 2.4.99.-)	Ruegeria_sp._Alg231_54_1312,Prolipoprotein diacylglyceryl transferase (EC 2.4.99.-)	Sphingorhabdus_sp._Alg231_15_1805,Prolipoprotein diacylglyceryl transferase (EC 2.4.99.-)	Tateyamaria_sp._Alg231_49_2540,Prolipoprotein diacylglyceryl transferase (EC 2.4.99.-)	Unclassified_Rhodobacteraceae_sp._Alg231_04_3926,Prolipoprotein diacylglyceryl transferase (EC 2.4.99.-)	Unclassified_Rhodobacteraceae_sp._Alg231_30_2532,Prolipoprotein diacylglyceryl transferase (EC 2.4.99.-)
Labrenzia__sp._Alg231_36_282,COG1496: Uncharacterized conserved protein	Anderseniella_sp._Alg231_50_3655,COG1496: Uncharacterized conserved protein	Erythrobacter_sp._Alg231_14_1778,COG1496: Uncharacterized conserved protein	Loktanella_sp._Alg231_35_1376,COG1496: Uncharacterized conserved protein	Pseudovibrio_sp._Alg231_02_2075,COG1496: Uncharacterized conserved protein	Ruegeria_sp._Alg231_54_1310,COG1496: Uncharacterized conserved protein	Sphingorhabdus_sp._Alg231_15_1814,COG1496: Uncharacterized conserved protein	Tateyamaria_sp._Alg231_49_2542,COG1496: Uncharacterized conserved protein	Unclassified_Rhodobacteraceae_sp._Alg231_04_3928,COG1496: Uncharacterized conserved protein	Unclassified_Rhodobacteraceae_sp._Alg231_30_2530,COG1496: Uncharacterized conserved protein
Labrenzia__sp._Alg231_36_285,Ribose-phosphate pyrophosphokinase (EC 2.7.6.1)	Anderseniella_sp._Alg231_50_3659,Ribose-phosphate pyrophosphokinase (EC 2.7.6.1)	Erythrobacter_sp._Alg231_14_1747,Ribose-phosphate pyrophosphokinase (EC 2.7.6.1)	Loktanella_sp._Alg231_35_859,Ribose-phosphate pyrophosphokinase (EC 2.7.6.1)	Pseudovibrio_sp._Alg231_02_2072,Ribose-phosphate pyrophosphokinase (EC 2.7.6.1)	Ruegeria_sp._Alg231_54_1276,Ribose-phosphate pyrophosphokinase (EC 2.7.6.1)	Sphingorhabdus_sp._Alg231_15_2370,Ribose-phosphate pyrophosphokinase (EC 2.7.6.1)	Tateyamaria_sp._Alg231_49_2823,Ribose-phosphate pyrophosphokinase (EC 2.7.6.1)	Unclassified_Rhodobacteraceae_sp._Alg231_04_3959,Ribose-phosphate pyrophosphokinase (EC 2.7.6.1)	Unclassified_Rhodobacteraceae_sp._Alg231_30_2721,Ribose-phosphate pyrophosphokinase (EC 2.7.6.1)
Labrenzia__sp._Alg231_36_296,LSU ribosomal protein L25p	Anderseniella_sp._Alg231_50_3662,LSU ribosomal protein L25p	Erythrobacter_sp._Alg231_14_2615,LSU ribosomal protein L25p	Loktanella_sp._Alg231_35_1532,LSU ribosomal protein L25p	Pseudovibrio_sp._Alg231_02_2071,LSU ribosomal protein L25p	Ruegeria_sp._Alg231_54_129,LSU ribosomal protein L25p	Sphingorhabdus_sp._Alg231_15_687,LSU ribosomal protein L25p	Tateyamaria_sp._Alg231_49_2389,LSU ribosomal protein L25p	Unclassified_Rhodobacteraceae_sp._Alg231_04_4005,LSU ribosomal protein L25p	Unclassified_Rhodobacteraceae_sp._Alg231_30_3070,LSU ribosomal protein L25p
Labrenzia__sp._Alg231_36_297,Peptidyl-tRNA hydrolase (EC 3.1.1.29)	Anderseniella_sp._Alg231_50_3663,Peptidyl-tRNA hydrolase (EC 3.1.1.29)	Erythrobacter_sp._Alg231_14_2616,Peptidyl-tRNA hydrolase (EC 3.1.1.29)	Loktanella_sp._Alg231_35_1534,Peptidyl-tRNA hydrolase (EC 3.1.1.29)	Pseudovibrio_sp._Alg231_02_2070,Peptidyl-tRNA hydrolase (EC 3.1.1.29)	Ruegeria_sp._Alg231_54_128,Peptidyl-tRNA hydrolase (EC 3.1.1.29)	Sphingorhabdus_sp._Alg231_15_688,Peptidyl-tRNA hydrolase (EC 3.1.1.29)	Tateyamaria_sp._Alg231_49_2387,Peptidyl-tRNA hydrolase (EC 3.1.1.29)	Unclassified_Rhodobacteraceae_sp._Alg231_04_4007,Peptidyl-tRNA hydrolase (EC 3.1.1.29)	Unclassified_Rhodobacteraceae_sp._Alg231_30_3069,Peptidyl-tRNA hydrolase (EC 3.1.1.29)
Labrenzia__sp._Alg231_36_299,GTP-binding and nucleic acid-binding protein YchF	Anderseniella_sp._Alg231_50_3664,GTP-binding and nucleic acid-binding protein YchF	Erythrobacter_sp._Alg231_14_2618,GTP-binding and nucleic acid-binding protein YchF	Loktanella_sp._Alg231_35_1527,GTP-binding and nucleic acid-binding protein YchF	Pseudovibrio_sp._Alg231_02_2069,GTP-binding and nucleic acid-binding protein YchF	Ruegeria_sp._Alg231_54_133,GTP-binding and nucleic acid-binding protein YchF	Sphingorhabdus_sp._Alg231_15_690,GTP-binding and nucleic acid-binding protein YchF	Tateyamaria_sp._Alg231_49_2400,GTP-binding and nucleic acid-binding protein YchF	Unclassified_Rhodobacteraceae_sp._Alg231_04_3998,GTP-binding and nucleic acid-binding protein YchF	Unclassified_Rhodobacteraceae_sp._Alg231_30_3078,GTP-binding and nucleic acid-binding protein YchF
Labrenzia__sp._Alg231_36_314,5-methylthioadenosine phosphorylase (EC 2.4.2.28)	Anderseniella_sp._Alg231_50_3674,5-methylthioadenosine phosphorylase (EC 2.4.2.28)	Erythrobacter_sp._Alg231_14_2248,5-methylthioadenosine phosphorylase (EC 2.4.2.28)	Loktanella_sp._Alg231_35_2323,5-methylthioadenosine phosphorylase (EC 2.4.2.28)	Pseudovibrio_sp._Alg231_02_2063,5-methylthioadenosine phosphorylase (EC 2.4.2.28)	Ruegeria_sp._Alg231_54_3221,5-methylthioadenosine phosphorylase (EC 2.4.2.28)	Sphingorhabdus_sp._Alg231_15_1506,5-methylthioadenosine phosphorylase (EC 2.4.2.28)	Tateyamaria_sp._Alg231_49_3738,5-methylthioadenosine phosphorylase (EC 2.4.2.28)	Unclassified_Rhodobacteraceae_sp._Alg231_04_4087,5-methylthioadenosine phosphorylase (EC 2.4.2.28)	Unclassified_Rhodobacteraceae_sp._Alg231_30_3660,5-methylthioadenosine phosphorylase (EC 2.4.2.28)
Labrenzia__sp._Alg231_36_316,Ubiquinol--cytochrome c reductase, cytochrome B subunit (EC 1.10.2.2)	Anderseniella_sp._Alg231_50_3676,Ubiquinol--cytochrome c reductase, cytochrome B subunit (EC 1.10.2.2)	Erythrobacter_sp._Alg231_14_1775,Ubiquinol--cytochrome c reductase, cytochrome B subunit (EC 1.10.2.2)	Loktanella_sp._Alg231_35_2532,Ubiquinol--cytochrome c reductase, cytochrome B subunit (EC 1.10.2.2)	Pseudovibrio_sp._Alg231_02_2061,Ubiquinol--cytochrome c reductase, cytochrome B subunit (EC 1.10.2.2)	Ruegeria_sp._Alg231_54_2210,Ubiquinol--cytochrome c reductase, cytochrome B subunit (EC 1.10.2.2)	Sphingorhabdus_sp._Alg231_15_819,Ubiquinol--cytochrome c reductase, cytochrome B subunit (EC 1.10.2.2)	Tateyamaria_sp._Alg231_49_995,Ubiquinol--cytochrome c reductase, cytochrome B subunit (EC 1.10.2.2)	Unclassified_Rhodobacteraceae_sp._Alg231_04_2262,Ubiquinol--cytochrome c reductase, cytochrome B subunit (EC 1.10.2.2)	Unclassified_Rhodobacteraceae_sp._Alg231_30_1854,Ubiquinol--cytochrome c reductase, cytochrome B subunit (EC 1.10.2.2)
Labrenzia__sp._Alg231_36_317,Ubiquinol-cytochrome C reductase iron-sulfur subunit (EC 1.10.2.2)	Anderseniella_sp._Alg231_50_3677,Ubiquinol-cytochrome C reductase iron-sulfur subunit (EC 1.10.2.2)	Erythrobacter_sp._Alg231_14_1776,Ubiquinol-cytochrome C reductase iron-sulfur subunit (EC 1.10.2.2)	Loktanella_sp._Alg231_35_2531,Ubiquinol-cytochrome C reductase iron-sulfur subunit (EC 1.10.2.2)	Pseudovibrio_sp._Alg231_02_2060,Ubiquinol-cytochrome C reductase iron-sulfur subunit (EC 1.10.2.2)	Ruegeria_sp._Alg231_54_2209,Ubiquinol-cytochrome C reductase iron-sulfur subunit (EC 1.10.2.2)	Sphingorhabdus_sp._Alg231_15_820,Ubiquinol-cytochrome C reductase iron-sulfur subunit (EC 1.10.2.2)	Tateyamaria_sp._Alg231_49_994,Ubiquinol-cytochrome C reductase iron-sulfur subunit (EC 1.10.2.2)	Unclassified_Rhodobacteraceae_sp._Alg231_04_2263,Ubiquinol-cytochrome C reductase iron-sulfur subunit (EC 1.10.2.2)	Unclassified_Rhodobacteraceae_sp._Alg231_30_1853,Ubiquinol-cytochrome C reductase iron-sulfur subunit (EC 1.10.2.2)
Labrenzia__sp._Alg231_36_326,Coproporphyrinogen III oxidase, aerobic (EC 1.3.3.3)	Anderseniella_sp._Alg231_50_3680,Coproporphyrinogen III oxidase, aerobic (EC 1.3.3.3)	Erythrobacter_sp._Alg231_14_1219,Coproporphyrinogen III oxidase, aerobic (EC 1.3.3.3)	Loktanella_sp._Alg231_35_1638,Coproporphyrinogen III oxidase, aerobic (EC 1.3.3.3)	Pseudovibrio_sp._Alg231_02_2054,Coproporphyrinogen III oxidase, aerobic (EC 1.3.3.3)	Ruegeria_sp._Alg231_54_3326,Coproporphyrinogen III oxidase, aerobic (EC 1.3.3.3)	Sphingorhabdus_sp._Alg231_15_823,Coproporphyrinogen III oxidase, aerobic (EC 1.3.3.3)	Tateyamaria_sp._Alg231_49_1240,Coproporphyrinogen III oxidase, aerobic (EC 1.3.3.3)	Unclassified_Rhodobacteraceae_sp._Alg231_04_4198,Coproporphyrinogen III oxidase, aerobic (EC 1.3.3.3)	Unclassified_Rhodobacteraceae_sp._Alg231_30_2665,Coproporphyrinogen III oxidase, aerobic (EC 1.3.3.3)
Labrenzia__sp._Alg231_36_364,tRNA-specific 2-thiouridylase MnmA	Anderseniella_sp._Alg231_50_3565,tRNA-specific 2-thiouridylase MnmA	Erythrobacter_sp._Alg231_14_1864,tRNA-specific 2-thiouridylase MnmA	Loktanella_sp._Alg231_35_628,tRNA-specific 2-thiouridylase MnmA	Pseudovibrio_sp._Alg231_02_2017,tRNA-specific 2-thiouridylase MnmA	Ruegeria_sp._Alg231_54_2639,tRNA-specific 2-thiouridylase MnmA	Sphingorhabdus_sp._Alg231_15_3158,tRNA-specific 2-thiouridylase MnmA	Tateyamaria_sp._Alg231_49_4455,tRNA-specific 2-thiouridylase MnmA	Unclassified_Rhodobacteraceae_sp._Alg231_04_1212,tRNA-specific 2-thiouridylase MnmA	Unclassified_Rhodobacteraceae_sp._Alg231_30_4444,tRNA-specific 2-thiouridylase MnmA
Labrenzia__sp._Alg231_36_422,Septum formation protein Maf	Anderseniella_sp._Alg231_50_2106,Septum formation protein Maf	Erythrobacter_sp._Alg231_14_41,Septum formation protein Maf	Loktanella_sp._Alg231_35_1314,Septum formation protein Maf	Pseudovibrio_sp._Alg231_02_4875,Septum formation protein Maf	Ruegeria_sp._Alg231_54_4145,Septum formation protein Maf	Sphingorhabdus_sp._Alg231_15_1373,Septum formation protein Maf	Tateyamaria_sp._Alg231_49_1546,Septum formation protein Maf	Unclassified_Rhodobacteraceae_sp._Alg231_04_3105,Septum formation protein Maf	Unclassified_Rhodobacteraceae_sp._Alg231_30_621,Septum formation protein Maf
Labrenzia__sp._Alg231_36_423,Translation initiation factor 1	Anderseniella_sp._Alg231_50_3905,Translation initiation factor 1	Erythrobacter_sp._Alg231_14_40,Translation initiation factor 1	Loktanella_sp._Alg231_35_1315,Translation initiation factor 1	Pseudovibrio_sp._Alg231_02_4876,Translation initiation factor 1	Ruegeria_sp._Alg231_54_4146,Translation initiation factor 1	Sphingorhabdus_sp._Alg231_15_1374,Translation initiation factor 1	Tateyamaria_sp._Alg231_49_1545,Translation initiation factor 1	Unclassified_Rhodobacteraceae_sp._Alg231_04_3104,Translation initiation factor 1	Unclassified_Rhodobacteraceae_sp._Alg231_30_622,Translation initiation factor 1
Labrenzia__sp._Alg231_36_425,FIG00993497: hypothetical protein	Anderseniella_sp._Alg231_50_2104,FIG00450475: hypothetical protein	Erythrobacter_sp._Alg231_14_1528,FIG00636399: hypothetical protein	Loktanella_sp._Alg231_35_3335,hypothetical protein	Pseudovibrio_sp._Alg231_02_4878,FIG00993497: hypothetical protein	Ruegeria_sp._Alg231_54_4153,FIG00993497: hypothetical protein	Sphingorhabdus_sp._Alg231_15_62,FIG00636399: hypothetical protein	Tateyamaria_sp._Alg231_49_790,FIG01023143: hypothetical protein	Unclassified_Rhodobacteraceae_sp._Alg231_04_1044,FIG01023143: hypothetical protein	Unclassified_Rhodobacteraceae_sp._Alg231_30_624,FIG00450475: hypothetical protein
Labrenzia__sp._Alg231_36_426,Histidinol dehydrogenase (EC 1.1.1.23)	Anderseniella_sp._Alg231_50_2103,Histidinol dehydrogenase (EC 1.1.1.23)	Erythrobacter_sp._Alg231_14_23,Histidinol dehydrogenase (EC 1.1.1.23)	Loktanella_sp._Alg231_35_3334,Histidinol dehydrogenase (EC 1.1.1.23)	Pseudovibrio_sp._Alg231_02_4879,Histidinol dehydrogenase (EC 1.1.1.23)	Ruegeria_sp._Alg231_54_4155,Histidinol dehydrogenase (EC 1.1.1.23)	Sphingorhabdus_sp._Alg231_15_1384,Histidinol dehydrogenase (EC 1.1.1.23)	Tateyamaria_sp._Alg231_49_791,Histidinol dehydrogenase (EC 1.1.1.23)	Unclassified_Rhodobacteraceae_sp._Alg231_04_1046,Histidinol dehydrogenase (EC 1.1.1.23)	Unclassified_Rhodobacteraceae_sp._Alg231_30_631,Histidinol dehydrogenase (EC 1.1.1.23)
Labrenzia__sp._Alg231_36_430,UDP-N-acetylglucosamine 1- carboxyvinyltransferase (EC 2.5.1.7)	Anderseniella_sp._Alg231_50_2101,UDP-N-acetylglucosamine 1- carboxyvinyltransferase (EC 2.5.1.7)	Erythrobacter_sp._Alg231_14_2090,UDP-N-acetylglucosamine 1- carboxyvinyltransferase (EC 2.5.1.7)	Loktanella_sp._Alg231_35_3331,UDP-N-acetylglucosamine 1- carboxyvinyltransferase (EC 2.5.1.7)	Pseudovibrio_sp._Alg231_02_4881,UDP-N-acetylglucosamine 1- carboxyvinyltransferase (EC 2.5.1.7)	Ruegeria_sp._Alg231_54_4158,UDP-N-acetylglucosamine 1- carboxyvinyltransferase (EC 2.5.1.7)	Sphingorhabdus_sp._Alg231_15_2220,UDP-N-acetylglucosamine 1- carboxyvinyltransferase (EC 2.5.1.7)	Tateyamaria_sp._Alg231_49_794,UDP-N-acetylglucosamine 1- carboxyvinyltransferase (EC 2.5.1.7)	Unclassified_Rhodobacteraceae_sp._Alg231_04_1049,UDP-N-acetylglucosamine 1- carboxyvinyltransferase (EC 2.5.1.7)	Unclassified_Rhodobacteraceae_sp._Alg231_30_629,UDP-N-acetylglucosamine 1- carboxyvinyltransferase (EC 2.5.1.7)
Labrenzia__sp._Alg231_36_495,3-dehydroquinate dehydratase II (EC 4.2.1.10)	Anderseniella_sp._Alg231_50_945,3-dehydroquinate dehydratase II (EC 4.2.1.10)	Erythrobacter_sp._Alg231_14_3050,3-dehydroquinate dehydratase II (EC 4.2.1.10)	Loktanella_sp._Alg231_35_578,3-dehydroquinate dehydratase II (EC 4.2.1.10)	Pseudovibrio_sp._Alg231_02_1099,3-dehydroquinate dehydratase II (EC 4.2.1.10)	Ruegeria_sp._Alg231_54_2568,3-dehydroquinate dehydratase II (EC 4.2.1.10)	Sphingorhabdus_sp._Alg231_15_2001,3-dehydroquinate dehydratase II (EC 4.2.1.10)	Tateyamaria_sp._Alg231_49_109,3-dehydroquinate dehydratase II (EC 4.2.1.10)	Unclassified_Rhodobacteraceae_sp._Alg231_04_1390,3-dehydroquinate dehydratase II (EC 4.2.1.10)	Unclassified_Rhodobacteraceae_sp._Alg231_30_3130,3-dehydroquinate dehydratase II (EC 4.2.1.10)
Labrenzia__sp._Alg231_36_530,ATP-dependent RNA helicase, DEAD/DEAH box family	Anderseniella_sp._Alg231_50_2896,FIG003033: Helicase domain protein	Erythrobacter_sp._Alg231_14_2876,DEAD-box ATP-dependent RNA helicase CshA (EC 3.6.4.13)	Loktanella_sp._Alg231_35_1233,FIG003033: Helicase domain protein	Pseudovibrio_sp._Alg231_02_5362,ATP-dependent RNA helicase, DEAD/DEAH box family	Ruegeria_sp._Alg231_54_6,ATP-dependent RNA helicase, DEAD/DEAH box family	Sphingorhabdus_sp._Alg231_15_1695,DEAD-box ATP-dependent RNA helicase CshA (EC 3.6.4.13)	Tateyamaria_sp._Alg231_49_769,ATP-dependent RNA helicase, DEAD/DEAH box family	Unclassified_Rhodobacteraceae_sp._Alg231_04_3796,ATP-dependent RNA helicase, DEAD/DEAH box family	Unclassified_Rhodobacteraceae_sp._Alg231_30_1587,FIG003033: Helicase domain protein
Labrenzia__sp._Alg231_36_538,FIG003033: Helicase domain protein	Anderseniella_sp._Alg231_50_2351,FIG003033: Helicase domain protein	Erythrobacter_sp._Alg231_14_1761,FIG003033: Helicase domain protein	Loktanella_sp._Alg231_35_2359,ATP-dependent helicase, DEAD/DEAH box family, associated with Flp pilus assembly	Pseudovibrio_sp._Alg231_02_4916,FIG003033: Helicase domain protein	Ruegeria_sp._Alg231_54_3182,ATP-dependent helicase, DEAD/DEAH box family, associated with Flp pilus assembly	Sphingorhabdus_sp._Alg231_15_2345,ATP-dependent helicase, DEAD/DEAH box family, associated with Flp pilus assembly	Tateyamaria_sp._Alg231_49_3697,ATP-dependent helicase, DEAD/DEAH box family, associated with Flp pilus assembly	Unclassified_Rhodobacteraceae_sp._Alg231_04_4121,ATP-dependent helicase, DEAD/DEAH box family, associated with Flp pilus assembly	Unclassified_Rhodobacteraceae_sp._Alg231_30_2029,FIG003033: Helicase domain protein
Labrenzia__sp._Alg231_36_545,Predicted transcriptional regulator LiuR of leucine degradation pathway, MerR family	Anderseniella_sp._Alg231_50_2345,Predicted transcriptional regulator LiuR of leucine degradation pathway, MerR family	Erythrobacter_sp._Alg231_14_2600,Predicted transcriptional regulator LiuR of leucine degradation pathway, MerR family	Loktanella_sp._Alg231_35_2102,Predicted transcriptional regulator LiuR of leucine degradation pathway, MerR family	Pseudovibrio_sp._Alg231_02_4922,Predicted transcriptional regulator LiuR of leucine degradation pathway, MerR family	Ruegeria_sp._Alg231_54_3409,Predicted transcriptional regulator LiuR of leucine degradation pathway, MerR family	Sphingorhabdus_sp._Alg231_15_216,Predicted transcriptional regulator LiuR of leucine degradation pathway, MerR family	Tateyamaria_sp._Alg231_49_2296,Predicted transcriptional regulator LiuR of leucine degradation pathway, MerR family	Unclassified_Rhodobacteraceae_sp._Alg231_04_2610,Predicted transcriptional regulator LiuR of leucine degradation pathway, MerR family	Unclassified_Rhodobacteraceae_sp._Alg231_30_3220,Predicted transcriptional regulator LiuR of leucine degradation pathway, MerR family
Labrenzia__sp._Alg231_36_557,Dihydroorotate dehydrogenase (EC 1.3.3.1)	Anderseniella_sp._Alg231_50_2488,Dihydroorotate dehydrogenase (EC 1.3.3.1)	Erythrobacter_sp._Alg231_14_1984,Dihydroorotate dehydrogenase (EC 1.3.3.1)	Loktanella_sp._Alg231_35_2097,Dihydroorotate dehydrogenase (EC 1.3.3.1)	Pseudovibrio_sp._Alg231_02_4938,Dihydroorotate dehydrogenase (EC 1.3.3.1)	Ruegeria_sp._Alg231_54_3415,Dihydroorotate dehydrogenase (EC 1.3.3.1)	Sphingorhabdus_sp._Alg231_15_1741,Dihydroorotate dehydrogenase (EC 1.3.3.1)	Tateyamaria_sp._Alg231_49_2302,Dihydroorotate dehydrogenase (EC 1.3.3.1)	Unclassified_Rhodobacteraceae_sp._Alg231_04_2616,Dihydroorotate dehydrogenase (EC 1.3.3.1)	Unclassified_Rhodobacteraceae_sp._Alg231_30_3756,Dihydroorotate dehydrogenase (EC 1.3.3.1)
Labrenzia__sp._Alg231_36_562,Lysyl-tRNA synthetase (class I) (EC 6.1.1.6)	Anderseniella_sp._Alg231_50_2495,Lysyl-tRNA synthetase (class I) (EC 6.1.1.6)	Erythrobacter_sp._Alg231_14_3071,Lysyl-tRNA synthetase (class I) (EC 6.1.1.6)	Loktanella_sp._Alg231_35_3183,Lysyl-tRNA synthetase (class I) (EC 6.1.1.6)	Pseudovibrio_sp._Alg231_02_4944,Lysyl-tRNA synthetase (class I) (EC 6.1.1.6)	Ruegeria_sp._Alg231_54_1942,Lysyl-tRNA synthetase (class I) (EC 6.1.1.6)	Sphingorhabdus_sp._Alg231_15_2027,Lysyl-tRNA synthetase (class I) (EC 6.1.1.6)	Tateyamaria_sp._Alg231_49_4645,Lysyl-tRNA synthetase (class I) (EC 6.1.1.6)	Unclassified_Rhodobacteraceae_sp._Alg231_04_443,Lysyl-tRNA synthetase (class I) (EC 6.1.1.6)	Unclassified_Rhodobacteraceae_sp._Alg231_30_2119,Lysyl-tRNA synthetase (class I) (EC 6.1.1.6)
Labrenzia__sp._Alg231_36_573,O-acetylhomoserine sulfhydrylase (EC 2.5.1.49) / O-succinylhomoserine sulfhydrylase (EC 2.5.1.48)	Anderseniella_sp._Alg231_50_4498,O-acetylhomoserine sulfhydrylase (EC 2.5.1.49) / O-succinylhomoserine sulfhydrylase (EC 2.5.1.48)	Erythrobacter_sp._Alg231_14_821,O-acetylhomoserine sulfhydrylase (EC 2.5.1.49) / O-succinylhomoserine sulfhydrylase (EC 2.5.1.48)	Loktanella_sp._Alg231_35_2016,O-acetylhomoserine sulfhydrylase (EC 2.5.1.49)	Pseudovibrio_sp._Alg231_02_1598,O-acetylhomoserine sulfhydrylase (EC 2.5.1.49) / O-succinylhomoserine sulfhydrylase (EC 2.5.1.48)	Ruegeria_sp._Alg231_54_3023,O-acetylhomoserine sulfhydrylase (EC 2.5.1.49)	Sphingorhabdus_sp._Alg231_15_258,O-acetylhomoserine sulfhydrylase (EC 2.5.1.49) / O-succinylhomoserine sulfhydrylase (EC 2.5.1.48)	Tateyamaria_sp._Alg231_49_3173,O-acetylhomoserine sulfhydrylase (EC 2.5.1.49)	Unclassified_Rhodobacteraceae_sp._Alg231_04_3802,O-acetylhomoserine sulfhydrylase (EC 2.5.1.49)	Unclassified_Rhodobacteraceae_sp._Alg231_30_2194,O-acetylhomoserine sulfhydrylase (EC 2.5.1.49)
Labrenzia__sp._Alg231_36_581,Voltage-gated sodium channel subunit	Anderseniella_sp._Alg231_50_858,Voltage-gated sodium channel subunit	Erythrobacter_sp._Alg231_14_100,Voltage-gated sodium channel subunit	Loktanella_sp._Alg231_35_246,Voltage-gated sodium channel subunit	Pseudovibrio_sp._Alg231_02_4948,Voltage-gated sodium channel subunit	Ruegeria_sp._Alg231_54_2093,Voltage-gated sodium channel subunit	Sphingorhabdus_sp._Alg231_15_2542,Voltage-gated sodium channel subunit	Tateyamaria_sp._Alg231_49_1783,Voltage-gated sodium channel subunit	Unclassified_Rhodobacteraceae_sp._Alg231_04_47,CcaA protein	Unclassified_Rhodobacteraceae_sp._Alg231_30_1015,Voltage-gated sodium channel subunit
Labrenzia__sp._Alg231_36_616,Acetylornithine aminotransferase (EC 2.6.1.11)	Anderseniella_sp._Alg231_50_2055,Acetylornithine aminotransferase (EC 2.6.1.11)	Erythrobacter_sp._Alg231_14_1722,Acetylornithine aminotransferase (EC 2.6.1.11)	Loktanella_sp._Alg231_35_2142,Acetylornithine aminotransferase (EC 2.6.1.11)	Pseudovibrio_sp._Alg231_02_4958,Acetylornithine aminotransferase (EC 2.6.1.11)	Ruegeria_sp._Alg231_54_3253,Acetylornithine aminotransferase (EC 2.6.1.11)	Sphingorhabdus_sp._Alg231_15_833,Acetylornithine aminotransferase (EC 2.6.1.11)	Tateyamaria_sp._Alg231_49_1533,Acetylornithine aminotransferase (EC 2.6.1.11)	Unclassified_Rhodobacteraceae_sp._Alg231_04_3874,Acetylornithine aminotransferase (EC 2.6.1.11)	Unclassified_Rhodobacteraceae_sp._Alg231_30_2113,Acetylornithine aminotransferase (EC 2.6.1.11)
Labrenzia__sp._Alg231_36_630,Phosphate regulon transcriptional regulatory protein PhoB (SphR)	Anderseniella_sp._Alg231_50_2057,Phosphate regulon transcriptional regulatory protein PhoB (SphR)	Erythrobacter_sp._Alg231_14_2714,Phosphate regulon transcriptional regulatory protein PhoB (SphR)	Loktanella_sp._Alg231_35_561,Phosphate regulon transcriptional regulatory protein PhoB (SphR)	Pseudovibrio_sp._Alg231_02_4961,Phosphate regulon transcriptional regulatory protein PhoB (SphR)	Ruegeria_sp._Alg231_54_2578,Phosphate regulon transcriptional regulatory protein PhoB (SphR)	Sphingorhabdus_sp._Alg231_15_853,Phosphate regulon transcriptional regulatory protein PhoB (SphR)	Tateyamaria_sp._Alg231_49_94,Phosphate regulon transcriptional regulatory protein PhoB (SphR)	Unclassified_Rhodobacteraceae_sp._Alg231_04_1386,Phosphate regulon transcriptional regulatory protein PhoB (SphR)	Unclassified_Rhodobacteraceae_sp._Alg231_30_4125,Phosphate regulon transcriptional regulatory protein PhoB (SphR)
Labrenzia__sp._Alg231_36_631,Phosphate transport system regulatory protein PhoU	Anderseniella_sp._Alg231_50_2058,Phosphate transport system regulatory protein PhoU	Erythrobacter_sp._Alg231_14_2712,Phosphate transport system regulatory protein PhoU	Loktanella_sp._Alg231_35_560,Phosphate transport system regulatory protein PhoU	Pseudovibrio_sp._Alg231_02_4962,Phosphate transport system regulatory protein PhoU	Ruegeria_sp._Alg231_54_2579,Phosphate transport system regulatory protein PhoU	Sphingorhabdus_sp._Alg231_15_852,Phosphate transport system regulatory protein PhoU	Tateyamaria_sp._Alg231_49_93,Phosphate transport system regulatory protein PhoU	Unclassified_Rhodobacteraceae_sp._Alg231_04_1385,Phosphate transport system regulatory protein PhoU	Unclassified_Rhodobacteraceae_sp._Alg231_30_4126,Phosphate transport system regulatory protein PhoU
Labrenzia__sp._Alg231_36_632,Phosphate transport ATP-binding protein PstB (TC 3.A.1.7.1)	Anderseniella_sp._Alg231_50_2059,Phosphate transport ATP-binding protein PstB (TC 3.A.1.7.1)	Erythrobacter_sp._Alg231_14_2711,Phosphate transport ATP-binding protein PstB (TC 3.A.1.7.1)	Loktanella_sp._Alg231_35_559,Phosphate transport ATP-binding protein PstB (TC 3.A.1.7.1)	Pseudovibrio_sp._Alg231_02_4963,Phosphate transport ATP-binding protein PstB (TC 3.A.1.7.1)	Ruegeria_sp._Alg231_54_2580,Phosphate transport ATP-binding protein PstB (TC 3.A.1.7.1)	Sphingorhabdus_sp._Alg231_15_851,Phosphate transport ATP-binding protein PstB (TC 3.A.1.7.1)	Tateyamaria_sp._Alg231_49_92,Phosphate transport ATP-binding protein PstB (TC 3.A.1.7.1)	Unclassified_Rhodobacteraceae_sp._Alg231_04_1384,Phosphate transport ATP-binding protein PstB (TC 3.A.1.7.1)	Unclassified_Rhodobacteraceae_sp._Alg231_30_4127,Phosphate transport ATP-binding protein PstB (TC 3.A.1.7.1)
Labrenzia__sp._Alg231_36_634,Phosphate transport system permease protein PstC (TC 3.A.1.7.1)	Anderseniella_sp._Alg231_50_2061,Phosphate transport system permease protein PstC (TC 3.A.1.7.1)	Erythrobacter_sp._Alg231_14_2709,Phosphate transport system permease protein PstC (TC 3.A.1.7.1)	Loktanella_sp._Alg231_35_557,Phosphate transport system permease protein PstC (TC 3.A.1.7.1)	Pseudovibrio_sp._Alg231_02_4965,Phosphate transport system permease protein PstC (TC 3.A.1.7.1)	Ruegeria_sp._Alg231_54_2582,Phosphate transport system permease protein PstC (TC 3.A.1.7.1)	Sphingorhabdus_sp._Alg231_15_849,Phosphate transport system permease protein PstC (TC 3.A.1.7.1)	Tateyamaria_sp._Alg231_49_90,Phosphate transport system permease protein PstC (TC 3.A.1.7.1)	Unclassified_Rhodobacteraceae_sp._Alg231_04_1382,Phosphate transport system permease protein PstC (TC 3.A.1.7.1)	Unclassified_Rhodobacteraceae_sp._Alg231_30_4129,Phosphate transport system permease protein PstC (TC 3.A.1.7.1)
Labrenzia__sp._Alg231_36_636,Phosphate ABC transporter, periplasmic phosphate- binding protein PstS (TC 3.A.1.7.1)	Anderseniella_sp._Alg231_50_2062,Phosphate ABC transporter, periplasmic phosphate- binding protein PstS (TC 3.A.1.7.1)	Erythrobacter_sp._Alg231_14_2708,Phosphate ABC transporter, periplasmic phosphate- binding protein PstS (TC 3.A.1.7.1)	Loktanella_sp._Alg231_35_556,Phosphate ABC transporter, periplasmic phosphate- binding protein PstS (TC 3.A.1.7.1)	Pseudovibrio_sp._Alg231_02_4966,Phosphate ABC transporter, periplasmic phosphate- binding protein PstS (TC 3.A.1.7.1)	Ruegeria_sp._Alg231_54_2583,Phosphate ABC transporter, periplasmic phosphate- binding protein PstS (TC 3.A.1.7.1)	Sphingorhabdus_sp._Alg231_15_848,Phosphate ABC transporter, periplasmic phosphate- binding protein PstS (TC 3.A.1.7.1)	Tateyamaria_sp._Alg231_49_89,Phosphate ABC transporter, periplasmic phosphate- binding protein PstS (TC 3.A.1.7.1)	Unclassified_Rhodobacteraceae_sp._Alg231_04_1381,Phosphate ABC transporter, periplasmic phosphate- binding protein PstS (TC 3.A.1.7.1)	Unclassified_Rhodobacteraceae_sp._Alg231_30_4130,Phosphate ABC transporter, periplasmic phosphate- binding protein PstS (TC 3.A.1.7.1)
Labrenzia__sp._Alg231_36_639,Zn-dependent hydrolases, including glyoxylases	Anderseniella_sp._Alg231_50_1824,Metallo-beta-lactamase family protein	Erythrobacter_sp._Alg231_14_384,Metallo-beta-lactamase family protein	Loktanella_sp._Alg231_35_680,Metallo-beta-lactamase family protein	Pseudovibrio_sp._Alg231_02_4979,Metallo-beta-lactamase family protein	Ruegeria_sp._Alg231_54_2409,Metallo-beta-lactamase family protein	Sphingorhabdus_sp._Alg231_15_1722,Metallo-beta-lactamase family protein	Tateyamaria_sp._Alg231_49_2,Metallo-beta-lactamase family protein	Unclassified_Rhodobacteraceae_sp._Alg231_04_2895,Metallo-beta-lactamase family protein	Unclassified_Rhodobacteraceae_sp._Alg231_30_4189,Metallo-beta-lactamase family protein
Labrenzia__sp._Alg231_36_646,Pyridoxamine 5-phosphate oxidase (EC 1.4.3.5)	Anderseniella_sp._Alg231_50_1832,Pyridoxamine 5-phosphate oxidase (EC 1.4.3.5)	Erythrobacter_sp._Alg231_14_1868,Pyridoxamine 5-phosphate oxidase (EC 1.4.3.5)	Loktanella_sp._Alg231_35_3740,Pyridoxamine 5-phosphate oxidase (EC 1.4.3.5)	Pseudovibrio_sp._Alg231_02_4985,Pyridoxamine 5-phosphate oxidase (EC 1.4.3.5)	Ruegeria_sp._Alg231_54_2440,Pyridoxamine 5-phosphate oxidase (EC 1.4.3.5)	Sphingorhabdus_sp._Alg231_15_3154,Pyridoxamine 5-phosphate oxidase (EC 1.4.3.5)	Tateyamaria_sp._Alg231_49_4398,Pyridoxamine 5-phosphate oxidase (EC 1.4.3.5)	Unclassified_Rhodobacteraceae_sp._Alg231_04_2775,Pyridoxamine 5-phosphate oxidase (EC 1.4.3.5)	Unclassified_Rhodobacteraceae_sp._Alg231_30_3980,Pyridoxamine 5-phosphate oxidase (EC 1.4.3.5)
Labrenzia__sp._Alg231_36_678,Malate synthase G (EC 2.3.3.9)	Anderseniella_sp._Alg231_50_2480,Malate synthase G (EC 2.3.3.9)	Erythrobacter_sp._Alg231_14_963,Malate synthase G (EC 2.3.3.9)	Loktanella_sp._Alg231_35_3491,Malate synthase G (EC 2.3.3.9)	Pseudovibrio_sp._Alg231_02_4788,Malate synthase G (EC 2.3.3.9)	Ruegeria_sp._Alg231_54_1561,Malate synthase G (EC 2.3.3.9)	Sphingorhabdus_sp._Alg231_15_100,Malate synthase G (EC 2.3.3.9)	Tateyamaria_sp._Alg231_49_2187,Malate synthase G (EC 2.3.3.9)	Unclassified_Rhodobacteraceae_sp._Alg231_04_3780,Malate synthase G (EC 2.3.3.9)	Unclassified_Rhodobacteraceae_sp._Alg231_30_1418,Malate synthase G (EC 2.3.3.9)
Labrenzia__sp._Alg231_36_688,Acyl-CoA dehydrogenase (EC 1.3.99.3)	Anderseniella_sp._Alg231_50_1851,Acyl-CoA dehydrogenase (EC 1.3.8.7)	Erythrobacter_sp._Alg231_14_1926,Acyl-CoA dehydrogenase (EC 1.3.8.7)	Loktanella_sp._Alg231_35_3014,3-methylmercaptopropionyl-CoA dehydrogenase (DmdC)	Pseudovibrio_sp._Alg231_02_4990,Acyl-CoA dehydrogenase (EC 1.3.99.3)	Ruegeria_sp._Alg231_54_4681,3-methylmercaptopropionyl-CoA dehydrogenase (DmdC)	Sphingorhabdus_sp._Alg231_15_2057,Acyl-CoA dehydrogenase (EC 1.3.8.7)	Tateyamaria_sp._Alg231_49_2617,3-methylmercaptopropionyl-CoA dehydrogenase (DmdC)	Unclassified_Rhodobacteraceae_sp._Alg231_04_4156,3-methylmercaptopropionyl-CoA dehydrogenase (DmdC)	Unclassified_Rhodobacteraceae_sp._Alg231_30_2881,3-methylmercaptopropionyl-CoA dehydrogenase (DmdC)
Labrenzia__sp._Alg231_36_689,YrdC/Sua5 family protein, required for threonylcarbamoyladenosine (t(6)A) formation in tRNA	Anderseniella_sp._Alg231_50_1852,TsaC protein (YrdC domain) required for threonylcarbamoyladenosine t(6)A37 modification in tRNA	Erythrobacter_sp._Alg231_14_1925,TsaC protein (YrdC-Sua5 domains) required for threonylcarbamoyladenosine t(6)A37 modification in tRNA	Loktanella_sp._Alg231_35_3015,TsaC protein (YrdC-Sua5 domains) required for threonylcarbamoyladenosine t(6)A37 modification in tRNA	Pseudovibrio_sp._Alg231_02_4991,YrdC/Sua5 family protein, required for threonylcarbamoyladenosine (t(6)A) formation in tRNA	Ruegeria_sp._Alg231_54_4680,YrdC/Sua5 family protein, required for threonylcarbamoyladenosine (t(6)A) formation in tRNA	Sphingorhabdus_sp._Alg231_15_2058,TsaC protein (YrdC-Sua5 domains) required for threonylcarbamoyladenosine t(6)A37 modification in tRNA	Tateyamaria_sp._Alg231_49_2618,YrdC/Sua5 family protein, required for threonylcarbamoyladenosine (t(6)A) formation in tRNA	Unclassified_Rhodobacteraceae_sp._Alg231_04_4157,YrdC/Sua5 family protein, required for threonylcarbamoyladenosine (t(6)A) formation in tRNA	Unclassified_Rhodobacteraceae_sp._Alg231_30_2880,TsaC protein (YrdC-Sua5 domains) required for threonylcarbamoyladenosine t(6)A37 modification in tRNA
Labrenzia__sp._Alg231_36_692,Exodeoxyribonuclease VII small subunit (EC 3.1.11.6)	Anderseniella_sp._Alg231_50_1849,Exodeoxyribonuclease VII small subunit (EC 3.1.11.6)	Erythrobacter_sp._Alg231_14_2674,Exodeoxyribonuclease VII small subunit (EC 3.1.11.6)	Loktanella_sp._Alg231_35_2785,Exodeoxyribonuclease VII small subunit (EC 3.1.11.6)	Pseudovibrio_sp._Alg231_02_4993,Exodeoxyribonuclease VII small subunit (EC 3.1.11.6)	Ruegeria_sp._Alg231_54_2189,Exodeoxyribonuclease VII small subunit (EC 3.1.11.6)	Sphingorhabdus_sp._Alg231_15_1006,Exodeoxyribonuclease VII small subunit (EC 3.1.11.6)	Tateyamaria_sp._Alg231_49_977,Exodeoxyribonuclease VII small subunit (EC 3.1.11.6)	Unclassified_Rhodobacteraceae_sp._Alg231_04_2238,Exodeoxyribonuclease VII small subunit (EC 3.1.11.6)	Unclassified_Rhodobacteraceae_sp._Alg231_30_464,Exodeoxyribonuclease VII small subunit (EC 3.1.11.6)
Labrenzia__sp._Alg231_36_696,1-deoxy-D-xylulose 5-phosphate synthase (EC 2.2.1.7)	Anderseniella_sp._Alg231_50_196,1-deoxy-D-xylulose 5-phosphate synthase (EC 2.2.1.7)	Erythrobacter_sp._Alg231_14_2043,1-deoxy-D-xylulose 5-phosphate synthase (EC 2.2.1.7)	Loktanella_sp._Alg231_35_2787,1-deoxy-D-xylulose 5-phosphate synthase (EC 2.2.1.7)	Pseudovibrio_sp._Alg231_02_4994,1-deoxy-D-xylulose 5-phosphate synthase (EC 2.2.1.7)	Ruegeria_sp._Alg231_54_2187,1-deoxy-D-xylulose 5-phosphate synthase (EC 2.2.1.7)	Sphingorhabdus_sp._Alg231_15_2436,1-deoxy-D-xylulose 5-phosphate synthase (EC 2.2.1.7)	Tateyamaria_sp._Alg231_49_975,1-deoxy-D-xylulose 5-phosphate synthase (EC 2.2.1.7)	Unclassified_Rhodobacteraceae_sp._Alg231_04_2236,1-deoxy-D-xylulose 5-phosphate synthase (EC 2.2.1.7)	Unclassified_Rhodobacteraceae_sp._Alg231_30_466,1-deoxy-D-xylulose 5-phosphate synthase (EC 2.2.1.7)
Labrenzia__sp._Alg231_36_710,Chorismate synthase (EC 4.2.3.5)	Anderseniella_sp._Alg231_50_1837,Chorismate synthase (EC 4.2.3.5)	Erythrobacter_sp._Alg231_14_1472,Chorismate synthase (EC 4.2.3.5)	Loktanella_sp._Alg231_35_2537,Chorismate synthase (EC 4.2.3.5)	Pseudovibrio_sp._Alg231_02_5010,Chorismate synthase (EC 4.2.3.5)	Ruegeria_sp._Alg231_54_2201,Chorismate synthase (EC 4.2.3.5)	Sphingorhabdus_sp._Alg231_15_3148,Chorismate synthase (EC 4.2.3.5)	Tateyamaria_sp._Alg231_49_986,Chorismate synthase (EC 4.2.3.5)	Unclassified_Rhodobacteraceae_sp._Alg231_04_2249,Chorismate synthase (EC 4.2.3.5)	Unclassified_Rhodobacteraceae_sp._Alg231_30_457,Chorismate synthase (EC 4.2.3.5)
Labrenzia__sp._Alg231_36_714,Enoyl-[acyl-carrier-protein] reductase [NADH] (EC 1.3.1.9)	Anderseniella_sp._Alg231_50_1833,Enoyl-[acyl-carrier-protein] reductase [NADH] (EC 1.3.1.9)	Erythrobacter_sp._Alg231_14_1872,Enoyl-[acyl-carrier-protein] reductase [NADH] (EC 1.3.1.9)	Loktanella_sp._Alg231_35_3739,Enoyl-[acyl-carrier-protein] reductase [NADH] (EC 1.3.1.9)	Pseudovibrio_sp._Alg231_02_5013,Enoyl-[acyl-carrier-protein] reductase [NADH] (EC 1.3.1.9)	Ruegeria_sp._Alg231_54_2439,Enoyl-[acyl-carrier-protein] reductase [NADH] (EC 1.3.1.9)	Sphingorhabdus_sp._Alg231_15_3150,Enoyl-[acyl-carrier-protein] reductase [NADH] (EC 1.3.1.9)	Tateyamaria_sp._Alg231_49_4397,Enoyl-[acyl-carrier-protein] reductase [NADH] (EC 1.3.1.9)	Unclassified_Rhodobacteraceae_sp._Alg231_04_2774,Enoyl-[acyl-carrier-protein] reductase [NADH] (EC 1.3.1.9)	Unclassified_Rhodobacteraceae_sp._Alg231_30_3979,Enoyl-[acyl-carrier-protein] reductase [NADH] (EC 1.3.1.9)
Labrenzia__sp._Alg231_36_755,Glycyl-tRNA synthetase beta chain (EC 6.1.1.14)	Anderseniella_sp._Alg231_50_1886,Glycyl-tRNA synthetase beta chain (EC 6.1.1.14)	Erythrobacter_sp._Alg231_14_2605,Glycyl-tRNA synthetase beta chain (EC 6.1.1.14)	Loktanella_sp._Alg231_35_3500,Glycyl-tRNA synthetase beta chain (EC 6.1.1.14)	Pseudovibrio_sp._Alg231_02_5045,Glycyl-tRNA synthetase beta chain (EC 6.1.1.14)	Ruegeria_sp._Alg231_54_3013,Glycyl-tRNA synthetase beta chain (EC 6.1.1.14)	Sphingorhabdus_sp._Alg231_15_681,Glycyl-tRNA synthetase beta chain (EC 6.1.1.14)	Tateyamaria_sp._Alg231_49_3162,Glycyl-tRNA synthetase beta chain (EC 6.1.1.14)	Unclassified_Rhodobacteraceae_sp._Alg231_04_4066,Glycyl-tRNA synthetase beta chain (EC 6.1.1.14)	Unclassified_Rhodobacteraceae_sp._Alg231_30_2185,Glycyl-tRNA synthetase beta chain (EC 6.1.1.14)
Labrenzia__sp._Alg231_36_759,Glycyl-tRNA synthetase alpha chain (EC 6.1.1.14)	Anderseniella_sp._Alg231_50_1887,Glycyl-tRNA synthetase alpha chain (EC 6.1.1.14)	Erythrobacter_sp._Alg231_14_2606,Glycyl-tRNA synthetase alpha chain (EC 6.1.1.14)	Loktanella_sp._Alg231_35_3498,Glycyl-tRNA synthetase alpha chain (EC 6.1.1.14)	Pseudovibrio_sp._Alg231_02_5042,Glycyl-tRNA synthetase alpha chain (EC 6.1.1.14)	Ruegeria_sp._Alg231_54_3017,Glycyl-tRNA synthetase alpha chain (EC 6.1.1.14)	Sphingorhabdus_sp._Alg231_15_682,Glycyl-tRNA synthetase alpha chain (EC 6.1.1.14)	Tateyamaria_sp._Alg231_49_3165,Glycyl-tRNA synthetase alpha chain (EC 6.1.1.14)	Unclassified_Rhodobacteraceae_sp._Alg231_04_4069,Glycyl-tRNA synthetase alpha chain (EC 6.1.1.14)	Unclassified_Rhodobacteraceae_sp._Alg231_30_2188,Glycyl-tRNA synthetase alpha chain (EC 6.1.1.14)
Labrenzia__sp._Alg231_36_766,Electron transfer flavoprotein-ubiquinone oxidoreductase (EC 1.5.5.1)	Anderseniella_sp._Alg231_50_1897,Electron transfer flavoprotein-ubiquinone oxidoreductase (EC 1.5.5.1)	Erythrobacter_sp._Alg231_14_2386,Electron transfer flavoprotein-ubiquinone oxidoreductase (EC 1.5.5.1)	Loktanella_sp._Alg231_35_2977,Electron transfer flavoprotein-ubiquinone oxidoreductase (EC 1.5.5.1)	Pseudovibrio_sp._Alg231_02_5036,Electron transfer flavoprotein-ubiquinone oxidoreductase (EC 1.5.5.1)	Ruegeria_sp._Alg231_54_4699,Electron transfer flavoprotein-ubiquinone oxidoreductase (EC 1.5.5.1)	Sphingorhabdus_sp._Alg231_15_574,Electron transfer flavoprotein-ubiquinone oxidoreductase (EC 1.5.5.1)	Tateyamaria_sp._Alg231_49_2595,Electron transfer flavoprotein-ubiquinone oxidoreductase (EC 1.5.5.1)	Unclassified_Rhodobacteraceae_sp._Alg231_04_4139,Electron transfer flavoprotein-ubiquinone oxidoreductase (EC 1.5.5.1)	Unclassified_Rhodobacteraceae_sp._Alg231_30_2894,Electron transfer flavoprotein-ubiquinone oxidoreductase (EC 1.5.5.1)
Labrenzia__sp._Alg231_36_769,ATP-dependent RNA helicase RhlE	Anderseniella_sp._Alg231_50_4482,ATP-dependent RNA helicase RhlE	Erythrobacter_sp._Alg231_14_2821,ATP-dependent RNA helicase RhlE	Loktanella_sp._Alg231_35_3205,ATP-dependent RNA helicase RhlE	Pseudovibrio_sp._Alg231_02_1363,ATP-dependent RNA helicase RhlE	Ruegeria_sp._Alg231_54_3604,ATP-dependent RNA helicase RhlE	Sphingorhabdus_sp._Alg231_15_3293,ATP-dependent RNA helicase RhlE	Tateyamaria_sp._Alg231_49_2686,ATP-dependent RNA helicase RhlE	Unclassified_Rhodobacteraceae_sp._Alg231_04_2835,ATP-dependent RNA helicase RhlE	Unclassified_Rhodobacteraceae_sp._Alg231_30_4242,ATP-dependent RNA helicase RhlE
Labrenzia__sp._Alg231_36_781,Radical SAM domain protein	Anderseniella_sp._Alg231_50_1904,Radical SAM domain protein	Erythrobacter_sp._Alg231_14_2382,Radical SAM domain protein	Loktanella_sp._Alg231_35_3816,Radical SAM domain protein	Pseudovibrio_sp._Alg231_02_5053,Radical SAM domain protein	Ruegeria_sp._Alg231_54_2424,Radical SAM domain protein	Sphingorhabdus_sp._Alg231_15_365,Radical SAM domain protein	Tateyamaria_sp._Alg231_49_15,Radical SAM domain protein	Unclassified_Rhodobacteraceae_sp._Alg231_04_2967,Radical SAM domain protein	Unclassified_Rhodobacteraceae_sp._Alg231_30_4362,Radical SAM domain protein
Labrenzia__sp._Alg231_36_782,Ribonuclease HII (EC 3.1.26.4)	Anderseniella_sp._Alg231_50_1909,Ribonuclease HII (EC 3.1.26.4)	Erythrobacter_sp._Alg231_14_89,Ribonuclease HII (EC 3.1.26.4)	Loktanella_sp._Alg231_35_771,Ribonuclease HII (EC 3.1.26.4)	Pseudovibrio_sp._Alg231_02_5054,Ribonuclease HII (EC 3.1.26.4)	Ruegeria_sp._Alg231_54_4963,Ribonuclease HII (EC 3.1.26.4)	Sphingorhabdus_sp._Alg231_15_38,Ribonuclease HII (EC 3.1.26.4)	Tateyamaria_sp._Alg231_49_1045,Ribonuclease HII (EC 3.1.26.4)	Unclassified_Rhodobacteraceae_sp._Alg231_04_1985,Ribonuclease HII (EC 3.1.26.4)	Unclassified_Rhodobacteraceae_sp._Alg231_30_688,Ribonuclease HII (EC 3.1.26.4)
Labrenzia__sp._Alg231_36_785,ATP synthase B chain (EC 3.6.3.14)	Anderseniella_sp._Alg231_50_1923,ATP synthase F0 sector subunit b (EC 3.6.3.14)	Erythrobacter_sp._Alg231_14_686,ATP synthase F0 sector subunit b (EC 3.6.3.14)	Loktanella_sp._Alg231_35_3926,ATP synthase F0 sector subunit b	Pseudovibrio_sp._Alg231_02_5058,ATP synthase B chain (EC 3.6.3.14)	Ruegeria_sp._Alg231_54_4048,ATP synthase B chain (EC 3.6.3.14)	Sphingorhabdus_sp._Alg231_15_254,ATP synthase F0 sector subunit b (EC 3.6.3.14)	Tateyamaria_sp._Alg231_49_641,ATP synthase B chain (EC 3.6.3.14)	Unclassified_Rhodobacteraceae_sp._Alg231_04_1851,ATP synthase B chain (EC 3.6.3.14)	Unclassified_Rhodobacteraceae_sp._Alg231_30_2629,ATP synthase F0 sector subunit b (EC 3.6.3.14)
Labrenzia__sp._Alg231_36_787,ATP synthase C chain (EC 3.6.3.14)	Anderseniella_sp._Alg231_50_1921,ATP synthase F0 sector subunit c	Erythrobacter_sp._Alg231_14_688,ATP synthase F0 sector subunit c (EC 3.6.3.14)	Loktanella_sp._Alg231_35_3924,ATP synthase F0 sector subunit c (EC 3.6.3.14)	Pseudovibrio_sp._Alg231_02_5060,ATP synthase C chain (EC 3.6.3.14)	Ruegeria_sp._Alg231_54_4050,ATP synthase C chain (EC 3.6.3.14)	Sphingorhabdus_sp._Alg231_15_252,ATP synthase F0 sector subunit c (EC 3.6.3.14)	Tateyamaria_sp._Alg231_49_643,ATP synthase C chain (EC 3.6.3.14)	Unclassified_Rhodobacteraceae_sp._Alg231_04_1849,ATP synthase C chain (EC 3.6.3.14)	Unclassified_Rhodobacteraceae_sp._Alg231_30_2627,ATP synthase F0 sector subunit c (EC 3.6.3.14)
Labrenzia__sp._Alg231_36_788,ATP synthase A chain (EC 3.6.3.14)	Anderseniella_sp._Alg231_50_1920,ATP synthase F0 sector subunit a	Erythrobacter_sp._Alg231_14_689,ATP synthase F0 sector subunit a (EC 3.6.3.14)	Loktanella_sp._Alg231_35_3923,ATP synthase F0 sector subunit a	Pseudovibrio_sp._Alg231_02_5061,ATP synthase A chain (EC 3.6.3.14)	Ruegeria_sp._Alg231_54_4051,ATP synthase A chain (EC 3.6.3.14)	Sphingorhabdus_sp._Alg231_15_251,ATP synthase F0 sector subunit a	Tateyamaria_sp._Alg231_49_644,ATP synthase A chain (EC 3.6.3.14)	Unclassified_Rhodobacteraceae_sp._Alg231_04_1848,ATP synthase A chain (EC 3.6.3.14)	Unclassified_Rhodobacteraceae_sp._Alg231_30_2626,ATP synthase F0 sector subunit a
Labrenzia__sp._Alg231_36_791,Chromosome partition protein smc	Anderseniella_sp._Alg231_50_1917,Chromosome partition protein smc	Erythrobacter_sp._Alg231_14_888,Chromosome partition protein smc	Loktanella_sp._Alg231_35_1802,Chromosome partition protein smc	Pseudovibrio_sp._Alg231_02_5063,Chromosome partition protein smc	Ruegeria_sp._Alg231_54_4042,Chromosome partition protein smc	Sphingorhabdus_sp._Alg231_15_1682,Chromosome partition protein smc	Tateyamaria_sp._Alg231_49_638,Chromosome partition protein smc	Unclassified_Rhodobacteraceae_sp._Alg231_04_2395,Chromosome partition protein smc	Unclassified_Rhodobacteraceae_sp._Alg231_30_1574,Chromosome partition protein smc
Labrenzia__sp._Alg231_36_794,A/G-specific adenine glycosylase (EC 3.2.2.-)	Anderseniella_sp._Alg231_50_1913,A/G-specific adenine glycosylase (EC 3.2.2.-)	Erythrobacter_sp._Alg231_14_884,A/G-specific adenine glycosylase (EC 3.2.2.-)	Loktanella_sp._Alg231_35_776,A/G-specific adenine glycosylase (EC 3.2.2.-)	Pseudovibrio_sp._Alg231_02_5068,A/G-specific adenine glycosylase (EC 3.2.2.-)	Ruegeria_sp._Alg231_54_4967,A/G-specific adenine glycosylase (EC 3.2.2.-)	Sphingorhabdus_sp._Alg231_15_1678,A/G-specific adenine glycosylase (EC 3.2.2.-)	Tateyamaria_sp._Alg231_49_1037,A/G-specific adenine glycosylase (EC 3.2.2.-)	Unclassified_Rhodobacteraceae_sp._Alg231_04_1973,A/G-specific adenine glycosylase (EC 3.2.2.-)	Unclassified_Rhodobacteraceae_sp._Alg231_30_692,A/G-specific adenine glycosylase (EC 3.2.2.-)
Labrenzia__sp._Alg231_36_799,Sensory subunit of low CO2-induced protein complex, putative	Anderseniella_sp._Alg231_50_3642,Sensory subunit of low CO2-induced protein complex, putative	Erythrobacter_sp._Alg231_14_332,Secreted and surface protein containing fasciclin-like repeats	Loktanella_sp._Alg231_35_2913,Sensory subunit of low CO2-induced protein complex, putative	Pseudovibrio_sp._Alg231_02_5459,Secreted and surface protein containing fasciclin-like repeats	Ruegeria_sp._Alg231_54_2718,Sensory subunit of low CO2-induced protein complex, putative	Sphingorhabdus_sp._Alg231_15_556,Transforming growth factor-beta induced protein IG-H3 precursor	Tateyamaria_sp._Alg231_49_1093,Sensory subunit of low CO2-induced protein complex, putative	Unclassified_Rhodobacteraceae_sp._Alg231_04_508,Sensory subunit of low CO2-induced protein complex, putative	Unclassified_Rhodobacteraceae_sp._Alg231_30_2753,Sensory subunit of low CO2-induced protein complex, putative
Labrenzia__sp._Alg231_36_807,Modification methylase	Anderseniella_sp._Alg231_50_1910,Modification methylase	Erythrobacter_sp._Alg231_14_87,Modification methylase	Loktanella_sp._Alg231_35_772,Modification methylase	Pseudovibrio_sp._Alg231_02_5071,Modification methylase	Ruegeria_sp._Alg231_54_4964,Modification methylase	Sphingorhabdus_sp._Alg231_15_40,Modification methylase	Tateyamaria_sp._Alg231_49_1044,Modification methylase	Unclassified_Rhodobacteraceae_sp._Alg231_04_1984,Modification methylase	Unclassified_Rhodobacteraceae_sp._Alg231_30_689,Modification methylase
Labrenzia__sp._Alg231_36_824,4-hydroxy-3-methylbut-2-enyl diphosphate reductase (EC 1.17.1.2)	Anderseniella_sp._Alg231_50_1924,4-hydroxy-3-methylbut-2-enyl diphosphate reductase (EC 1.17.1.2)	Erythrobacter_sp._Alg231_14_244,4-hydroxy-3-methylbut-2-enyl diphosphate reductase (EC 1.17.1.2)	Loktanella_sp._Alg231_35_2791,4-hydroxy-3-methylbut-2-enyl diphosphate reductase (EC 1.17.1.2)	Pseudovibrio_sp._Alg231_02_5083,4-hydroxy-3-methylbut-2-enyl diphosphate reductase (EC 1.17.1.2)	Ruegeria_sp._Alg231_54_4022,4-hydroxy-3-methylbut-2-enyl diphosphate reductase (EC 1.17.1.2)	Sphingorhabdus_sp._Alg231_15_1355,4-hydroxy-3-methylbut-2-enyl diphosphate reductase (EC 1.17.1.2)	Tateyamaria_sp._Alg231_49_618,4-hydroxy-3-methylbut-2-enyl diphosphate reductase (EC 1.17.1.2)	Unclassified_Rhodobacteraceae_sp._Alg231_04_2420,4-hydroxy-3-methylbut-2-enyl diphosphate reductase (EC 1.17.1.2)	Unclassified_Rhodobacteraceae_sp._Alg231_30_1546,4-hydroxy-3-methylbut-2-enyl diphosphate reductase (EC 1.17.1.2)
Labrenzia__sp._Alg231_36_826,Ribonuclease HI (EC 3.1.26.4)	Anderseniella_sp._Alg231_50_1925,Ribonuclease HI (EC 3.1.26.4)	Erythrobacter_sp._Alg231_14_246,Ribonuclease HI (EC 3.1.26.4)	Loktanella_sp._Alg231_35_2788,Ribonuclease HI (EC 3.1.26.4)	Pseudovibrio_sp._Alg231_02_5085,Ribonuclease HI (EC 3.1.26.4)	Ruegeria_sp._Alg231_54_4025,Ribonuclease HI (EC 3.1.26.4)	Sphingorhabdus_sp._Alg231_15_1357,Ribonuclease HI (EC 3.1.26.4)	Tateyamaria_sp._Alg231_49_623,Ribonuclease HI (EC 3.1.26.4)	Unclassified_Rhodobacteraceae_sp._Alg231_04_2417,Ribonuclease HI (EC 3.1.26.4)	Unclassified_Rhodobacteraceae_sp._Alg231_30_1549,Ribonuclease HI (EC 3.1.26.4)
Labrenzia__sp._Alg231_36_831,Threonine synthase (EC 4.2.3.1)	Anderseniella_sp._Alg231_50_1932,Threonine synthase (EC 4.2.3.1)	Erythrobacter_sp._Alg231_14_3121,Threonine synthase (EC 4.2.3.1)	Loktanella_sp._Alg231_35_2329,Threonine synthase (EC 4.2.3.1)	Pseudovibrio_sp._Alg231_02_5092,Threonine synthase (EC 4.2.3.1)	Ruegeria_sp._Alg231_54_3209,Threonine synthase (EC 4.2.3.1)	Sphingorhabdus_sp._Alg231_15_3406,Threonine synthase (EC 4.2.3.1)	Tateyamaria_sp._Alg231_49_3728,Threonine synthase (EC 4.2.3.1)	Unclassified_Rhodobacteraceae_sp._Alg231_04_4095,Threonine synthase (EC 4.2.3.1)	Unclassified_Rhodobacteraceae_sp._Alg231_30_3668,Threonine synthase (EC 4.2.3.1)
Labrenzia__sp._Alg231_36_834,Peroxiredoxin	Anderseniella_sp._Alg231_50_1926,Peroxiredoxin	Erythrobacter_sp._Alg231_14_2786,Peroxiredoxin	Loktanella_sp._Alg231_35_2929,Antioxidant, AhpC/Tsa family	Pseudovibrio_sp._Alg231_02_5095,Peroxiredoxin	Ruegeria_sp._Alg231_54_1805,Antioxidant, AhpC/Tsa family	Sphingorhabdus_sp._Alg231_15_580,Peroxiredoxin	Tateyamaria_sp._Alg231_49_906,Antioxidant, AhpC/Tsa family	Unclassified_Rhodobacteraceae_sp._Alg231_04_4282,Antioxidant, AhpC/Tsa family	Unclassified_Rhodobacteraceae_sp._Alg231_30_1764,Antioxidant, AhpC/Tsa family
Labrenzia__sp._Alg231_36_837,Cytochrome c oxidase polypeptide III (EC 1.9.3.1)	Anderseniella_sp._Alg231_50_1935,Cytochrome c oxidase polypeptide III (EC 1.9.3.1)	Erythrobacter_sp._Alg231_14_3124,Cytochrome c oxidase polypeptide III (EC 1.9.3.1)	Loktanella_sp._Alg231_35_2331,Cytochrome c oxidase polypeptide III (EC 1.9.3.1)	Pseudovibrio_sp._Alg231_02_5099,Cytochrome c oxidase polypeptide III (EC 1.9.3.1)	Ruegeria_sp._Alg231_54_3207,Cytochrome c oxidase polypeptide III (EC 1.9.3.1)	Sphingorhabdus_sp._Alg231_15_3403,Cytochrome c oxidase polypeptide III (EC 1.9.3.1)	Tateyamaria_sp._Alg231_49_3726,Cytochrome c oxidase polypeptide III (EC 1.9.3.1)	Unclassified_Rhodobacteraceae_sp._Alg231_04_4097,Cytochrome c oxidase polypeptide III (EC 1.9.3.1)	Unclassified_Rhodobacteraceae_sp._Alg231_30_3670,Cytochrome c oxidase polypeptide III (EC 1.9.3.1)
Labrenzia__sp._Alg231_36_838,Cytochrome oxidase biogenesis protein Cox11- CtaG, copper delivery to Cox1	Anderseniella_sp._Alg231_50_1936,Cytochrome oxidase biogenesis protein Cox11- CtaG, copper delivery to Cox1	Erythrobacter_sp._Alg231_14_3125,Cytochrome oxidase biogenesis protein Cox11- CtaG, copper delivery to Cox1	Loktanella_sp._Alg231_35_2332,Cytochrome oxidase biogenesis protein Cox11- CtaG, copper delivery to Cox1	Pseudovibrio_sp._Alg231_02_5100,Cytochrome oxidase biogenesis protein Cox11- CtaG, copper delivery to Cox1	Ruegeria_sp._Alg231_54_3206,Cytochrome oxidase biogenesis protein Cox11- CtaG, copper delivery to Cox1	Sphingorhabdus_sp._Alg231_15_3402,Cytochrome oxidase biogenesis protein Cox11- CtaG, copper delivery to Cox1	Tateyamaria_sp._Alg231_49_3725,Cytochrome oxidase biogenesis protein Cox11- CtaG, copper delivery to Cox1	Unclassified_Rhodobacteraceae_sp._Alg231_04_4098,Cytochrome oxidase biogenesis protein Cox11- CtaG, copper delivery to Cox1	Unclassified_Rhodobacteraceae_sp._Alg231_30_3671,Cytochrome oxidase biogenesis protein Cox11- CtaG, copper delivery to Cox1
Labrenzia__sp._Alg231_36_840,Heme O synthase, protoheme IX farnesyltransferase (EC 2.5.1.-) COX10-CtaB	Anderseniella_sp._Alg231_50_1938,Cytochrome c oxidase polypeptide I (EC 1.9.3.1)	Erythrobacter_sp._Alg231_14_3127,Heme O synthase, protoheme IX farnesyltransferase (EC 2.5.1.-) COX10-CtaB	Loktanella_sp._Alg231_35_2334,Cytochrome c oxidase polypeptide I (EC 1.9.3.1)	Pseudovibrio_sp._Alg231_02_5102,Heme O synthase, protoheme IX farnesyltransferase (EC 2.5.1.-) COX10-CtaB	Ruegeria_sp._Alg231_54_3204,Heme O synthase, protoheme IX farnesyltransferase (EC 2.5.1.-) COX10-CtaB	Sphingorhabdus_sp._Alg231_15_3400,Cytochrome c oxidase polypeptide I (EC 1.9.3.1)	Tateyamaria_sp._Alg231_49_3723,Heme O synthase, protoheme IX farnesyltransferase (EC 2.5.1.-) COX10-CtaB	Unclassified_Rhodobacteraceae_sp._Alg231_04_4100,Heme O synthase, protoheme IX farnesyltransferase (EC 2.5.1.-) COX10-CtaB	Unclassified_Rhodobacteraceae_sp._Alg231_30_3673,Cytochrome c oxidase polypeptide I (EC 1.9.3.1)
Labrenzia__sp._Alg231_36_841,Cytochrome c oxidase polypeptide I (EC 1.9.3.1)	Anderseniella_sp._Alg231_50_1939,Cytochrome c oxidase polypeptide I (EC 1.9.3.1)	Erythrobacter_sp._Alg231_14_3128,Cytochrome c oxidase polypeptide I (EC 1.9.3.1)	Loktanella_sp._Alg231_35_3526,Cytochrome c oxidase polypeptide I (EC 1.9.3.1)	Pseudovibrio_sp._Alg231_02_5104,Cytochrome c oxidase polypeptide I (EC 1.9.3.1)	Ruegeria_sp._Alg231_54_2988,Cytochrome c oxidase polypeptide I (EC 1.9.3.1)	Sphingorhabdus_sp._Alg231_15_3399,Cytochrome c oxidase polypeptide I (EC 1.9.3.1)	Tateyamaria_sp._Alg231_49_3845,Cytochrome c oxidase polypeptide I (EC 1.9.3.1)	Unclassified_Rhodobacteraceae_sp._Alg231_04_3617,Cytochrome c oxidase polypeptide I (EC 1.9.3.1)	Unclassified_Rhodobacteraceae_sp._Alg231_30_197,Cytochrome c oxidase polypeptide I (EC 1.9.3.1)
Labrenzia__sp._Alg231_36_842,Cytochrome c oxidase polypeptide II (EC 1.9.3.1)	Anderseniella_sp._Alg231_50_1940,Cytochrome c oxidase polypeptide II (EC 1.9.3.1)	Erythrobacter_sp._Alg231_14_3129,Cytochrome c oxidase polypeptide II (EC 1.9.3.1)	Loktanella_sp._Alg231_35_2335,Cytochrome c oxidase polypeptide II (EC 1.9.3.1)	Pseudovibrio_sp._Alg231_02_5105,Cytochrome c oxidase polypeptide II (EC 1.9.3.1)	Ruegeria_sp._Alg231_54_3203,Cytochrome c oxidase polypeptide II (EC 1.9.3.1)	Sphingorhabdus_sp._Alg231_15_3398,Cytochrome c oxidase polypeptide II (EC 1.9.3.1)	Tateyamaria_sp._Alg231_49_3722,Cytochrome c oxidase polypeptide II (EC 1.9.3.1)	Unclassified_Rhodobacteraceae_sp._Alg231_04_4101,Cytochrome c oxidase polypeptide II (EC 1.9.3.1)	Unclassified_Rhodobacteraceae_sp._Alg231_30_3674,Cytochrome c oxidase polypeptide II (EC 1.9.3.1)
Labrenzia__sp._Alg231_36_859,4-hydroxybenzoate polyprenyltransferase (EC 2.5.1.39)	Anderseniella_sp._Alg231_50_1973,4-hydroxybenzoate polyprenyltransferase (EC 2.5.1.39)	Erythrobacter_sp._Alg231_14_3085,4-hydroxybenzoate polyprenyltransferase (EC 2.5.1.39)	Loktanella_sp._Alg231_35_3019,4-hydroxybenzoate polyprenyltransferase (EC 2.5.1.39)	Pseudovibrio_sp._Alg231_02_5124,4-hydroxybenzoate polyprenyltransferase (EC 2.5.1.39)	Ruegeria_sp._Alg231_54_4635,4-hydroxybenzoate polyprenyltransferase (EC 2.5.1.39)	Sphingorhabdus_sp._Alg231_15_1691,4-hydroxybenzoate polyprenyltransferase (EC 2.5.1.39)	Tateyamaria_sp._Alg231_49_2645,4-hydroxybenzoate polyprenyltransferase (EC 2.5.1.39)	Unclassified_Rhodobacteraceae_sp._Alg231_04_4179,4-hydroxybenzoate polyprenyltransferase (EC 2.5.1.39)	Unclassified_Rhodobacteraceae_sp._Alg231_30_2859,4-hydroxybenzoate polyprenyltransferase (EC 2.5.1.39)
Labrenzia__sp._Alg231_36_861,Phosphoribosylamine--glycine ligase (EC 6.3.4.13)	Anderseniella_sp._Alg231_50_235,Phosphoribosylamine--glycine ligase (EC 6.3.4.13)	Erythrobacter_sp._Alg231_14_2004,Phosphoribosylamine--glycine ligase (EC 6.3.4.13)	Loktanella_sp._Alg231_35_2028,Phosphoribosylamine--glycine ligase (EC 6.3.4.13)	Pseudovibrio_sp._Alg231_02_5126,Phosphoribosylamine--glycine ligase (EC 6.3.4.13)	Ruegeria_sp._Alg231_54_3037,Phosphoribosylamine--glycine ligase (EC 6.3.4.13)	Sphingorhabdus_sp._Alg231_15_1570,Phosphoribosylamine--glycine ligase (EC 6.3.4.13)	Tateyamaria_sp._Alg231_49_3182,Phosphoribosylamine--glycine ligase (EC 6.3.4.13)	Unclassified_Rhodobacteraceae_sp._Alg231_04_3810,Phosphoribosylamine--glycine ligase (EC 6.3.4.13)	Unclassified_Rhodobacteraceae_sp._Alg231_30_225,Phosphoribosylamine--glycine ligase (EC 6.3.4.13)
Labrenzia__sp._Alg231_36_869,tRNA-specific adenosine-34 deaminase (EC 3.5.4.- )	Anderseniella_sp._Alg231_50_239,tRNA-specific adenosine-34 deaminase (EC 3.5.4.- )	Erythrobacter_sp._Alg231_14_2010,tRNA-specific adenosine-34 deaminase (EC 3.5.4.- )	Loktanella_sp._Alg231_35_1476,tRNA-specific adenosine-34 deaminase (EC 3.5.4.- )	Pseudovibrio_sp._Alg231_02_5144,tRNA-specific adenosine-34 deaminase (EC 3.5.4.- )	Ruegeria_sp._Alg231_54_1402,tRNA-specific adenosine-34 deaminase (EC 3.5.4.- )	Sphingorhabdus_sp._Alg231_15_2100,tRNA-specific adenosine-34 deaminase (EC 3.5.4.- )	Tateyamaria_sp._Alg231_49_3357,tRNA-specific adenosine-34 deaminase (EC 3.5.4.- )	Unclassified_Rhodobacteraceae_sp._Alg231_04_3253,tRNA-specific adenosine-34 deaminase (EC 3.5.4.- )	Unclassified_Rhodobacteraceae_sp._Alg231_30_2207,tRNA-specific adenosine-34 deaminase (EC 3.5.4.- )
Labrenzia__sp._Alg231_36_874,DNA mismatch repair protein MutL	Anderseniella_sp._Alg231_50_243,DNA mismatch repair protein MutL	Erythrobacter_sp._Alg231_14_2622,DNA mismatch repair protein MutL	Loktanella_sp._Alg231_35_836,DNA mismatch repair protein MutL	Pseudovibrio_sp._Alg231_02_5149,DNA mismatch repair protein MutL	Ruegeria_sp._Alg231_54_1882,DNA mismatch repair protein MutL	Sphingorhabdus_sp._Alg231_15_699,DNA mismatch repair protein MutL	Tateyamaria_sp._Alg231_49_896,DNA mismatch repair protein MutL	Unclassified_Rhodobacteraceae_sp._Alg231_04_2299,DNA mismatch repair protein MutL	Unclassified_Rhodobacteraceae_sp._Alg231_30_1507,DNA mismatch repair protein MutL
Labrenzia__sp._Alg231_36_885,Isoleucyl-tRNA synthetase (EC 6.1.1.5)	Anderseniella_sp._Alg231_50_249,Isoleucyl-tRNA synthetase (EC 6.1.1.5)	Erythrobacter_sp._Alg231_14_1842,Isoleucyl-tRNA synthetase (EC 6.1.1.5)	Loktanella_sp._Alg231_35_2184,Isoleucyl-tRNA synthetase (EC 6.1.1.5)	Pseudovibrio_sp._Alg231_02_5158,Isoleucyl-tRNA synthetase (EC 6.1.1.5)	Ruegeria_sp._Alg231_54_164,Isoleucyl-tRNA synthetase (EC 6.1.1.5)	Sphingorhabdus_sp._Alg231_15_2583,Isoleucyl-tRNA synthetase (EC 6.1.1.5)	Tateyamaria_sp._Alg231_49_2439,Isoleucyl-tRNA synthetase (EC 6.1.1.5)	Unclassified_Rhodobacteraceae_sp._Alg231_04_3466,Isoleucyl-tRNA synthetase (EC 6.1.1.5)	Unclassified_Rhodobacteraceae_sp._Alg231_30_2510,Isoleucyl-tRNA synthetase (EC 6.1.1.5)
Labrenzia__sp._Alg231_36_897,Heat shock protein 60 family co-chaperone GroES	Anderseniella_sp._Alg231_50_1982,Heat shock protein 60 family co-chaperone GroES	Erythrobacter_sp._Alg231_14_1642,Heat shock protein 60 family co-chaperone GroES	Loktanella_sp._Alg231_35_2389,Heat shock protein 60 family co-chaperone GroES	Pseudovibrio_sp._Alg231_02_5166,Heat shock protein 60 family co-chaperone GroES	Ruegeria_sp._Alg231_54_1289,Heat shock protein 60 family co-chaperone GroES	Sphingorhabdus_sp._Alg231_15_2128,Heat shock protein 60 family co-chaperone GroES	Tateyamaria_sp._Alg231_49_2834,Heat shock protein 60 family co-chaperone GroES	Unclassified_Rhodobacteraceae_sp._Alg231_04_3949,Heat shock protein 60 family co-chaperone GroES	Unclassified_Rhodobacteraceae_sp._Alg231_30_2741,Heat shock protein 60 family co-chaperone GroES
Labrenzia__sp._Alg231_36_898,Heat shock protein 60 family chaperone GroEL	Anderseniella_sp._Alg231_50_1983,Heat shock protein 60 family chaperone GroEL	Erythrobacter_sp._Alg231_14_1643,Heat shock protein 60 family chaperone GroEL	Loktanella_sp._Alg231_35_2390,Heat shock protein 60 family chaperone GroEL	Pseudovibrio_sp._Alg231_02_5167,Heat shock protein 60 family chaperone GroEL	Ruegeria_sp._Alg231_54_1290,Heat shock protein 60 family chaperone GroEL	Sphingorhabdus_sp._Alg231_15_2127,Heat shock protein 60 family chaperone GroEL	Tateyamaria_sp._Alg231_49_2835,Heat shock protein 60 family chaperone GroEL	Unclassified_Rhodobacteraceae_sp._Alg231_04_3948,Heat shock protein 60 family chaperone GroEL	Unclassified_Rhodobacteraceae_sp._Alg231_30_2742,Heat shock protein 60 family chaperone GroEL
Labrenzia__sp._Alg231_36_955,Exodeoxyribonuclease VII large subunit (EC 3.1.11.6)	Anderseniella_sp._Alg231_50_234,Exodeoxyribonuclease VII large subunit (EC 3.1.11.6)	Erythrobacter_sp._Alg231_14_2005,Exodeoxyribonuclease VII large subunit (EC 3.1.11.6)	Loktanella_sp._Alg231_35_2026,Exodeoxyribonuclease VII large subunit (EC 3.1.11.6)	Pseudovibrio_sp._Alg231_02_5227,Exodeoxyribonuclease VII large subunit (EC 3.1.11.6)	Ruegeria_sp._Alg231_54_3038,Exodeoxyribonuclease VII large subunit (EC 3.1.11.6)	Sphingorhabdus_sp._Alg231_15_1569,Exodeoxyribonuclease VII large subunit (EC 3.1.11.6)	Tateyamaria_sp._Alg231_49_3181,Exodeoxyribonuclease VII large subunit (EC 3.1.11.6)	Unclassified_Rhodobacteraceae_sp._Alg231_04_3809,Exodeoxyribonuclease VII large subunit (EC 3.1.11.6)	Unclassified_Rhodobacteraceae_sp._Alg231_30_224,Exodeoxyribonuclease VII large subunit (EC 3.1.11.6)
Labrenzia__sp._Alg231_36_982,Ferric iron ABC transporter, iron-binding protein	Anderseniella_sp._Alg231_50_4351,Ferric iron ABC transporter, iron-binding protein	Erythrobacter_sp._Alg231_14_1136,Ferric iron ABC transporter, iron-binding protein	Loktanella_sp._Alg231_35_1721,Ferric iron ABC transporter, iron-binding protein	Pseudovibrio_sp._Alg231_02_704,Ferric iron ABC transporter, iron-binding protein	Ruegeria_sp._Alg231_54_1001,Ferric iron ABC transporter, iron-binding protein	Sphingorhabdus_sp._Alg231_15_1960,Ferric iron ABC transporter, iron-binding protein	Tateyamaria_sp._Alg231_49_3444,Ferric iron ABC transporter, iron-binding protein	Unclassified_Rhodobacteraceae_sp._Alg231_04_2390,Ferric iron ABC transporter, iron-binding protein	Unclassified_Rhodobacteraceae_sp._Alg231_30_4236,Ferric iron ABC transporter, iron-binding protein
Labrenzia__sp._Alg231_36_1015,Phosphoadenylyl-sulfate reductase [thioredoxin] (EC 1.8.4.8) / Adenylyl-sulfate reductase [thioredoxin] (EC 1.8.4.10)	Anderseniella_sp._Alg231_50_882,Phosphoadenylyl-sulfate reductase [thioredoxin] (EC 1.8.4.8) / Adenylyl-sulfate reductase [thioredoxin] (EC 1.8.4.10)	Erythrobacter_sp._Alg231_14_171,Phosphoadenylyl-sulfate reductase [thioredoxin] (EC 1.8.4.8) / Adenylyl-sulfate reductase [thioredoxin] (EC 1.8.4.10)	Loktanella_sp._Alg231_35_3633,Phosphoadenylyl-sulfate reductase [thioredoxin] (EC 1.8.4.8) / Adenylyl-sulfate reductase [thioredoxin] (EC 1.8.4.10)	Pseudovibrio_sp._Alg231_02_686,Phosphoadenylyl-sulfate reductase [thioredoxin] (EC 1.8.4.8) / Adenylyl-sulfate reductase [thioredoxin] (EC 1.8.4.10)	Ruegeria_sp._Alg231_54_2748,Phosphoadenylyl-sulfate reductase [thioredoxin] (EC 1.8.4.8) / Adenylyl-sulfate reductase [thioredoxin] (EC 1.8.4.10)	Sphingorhabdus_sp._Alg231_15_915,Phosphoadenylyl-sulfate reductase [thioredoxin] (EC 1.8.4.8) / Adenylyl-sulfate reductase [thioredoxin] (EC 1.8.4.10)	Tateyamaria_sp._Alg231_49_2881,Phosphoadenylyl-sulfate reductase [thioredoxin] (EC 1.8.4.8) / Adenylyl-sulfate reductase [thioredoxin] (EC 1.8.4.10)	Unclassified_Rhodobacteraceae_sp._Alg231_04_4730,Phosphoadenylyl-sulfate reductase [thioredoxin] (EC 1.8.4.8) / Adenylyl-sulfate reductase [thioredoxin] (EC 1.8.4.10)	Unclassified_Rhodobacteraceae_sp._Alg231_30_1217,Phosphoadenylyl-sulfate reductase [thioredoxin] (EC 1.8.4.8) / Adenylyl-sulfate reductase [thioredoxin] (EC 1.8.4.10)
Labrenzia__sp._Alg231_36_1016,Sulfite reductase [NADPH] hemoprotein beta- component (EC 1.8.1.2)	Anderseniella_sp._Alg231_50_884,Sulfite reductase [NADPH] hemoprotein beta- component (EC 1.8.1.2)	Erythrobacter_sp._Alg231_14_169,Sulfite reductase [NADPH] hemoprotein beta- component (EC 1.8.1.2)	Loktanella_sp._Alg231_35_3634,Sulfite reductase [NADPH] hemoprotein beta- component (EC 1.8.1.2)	Pseudovibrio_sp._Alg231_02_685,Sulfite reductase [NADPH] hemoprotein beta- component (EC 1.8.1.2)	Ruegeria_sp._Alg231_54_2747,Sulfite reductase [NADPH] hemoprotein beta- component (EC 1.8.1.2)	Sphingorhabdus_sp._Alg231_15_913,Sulfite reductase [NADPH] hemoprotein beta- component (EC 1.8.1.2)	Tateyamaria_sp._Alg231_49_2880,Sulfite reductase [NADPH] hemoprotein beta- component (EC 1.8.1.2)	Unclassified_Rhodobacteraceae_sp._Alg231_04_4729,Sulfite reductase [NADPH] hemoprotein beta- component (EC 1.8.1.2)	Unclassified_Rhodobacteraceae_sp._Alg231_30_1216,Sulfite reductase [NADPH] hemoprotein beta- component (EC 1.8.1.2)
Labrenzia__sp._Alg231_36_1026,protein of unknown function DUF188	Anderseniella_sp._Alg231_50_1519,ElaA protein	Erythrobacter_sp._Alg231_14_1281,YaiI/YqxD family protein	Loktanella_sp._Alg231_35_2982,ElaA protein	Pseudovibrio_sp._Alg231_02_5356,Bll3966 protein	Ruegeria_sp._Alg231_54_726,probable P23 protein	Sphingorhabdus_sp._Alg231_15_1694,protein of unknown function DUF188	Tateyamaria_sp._Alg231_49_1071,ElaA protein	Unclassified_Rhodobacteraceae_sp._Alg231_04_1832,probable P23 protein	Unclassified_Rhodobacteraceae_sp._Alg231_30_1476,ElaA protein
Labrenzia__sp._Alg231_36_1042,NAD(FAD)-utilizing dehydrogenases	Anderseniella_sp._Alg231_50_4541,NAD(FAD)-utilizing dehydrogenases	Erythrobacter_sp._Alg231_14_36,NAD(FAD)-utilizing dehydrogenases	Loktanella_sp._Alg231_35_3460,NAD(FAD)-utilizing dehydrogenases	Pseudovibrio_sp._Alg231_02_655,NAD(FAD)-utilizing dehydrogenases	Ruegeria_sp._Alg231_54_1527,NAD(FAD)-utilizing dehydrogenases	Sphingorhabdus_sp._Alg231_15_1696,NAD(FAD)-utilizing dehydrogenases	Tateyamaria_sp._Alg231_49_2136,NAD(FAD)-utilizing dehydrogenases	Unclassified_Rhodobacteraceae_sp._Alg231_04_3320,NAD(FAD)-utilizing dehydrogenases	Unclassified_Rhodobacteraceae_sp._Alg231_30_3428,NAD(FAD)-utilizing dehydrogenases
Labrenzia__sp._Alg231_36_1125,Glutamyl-tRNA synthetase (EC 6.1.1.17)	Anderseniella_sp._Alg231_50_4584,Glutamyl-tRNA synthetase (EC 6.1.1.17)	Erythrobacter_sp._Alg231_14_2471,Glutamyl-tRNA synthetase (EC 6.1.1.17)	Loktanella_sp._Alg231_35_3724,Glutamyl-tRNA synthetase (EC 6.1.1.17)	Pseudovibrio_sp._Alg231_02_117,Glutamyl-tRNA synthetase (EC 6.1.1.17)	Ruegeria_sp._Alg231_54_2426,Glutamyl-tRNA synthetase (EC 6.1.1.17)	Sphingorhabdus_sp._Alg231_15_339,Glutamyl-tRNA synthetase (EC 6.1.1.17)	Tateyamaria_sp._Alg231_49_4381,Glutamyl-tRNA synthetase (EC 6.1.1.17)	Unclassified_Rhodobacteraceae_sp._Alg231_04_2760,Glutamyl-tRNA synthetase (EC 6.1.1.17)	Unclassified_Rhodobacteraceae_sp._Alg231_30_3952,Glutamyl-tRNA synthetase (EC 6.1.1.17)
Labrenzia__sp._Alg231_36_1126,Citrate synthase (si) (EC 2.3.3.1)	Anderseniella_sp._Alg231_50_4586,Citrate synthase (si) (EC 2.3.3.1)	Erythrobacter_sp._Alg231_14_2470,Citrate synthase (si) (EC 2.3.3.1)	Loktanella_sp._Alg231_35_3723,Citrate synthase (si) (EC 2.3.3.1)	Pseudovibrio_sp._Alg231_02_116,Citrate synthase (si) (EC 2.3.3.1)	Ruegeria_sp._Alg231_54_2425,Citrate synthase (si) (EC 2.3.3.1)	Sphingorhabdus_sp._Alg231_15_338,Citrate synthase (si) (EC 2.3.3.1)	Tateyamaria_sp._Alg231_49_4380,Citrate synthase (si) (EC 2.3.3.1)	Unclassified_Rhodobacteraceae_sp._Alg231_04_2759,Citrate synthase (si) (EC 2.3.3.1)	Unclassified_Rhodobacteraceae_sp._Alg231_30_3951,Citrate synthase (si) (EC 2.3.3.1)
Labrenzia__sp._Alg231_36_1134,(3R)-hydroxymyristoyl-[acyl carrier protein] dehydratase (EC 4.2.1.-)	Anderseniella_sp._Alg231_50_4587,3-hydroxyacyl-[acyl-carrier-protein] dehydratase, FabZ form (EC 4.2.1.59)	Erythrobacter_sp._Alg231_14_2994,3-hydroxyacyl-[acyl-carrier-protein] dehydratase, FabZ form (EC 4.2.1.59)	Loktanella_sp._Alg231_35_508,3-hydroxyacyl-[acyl-carrier-protein] dehydratase, FabZ form (EC 4.2.1.59)	Pseudovibrio_sp._Alg231_02_103,(3R)-hydroxymyristoyl-[acyl carrier protein] dehydratase (EC 4.2.1.-)	Ruegeria_sp._Alg231_54_2644,(3R)-hydroxymyristoyl-[acyl carrier protein] dehydratase (EC 4.2.1.-)	Sphingorhabdus_sp._Alg231_15_155,3-hydroxyacyl-[acyl-carrier-protein] dehydratase, FabZ form (EC 4.2.1.59)	Tateyamaria_sp._Alg231_49_2699,(3R)-hydroxymyristoyl-[acyl carrier protein] dehydratase (EC 4.2.1.-)	Unclassified_Rhodobacteraceae_sp._Alg231_04_1207,(3R)-hydroxymyristoyl-[acyl carrier protein] dehydratase (EC 4.2.1.-)	Unclassified_Rhodobacteraceae_sp._Alg231_30_4449,3-hydroxyacyl-[acyl-carrier-protein] dehydratase, FabZ form (EC 4.2.1.59)
Labrenzia__sp._Alg231_36_1138,1-deoxy-D-xylulose 5-phosphate reductoisomerase (EC 1.1.1.267)	Anderseniella_sp._Alg231_50_4590,1-deoxy-D-xylulose 5-phosphate reductoisomerase (EC 1.1.1.267)	Erythrobacter_sp._Alg231_14_2998,1-deoxy-D-xylulose 5-phosphate reductoisomerase (EC 1.1.1.267)	Loktanella_sp._Alg231_35_504,1-deoxy-D-xylulose 5-phosphate reductoisomerase (EC 1.1.1.267)	Pseudovibrio_sp._Alg231_02_99,1-deoxy-D-xylulose 5-phosphate reductoisomerase (EC 1.1.1.267)	Ruegeria_sp._Alg231_54_2649,1-deoxy-D-xylulose 5-phosphate reductoisomerase (EC 1.1.1.267)	Sphingorhabdus_sp._Alg231_15_151,1-deoxy-D-xylulose 5-phosphate reductoisomerase (EC 1.1.1.267)	Tateyamaria_sp._Alg231_49_2704,1-deoxy-D-xylulose 5-phosphate reductoisomerase (EC 1.1.1.267)	Unclassified_Rhodobacteraceae_sp._Alg231_04_1202,1-deoxy-D-xylulose 5-phosphate reductoisomerase (EC 1.1.1.267)	Unclassified_Rhodobacteraceae_sp._Alg231_30_4455,1-deoxy-D-xylulose 5-phosphate reductoisomerase (EC 1.1.1.267)
Labrenzia__sp._Alg231_36_1140,Undecaprenyl pyrophosphate synthetase (EC 2.5.1.31)	Anderseniella_sp._Alg231_50_4592,Undecaprenyl diphosphate synthase (EC 2.5.1.31)	Erythrobacter_sp._Alg231_14_3000,Undecaprenyl diphosphate synthase (EC 2.5.1.31)	Loktanella_sp._Alg231_35_502,Undecaprenyl diphosphate synthase (EC 2.5.1.31)	Pseudovibrio_sp._Alg231_02_97,Undecaprenyl pyrophosphate synthetase (EC 2.5.1.31)	Ruegeria_sp._Alg231_54_2651,Undecaprenyl pyrophosphate synthetase (EC 2.5.1.31)	Sphingorhabdus_sp._Alg231_15_149,Undecaprenyl diphosphate synthase (EC 2.5.1.31)	Tateyamaria_sp._Alg231_49_2706,Undecaprenyl pyrophosphate synthetase (EC 2.5.1.31)	Unclassified_Rhodobacteraceae_sp._Alg231_04_1200,Undecaprenyl pyrophosphate synthetase (EC 2.5.1.31)	Unclassified_Rhodobacteraceae_sp._Alg231_30_4457,Undecaprenyl diphosphate synthase (EC 2.5.1.31)
Labrenzia__sp._Alg231_36_1141,Ribosome recycling factor	Anderseniella_sp._Alg231_50_4593,Ribosome recycling factor	Erythrobacter_sp._Alg231_14_3001,Ribosome recycling factor	Loktanella_sp._Alg231_35_501,Ribosome recycling factor	Pseudovibrio_sp._Alg231_02_96,Ribosome recycling factor	Ruegeria_sp._Alg231_54_2652,Ribosome recycling factor	Sphingorhabdus_sp._Alg231_15_148,Ribosome recycling factor	Tateyamaria_sp._Alg231_49_2707,Ribosome recycling factor	Unclassified_Rhodobacteraceae_sp._Alg231_04_1199,Ribosome recycling factor	Unclassified_Rhodobacteraceae_sp._Alg231_30_4458,Ribosome recycling factor
Labrenzia__sp._Alg231_36_1142,Uridylate kinase (EC 2.7.4.-)	Anderseniella_sp._Alg231_50_4594,Uridine monophosphate kinase (EC 2.7.4.22)	Erythrobacter_sp._Alg231_14_3002,Uridine monophosphate kinase (EC 2.7.4.22)	Loktanella_sp._Alg231_35_500,Uridine monophosphate kinase (EC 2.7.4.22)	Pseudovibrio_sp._Alg231_02_95,Uridylate kinase (EC 2.7.4.-)	Ruegeria_sp._Alg231_54_2836,Uridylate kinase (EC 2.7.4.-)	Sphingorhabdus_sp._Alg231_15_147,Uridine monophosphate kinase (EC 2.7.4.22)	Tateyamaria_sp._Alg231_49_2708,Uridylate kinase (EC 2.7.4.-)	Unclassified_Rhodobacteraceae_sp._Alg231_04_1198,Uridylate kinase (EC 2.7.4.-)	Unclassified_Rhodobacteraceae_sp._Alg231_30_4461,Uridine monophosphate kinase (EC 2.7.4.22)
Labrenzia__sp._Alg231_36_1143,Translation elongation factor Ts	Anderseniella_sp._Alg231_50_4595,Translation elongation factor Ts	Erythrobacter_sp._Alg231_14_3006,Translation elongation factor Ts	Loktanella_sp._Alg231_35_580,Translation elongation factor Ts	Pseudovibrio_sp._Alg231_02_94,Translation elongation factor Ts	Ruegeria_sp._Alg231_54_2566,Translation elongation factor Ts	Sphingorhabdus_sp._Alg231_15_146,Translation elongation factor Ts	Tateyamaria_sp._Alg231_49_114,Translation elongation factor Ts	Unclassified_Rhodobacteraceae_sp._Alg231_04_1392,Translation elongation factor Ts	Unclassified_Rhodobacteraceae_sp._Alg231_30_4122,Translation elongation factor Ts
Labrenzia__sp._Alg231_36_1144,SSU ribosomal protein S2p (SAe)	Anderseniella_sp._Alg231_50_4596,SSU ribosomal protein S2p (SAe)	Erythrobacter_sp._Alg231_14_3007,SSU ribosomal protein S2p (SAe)	Loktanella_sp._Alg231_35_581,SSU ribosomal protein S2p (SAe)	Pseudovibrio_sp._Alg231_02_93,SSU ribosomal protein S2p (SAe)	Ruegeria_sp._Alg231_54_2565,SSU ribosomal protein S2p (SAe)	Sphingorhabdus_sp._Alg231_15_145,SSU ribosomal protein S2p (SAe)	Tateyamaria_sp._Alg231_49_115,SSU ribosomal protein S2p (SAe)	Unclassified_Rhodobacteraceae_sp._Alg231_04_1393,SSU ribosomal protein S2p (SAe)	Unclassified_Rhodobacteraceae_sp._Alg231_30_4121,SSU ribosomal protein S2p (SAe)
Labrenzia__sp._Alg231_36_1146,DNA polymerase III alpha subunit (EC 2.7.7.7)	Anderseniella_sp._Alg231_50_4599,DNA polymerase III alpha subunit (EC 2.7.7.7)	Erythrobacter_sp._Alg231_14_2374,DNA polymerase III alpha subunit (EC 2.7.7.7)	Loktanella_sp._Alg231_35_2420,DNA polymerase III alpha subunit (EC 2.7.7.7)	Pseudovibrio_sp._Alg231_02_91,DNA polymerase III alpha subunit (EC 2.7.7.7)	Ruegeria_sp._Alg231_54_1242,DNA polymerase III alpha subunit (EC 2.7.7.7)	Sphingorhabdus_sp._Alg231_15_363,DNA polymerase III alpha subunit (EC 2.7.7.7)	Tateyamaria_sp._Alg231_49_1415,DNA polymerase III alpha subunit (EC 2.7.7.7)	Unclassified_Rhodobacteraceae_sp._Alg231_04_3698,DNA polymerase III alpha subunit (EC 2.7.7.7)	Unclassified_Rhodobacteraceae_sp._Alg231_30_1654,DNA polymerase III alpha subunit (EC 2.7.7.7)
Labrenzia__sp._Alg231_36_1148,Lipoprotein releasing system ATP-binding protein LolD	Anderseniella_sp._Alg231_50_4601,Lipoprotein releasing system ATP-binding protein LolD	Erythrobacter_sp._Alg231_14_2370,Lipoprotein releasing system ATP-binding protein LolD	Loktanella_sp._Alg231_35_1391,Lipoprotein releasing system ATP-binding protein LolD	Pseudovibrio_sp._Alg231_02_88,Lipoprotein releasing system ATP-binding protein LolD	Ruegeria_sp._Alg231_54_1476,Lipoprotein releasing system ATP-binding protein LolD	Sphingorhabdus_sp._Alg231_15_361,Lipoprotein releasing system ATP-binding protein LolD	Tateyamaria_sp._Alg231_49_3280,Lipoprotein releasing system ATP-binding protein LolD	Unclassified_Rhodobacteraceae_sp._Alg231_04_3269,Lipoprotein releasing system ATP-binding protein LolD	Unclassified_Rhodobacteraceae_sp._Alg231_30_3697,Lipoprotein releasing system ATP-binding protein LolD
Labrenzia__sp._Alg231_36_1149,Lipoprotein releasing system transmembrane protein LolC	Anderseniella_sp._Alg231_50_4602,Lipoprotein releasing system transmembrane protein LolC	Erythrobacter_sp._Alg231_14_2369,Lipoprotein releasing system transmembrane protein LolE	Loktanella_sp._Alg231_35_1392,Lipoprotein releasing system transmembrane protein LolC	Pseudovibrio_sp._Alg231_02_87,Lipoprotein releasing system transmembrane protein LolE	Ruegeria_sp._Alg231_54_1475,Lipoprotein releasing system transmembrane protein LolC	Sphingorhabdus_sp._Alg231_15_360,Lipoprotein releasing system transmembrane protein LolC	Tateyamaria_sp._Alg231_49_3281,Lipoprotein releasing system transmembrane protein LolC	Unclassified_Rhodobacteraceae_sp._Alg231_04_3270,Lipoprotein releasing system transmembrane protein LolC	Unclassified_Rhodobacteraceae_sp._Alg231_30_3698,Lipoprotein releasing system transmembrane protein LolC
Labrenzia__sp._Alg231_36_1153,Methylmalonyl-CoA epimerase (EC 5.1.99.1); Ethylmalonyl-CoA epimerase	Anderseniella_sp._Alg231_50_4605,Methylmalonyl-CoA epimerase (EC 5.1.99.1); Ethylmalonyl-CoA epimerase	Erythrobacter_sp._Alg231_14_2812,Methylmalonyl-CoA epimerase (EC 5.1.99.1); Ethylmalonyl-CoA epimerase	Loktanella_sp._Alg231_35_2169,Methylmalonyl-CoA epimerase (EC 5.1.99.1); Ethylmalonyl-CoA epimerase	Pseudovibrio_sp._Alg231_02_84,Methylmalonyl-CoA epimerase (EC 5.1.99.1); Ethylmalonyl-CoA epimerase	Ruegeria_sp._Alg231_54_1334,Methylmalonyl-CoA epimerase (EC 5.1.99.1); Ethylmalonyl-CoA epimerase	Sphingorhabdus_sp._Alg231_15_523,Methylmalonyl-CoA epimerase (EC 5.1.99.1); Ethylmalonyl-CoA epimerase	Tateyamaria_sp._Alg231_49_3485,Methylmalonyl-CoA epimerase (EC 5.1.99.1); Ethylmalonyl-CoA epimerase	Unclassified_Rhodobacteraceae_sp._Alg231_04_3906,Methylmalonyl-CoA epimerase (EC 5.1.99.1); Ethylmalonyl-CoA epimerase	Unclassified_Rhodobacteraceae_sp._Alg231_30_3768,Methylmalonyl-CoA epimerase (EC 5.1.99.1); Ethylmalonyl-CoA epimerase
Labrenzia__sp._Alg231_36_1154,Metallo-beta-lactamase family protein, RNA- specific	Anderseniella_sp._Alg231_50_822,Metallo-beta-lactamase family protein, RNA- specific	Erythrobacter_sp._Alg231_14_2463,Metallo-beta-lactamase family protein, RNA- specific	Loktanella_sp._Alg231_35_1033,Metallo-beta-lactamase family protein, RNA- specific	Pseudovibrio_sp._Alg231_02_83,Metallo-beta-lactamase family protein, RNA- specific	Ruegeria_sp._Alg231_54_4552,Metallo-beta-lactamase family protein, RNA- specific	Sphingorhabdus_sp._Alg231_15_331,Metallo-beta-lactamase family protein, RNA- specific	Tateyamaria_sp._Alg231_49_4313,Metallo-beta-lactamase family protein, RNA- specific	Unclassified_Rhodobacteraceae_sp._Alg231_04_3719,Metallo-beta-lactamase family protein, RNA- specific	Unclassified_Rhodobacteraceae_sp._Alg231_30_1347,Metallo-beta-lactamase family protein, RNA- specific
Labrenzia__sp._Alg231_36_1156,NADH-ubiquinone oxidoreductase chain N (EC 1.6.5.3)	Anderseniella_sp._Alg231_50_824,NADH-ubiquinone oxidoreductase chain N (EC 1.6.5.3)	Erythrobacter_sp._Alg231_14_2460,NADH-ubiquinone oxidoreductase chain N (EC 1.6.5.3)	Loktanella_sp._Alg231_35_1030,NADH-ubiquinone oxidoreductase chain N (EC 1.6.5.3)	Pseudovibrio_sp._Alg231_02_81,NADH-ubiquinone oxidoreductase chain N (EC 1.6.5.3)	Ruegeria_sp._Alg231_54_4555,NADH-ubiquinone oxidoreductase chain N (EC 1.6.5.3)	Sphingorhabdus_sp._Alg231_15_328,NADH-ubiquinone oxidoreductase chain N (EC 1.6.5.3)	Tateyamaria_sp._Alg231_49_4310,NADH-ubiquinone oxidoreductase chain N (EC 1.6.5.3)	Unclassified_Rhodobacteraceae_sp._Alg231_04_3722,NADH-ubiquinone oxidoreductase chain N (EC 1.6.5.3)	Unclassified_Rhodobacteraceae_sp._Alg231_30_1350,NADH-ubiquinone oxidoreductase chain N (EC 1.6.5.3)
Labrenzia__sp._Alg231_36_1157,NADH-ubiquinone oxidoreductase chain M (EC 1.6.5.3)	Anderseniella_sp._Alg231_50_825,NADH-ubiquinone oxidoreductase chain M (EC 1.6.5.3)	Erythrobacter_sp._Alg231_14_2459,NADH-ubiquinone oxidoreductase chain M (EC 1.6.5.3)	Loktanella_sp._Alg231_35_1029,NADH-ubiquinone oxidoreductase chain M (EC 1.6.5.3)	Pseudovibrio_sp._Alg231_02_80,NADH-ubiquinone oxidoreductase chain M (EC 1.6.5.3)	Ruegeria_sp._Alg231_54_4556,NADH-ubiquinone oxidoreductase chain M (EC 1.6.5.3)	Sphingorhabdus_sp._Alg231_15_327,NADH-ubiquinone oxidoreductase chain M (EC 1.6.5.3)	Tateyamaria_sp._Alg231_49_4309,NADH-ubiquinone oxidoreductase chain M (EC 1.6.5.3)	Unclassified_Rhodobacteraceae_sp._Alg231_04_3723,NADH-ubiquinone oxidoreductase chain M (EC 1.6.5.3)	Unclassified_Rhodobacteraceae_sp._Alg231_30_1351,NADH-ubiquinone oxidoreductase chain M (EC 1.6.5.3)
Labrenzia__sp._Alg231_36_1158,NADH-ubiquinone oxidoreductase chain L (EC 1.6.5.3)	Anderseniella_sp._Alg231_50_826,NADH-ubiquinone oxidoreductase chain L (EC 1.6.5.3)	Erythrobacter_sp._Alg231_14_2458,NADH-ubiquinone oxidoreductase chain L (EC 1.6.5.3)	Loktanella_sp._Alg231_35_1028,NADH-ubiquinone oxidoreductase chain L (EC 1.6.5.3)	Pseudovibrio_sp._Alg231_02_79,NADH-ubiquinone oxidoreductase chain L (EC 1.6.5.3)	Ruegeria_sp._Alg231_54_4557,NADH-ubiquinone oxidoreductase chain L (EC 1.6.5.3)	Sphingorhabdus_sp._Alg231_15_326,NADH-ubiquinone oxidoreductase chain L (EC 1.6.5.3)	Tateyamaria_sp._Alg231_49_4308,NADH-ubiquinone oxidoreductase chain L (EC 1.6.5.3)	Unclassified_Rhodobacteraceae_sp._Alg231_04_3724,NADH-ubiquinone oxidoreductase chain L (EC 1.6.5.3)	Unclassified_Rhodobacteraceae_sp._Alg231_30_1352,NADH-ubiquinone oxidoreductase chain L (EC 1.6.5.3)
Labrenzia__sp._Alg231_36_1159,NADH-ubiquinone oxidoreductase chain K (EC 1.6.5.3)	Anderseniella_sp._Alg231_50_827,NADH-ubiquinone oxidoreductase chain K (EC 1.6.5.3)	Erythrobacter_sp._Alg231_14_2457,NADH-ubiquinone oxidoreductase chain K (EC 1.6.5.3)	Loktanella_sp._Alg231_35_1027,NADH-ubiquinone oxidoreductase chain K (EC 1.6.5.3)	Pseudovibrio_sp._Alg231_02_78,NADH-ubiquinone oxidoreductase chain K (EC 1.6.5.3)	Ruegeria_sp._Alg231_54_4558,NADH-ubiquinone oxidoreductase chain K (EC 1.6.5.3)	Sphingorhabdus_sp._Alg231_15_325,NADH-ubiquinone oxidoreductase chain K (EC 1.6.5.3)	Tateyamaria_sp._Alg231_49_4307,NADH-ubiquinone oxidoreductase chain K (EC 1.6.5.3)	Unclassified_Rhodobacteraceae_sp._Alg231_04_3725,NADH-ubiquinone oxidoreductase chain K (EC 1.6.5.3)	Unclassified_Rhodobacteraceae_sp._Alg231_30_1353,NADH-ubiquinone oxidoreductase chain K (EC 1.6.5.3)
Labrenzia__sp._Alg231_36_1160,NADH-ubiquinone oxidoreductase chain J (EC 1.6.5.3)	Anderseniella_sp._Alg231_50_828,NADH-ubiquinone oxidoreductase chain J (EC 1.6.5.3)	Erythrobacter_sp._Alg231_14_2456,NADH-ubiquinone oxidoreductase chain J (EC 1.6.5.3)	Loktanella_sp._Alg231_35_1025,NADH-ubiquinone oxidoreductase chain J (EC 1.6.5.3)	Pseudovibrio_sp._Alg231_02_77,NADH-ubiquinone oxidoreductase chain J (EC 1.6.5.3)	Ruegeria_sp._Alg231_54_4559,NADH-ubiquinone oxidoreductase chain J (EC 1.6.5.3)	Sphingorhabdus_sp._Alg231_15_324,NADH-ubiquinone oxidoreductase chain J (EC 1.6.5.3)	Tateyamaria_sp._Alg231_49_4303,NADH-ubiquinone oxidoreductase chain J (EC 1.6.5.3)	Unclassified_Rhodobacteraceae_sp._Alg231_04_3726,NADH-ubiquinone oxidoreductase chain J (EC 1.6.5.3)	Unclassified_Rhodobacteraceae_sp._Alg231_30_1354,NADH-ubiquinone oxidoreductase chain J (EC 1.6.5.3)
Labrenzia__sp._Alg231_36_1161,NADH-ubiquinone oxidoreductase chain I (EC 1.6.5.3)	Anderseniella_sp._Alg231_50_829,NADH-ubiquinone oxidoreductase chain I (EC 1.6.5.3)	Erythrobacter_sp._Alg231_14_2455,NADH-ubiquinone oxidoreductase chain I (EC 1.6.5.3)	Loktanella_sp._Alg231_35_1023,NADH-ubiquinone oxidoreductase chain I (EC 1.6.5.3)	Pseudovibrio_sp._Alg231_02_76,NADH-ubiquinone oxidoreductase chain I (EC 1.6.5.3)	Ruegeria_sp._Alg231_54_4561,NADH-ubiquinone oxidoreductase chain I (EC 1.6.5.3)	Sphingorhabdus_sp._Alg231_15_323,NADH-ubiquinone oxidoreductase chain I (EC 1.6.5.3)	Tateyamaria_sp._Alg231_49_4301,NADH-ubiquinone oxidoreductase chain I (EC 1.6.5.3)	Unclassified_Rhodobacteraceae_sp._Alg231_04_3728,NADH-ubiquinone oxidoreductase chain I (EC 1.6.5.3)	Unclassified_Rhodobacteraceae_sp._Alg231_30_1356,NADH-ubiquinone oxidoreductase chain I (EC 1.6.5.3)
Labrenzia__sp._Alg231_36_1163,NADH-ubiquinone oxidoreductase chain H (EC 1.6.5.3)	Anderseniella_sp._Alg231_50_830,NADH-ubiquinone oxidoreductase chain H (EC 1.6.5.3)	Erythrobacter_sp._Alg231_14_2453,NADH-ubiquinone oxidoreductase chain H (EC 1.6.5.3)	Loktanella_sp._Alg231_35_1021,NADH-ubiquinone oxidoreductase chain H (EC 1.6.5.3)	Pseudovibrio_sp._Alg231_02_74,NADH-ubiquinone oxidoreductase chain H (EC 1.6.5.3)	Ruegeria_sp._Alg231_54_4562,NADH-ubiquinone oxidoreductase chain H (EC 1.6.5.3)	Sphingorhabdus_sp._Alg231_15_321,NADH-ubiquinone oxidoreductase chain H (EC 1.6.5.3)	Tateyamaria_sp._Alg231_49_4299,NADH-ubiquinone oxidoreductase chain H (EC 1.6.5.3)	Unclassified_Rhodobacteraceae_sp._Alg231_04_3729,NADH-ubiquinone oxidoreductase chain H (EC 1.6.5.3)	Unclassified_Rhodobacteraceae_sp._Alg231_30_1357,NADH-ubiquinone oxidoreductase chain H (EC 1.6.5.3)
Labrenzia__sp._Alg231_36_1164,NADH-ubiquinone oxidoreductase chain G (EC 1.6.5.3)	Anderseniella_sp._Alg231_50_831,NADH-ubiquinone oxidoreductase chain G (EC 1.6.5.3)	Erythrobacter_sp._Alg231_14_2452,NADH-ubiquinone oxidoreductase chain G (EC 1.6.5.3)	Loktanella_sp._Alg231_35_1020,NADH-ubiquinone oxidoreductase chain G (EC 1.6.5.3)	Pseudovibrio_sp._Alg231_02_73,NADH-ubiquinone oxidoreductase chain G (EC 1.6.5.3)	Ruegeria_sp._Alg231_54_4564,NADH-ubiquinone oxidoreductase chain G (EC 1.6.5.3)	Sphingorhabdus_sp._Alg231_15_320,NADH-ubiquinone oxidoreductase chain G (EC 1.6.5.3)	Tateyamaria_sp._Alg231_49_4297,NADH-ubiquinone oxidoreductase chain G (EC 1.6.5.3)	Unclassified_Rhodobacteraceae_sp._Alg231_04_3731,NADH-ubiquinone oxidoreductase chain G (EC 1.6.5.3)	Unclassified_Rhodobacteraceae_sp._Alg231_30_1359,NADH-ubiquinone oxidoreductase chain G (EC 1.6.5.3)
Labrenzia__sp._Alg231_36_1165,NADH-ubiquinone oxidoreductase chain F (EC 1.6.5.3)	Anderseniella_sp._Alg231_50_832,NADH-ubiquinone oxidoreductase chain F (EC 1.6.5.3)	Erythrobacter_sp._Alg231_14_2449,NADH-ubiquinone oxidoreductase chain F (EC 1.6.5.3)	Loktanella_sp._Alg231_35_1013,NADH-ubiquinone oxidoreductase chain F (EC 1.6.5.3)	Pseudovibrio_sp._Alg231_02_71,NADH-ubiquinone oxidoreductase chain F (EC 1.6.5.3)	Ruegeria_sp._Alg231_54_4568,NADH-ubiquinone oxidoreductase chain F (EC 1.6.5.3)	Sphingorhabdus_sp._Alg231_15_318,NADH-ubiquinone oxidoreductase chain F (EC 1.6.5.3)	Tateyamaria_sp._Alg231_49_4293,NADH-ubiquinone oxidoreductase chain F (EC 1.6.5.3)	Unclassified_Rhodobacteraceae_sp._Alg231_04_3734,NADH-ubiquinone oxidoreductase chain F (EC 1.6.5.3)	Unclassified_Rhodobacteraceae_sp._Alg231_30_1362,NADH-ubiquinone oxidoreductase chain F (EC 1.6.5.3)
Labrenzia__sp._Alg231_36_1167,NADH-ubiquinone oxidoreductase chain D (EC 1.6.5.3)	Anderseniella_sp._Alg231_50_834,NADH-ubiquinone oxidoreductase chain D (EC 1.6.5.3)	Erythrobacter_sp._Alg231_14_2443,NADH-ubiquinone oxidoreductase chain D (EC 1.6.5.3)	Loktanella_sp._Alg231_35_1007,NADH-ubiquinone oxidoreductase chain D (EC 1.6.5.3)	Pseudovibrio_sp._Alg231_02_69,NADH-ubiquinone oxidoreductase chain D (EC 1.6.5.3)	Ruegeria_sp._Alg231_54_4572,NADH-ubiquinone oxidoreductase chain D (EC 1.6.5.3)	Sphingorhabdus_sp._Alg231_15_313,NADH-ubiquinone oxidoreductase chain D (EC 1.6.5.3)	Tateyamaria_sp._Alg231_49_4287,NADH-ubiquinone oxidoreductase chain D (EC 1.6.5.3)	Unclassified_Rhodobacteraceae_sp._Alg231_04_3737,NADH-ubiquinone oxidoreductase chain D (EC 1.6.5.3)	Unclassified_Rhodobacteraceae_sp._Alg231_30_1365,NADH-ubiquinone oxidoreductase chain D (EC 1.6.5.3)
Labrenzia__sp._Alg231_36_1169,NADH-ubiquinone oxidoreductase chain C (EC 1.6.5.3)	Anderseniella_sp._Alg231_50_835,NADH-ubiquinone oxidoreductase chain C (EC 1.6.5.3)	Erythrobacter_sp._Alg231_14_2442,NADH-ubiquinone oxidoreductase chain C (EC 1.6.5.3)	Loktanella_sp._Alg231_35_1004,NADH-ubiquinone oxidoreductase chain C (EC 1.6.5.3)	Pseudovibrio_sp._Alg231_02_68,NADH-ubiquinone oxidoreductase chain C (EC 1.6.5.3)	Ruegeria_sp._Alg231_54_4575,NADH-ubiquinone oxidoreductase chain C (EC 1.6.5.3)	Sphingorhabdus_sp._Alg231_15_312,NADH-ubiquinone oxidoreductase chain C (EC 1.6.5.3)	Tateyamaria_sp._Alg231_49_4284,NADH-ubiquinone oxidoreductase chain C (EC 1.6.5.3)	Unclassified_Rhodobacteraceae_sp._Alg231_04_3738,NADH-ubiquinone oxidoreductase chain C (EC 1.6.5.3)	Unclassified_Rhodobacteraceae_sp._Alg231_30_1366,NADH-ubiquinone oxidoreductase chain C (EC 1.6.5.3)
Labrenzia__sp._Alg231_36_1170,NADH-ubiquinone oxidoreductase chain B (EC 1.6.5.3)	Anderseniella_sp._Alg231_50_836,NADH-ubiquinone oxidoreductase chain B (EC 1.6.5.3)	Erythrobacter_sp._Alg231_14_2440,NADH-ubiquinone oxidoreductase chain B (EC 1.6.5.3)	Loktanella_sp._Alg231_35_1003,NADH-ubiquinone oxidoreductase chain B (EC 1.6.5.3)	Pseudovibrio_sp._Alg231_02_67,NADH-ubiquinone oxidoreductase chain B (EC 1.6.5.3)	Ruegeria_sp._Alg231_54_4576,NADH-ubiquinone oxidoreductase chain B (EC 1.6.5.3)	Sphingorhabdus_sp._Alg231_15_311,NADH-ubiquinone oxidoreductase chain B (EC 1.6.5.3)	Tateyamaria_sp._Alg231_49_4283,NADH-ubiquinone oxidoreductase chain B (EC 1.6.5.3)	Unclassified_Rhodobacteraceae_sp._Alg231_04_3739,NADH-ubiquinone oxidoreductase chain B (EC 1.6.5.3)	Unclassified_Rhodobacteraceae_sp._Alg231_30_1367,NADH-ubiquinone oxidoreductase chain B (EC 1.6.5.3)
Labrenzia__sp._Alg231_36_1171,NADH ubiquinone oxidoreductase chain A (EC 1.6.5.3)	Anderseniella_sp._Alg231_50_837,NADH ubiquinone oxidoreductase chain A (EC 1.6.5.3)	Erythrobacter_sp._Alg231_14_2439,NADH ubiquinone oxidoreductase chain A (EC 1.6.5.3)	Loktanella_sp._Alg231_35_1002,NADH ubiquinone oxidoreductase chain A (EC 1.6.5.3)	Pseudovibrio_sp._Alg231_02_66,NADH ubiquinone oxidoreductase chain A (EC 1.6.5.3)	Ruegeria_sp._Alg231_54_4577,NADH ubiquinone oxidoreductase chain A (EC 1.6.5.3)	Sphingorhabdus_sp._Alg231_15_310,NADH ubiquinone oxidoreductase chain A (EC 1.6.5.3)	Tateyamaria_sp._Alg231_49_4282,NADH ubiquinone oxidoreductase chain A (EC 1.6.5.3)	Unclassified_Rhodobacteraceae_sp._Alg231_04_3740,NADH ubiquinone oxidoreductase chain A (EC 1.6.5.3)	Unclassified_Rhodobacteraceae_sp._Alg231_30_1368,NADH ubiquinone oxidoreductase chain A (EC 1.6.5.3)
Labrenzia__sp._Alg231_36_1175,ATP-dependent protease La (EC 3.4.21.53) Type I	Anderseniella_sp._Alg231_50_841,ATP-dependent protease La (EC 3.4.21.53) Type I	Erythrobacter_sp._Alg231_14_3019,ATP-dependent protease La (EC 3.4.21.53) Type I	Loktanella_sp._Alg231_35_3651,ATP-dependent protease La (EC 3.4.21.53) Type I	Pseudovibrio_sp._Alg231_02_55,ATP-dependent protease La (EC 3.4.21.53) Type I	Ruegeria_sp._Alg231_54_2727,ATP-dependent protease La (EC 3.4.21.53) Type I	Sphingorhabdus_sp._Alg231_15_723,ATP-dependent protease La (EC 3.4.21.53) Type I	Tateyamaria_sp._Alg231_49_2809,ATP-dependent protease La (EC 3.4.21.53) Type I	Unclassified_Rhodobacteraceae_sp._Alg231_04_4705,ATP-dependent protease La (EC 3.4.21.53) Type I	Unclassified_Rhodobacteraceae_sp._Alg231_30_1191,ATP-dependent protease La (EC 3.4.21.53) Type I
Labrenzia__sp._Alg231_36_1177,ATP-dependent Clp protease ATP-binding subunit ClpX	Anderseniella_sp._Alg231_50_848,ATP-dependent Clp protease ATP-binding subunit ClpX	Erythrobacter_sp._Alg231_14_334,ATP-dependent Clp protease ATP-binding subunit ClpX	Loktanella_sp._Alg231_35_2010,ATP-dependent Clp protease ATP-binding subunit ClpX	Pseudovibrio_sp._Alg231_02_54,ATP-dependent Clp protease ATP-binding subunit ClpX	Ruegeria_sp._Alg231_54_3288,ATP-dependent Clp protease ATP-binding subunit ClpX	Sphingorhabdus_sp._Alg231_15_627,ATP-dependent Clp protease ATP-binding subunit ClpX	Tateyamaria_sp._Alg231_49_3960,ATP-dependent Clp protease ATP-binding subunit ClpX	Unclassified_Rhodobacteraceae_sp._Alg231_04_2643,ATP-dependent Clp protease ATP-binding subunit ClpX	Unclassified_Rhodobacteraceae_sp._Alg231_30_3690,ATP-dependent Clp protease ATP-binding subunit ClpX
Labrenzia__sp._Alg231_36_1178,ATP-dependent Clp protease proteolytic subunit (EC 3.4.21.92)	Anderseniella_sp._Alg231_50_849,ATP-dependent Clp protease proteolytic subunit (EC 3.4.21.92)	Erythrobacter_sp._Alg231_14_335,ATP-dependent Clp protease proteolytic subunit (EC 3.4.21.92)	Loktanella_sp._Alg231_35_2011,ATP-dependent Clp protease proteolytic subunit (EC 3.4.21.92)	Pseudovibrio_sp._Alg231_02_53,ATP-dependent Clp protease proteolytic subunit (EC 3.4.21.92)	Ruegeria_sp._Alg231_54_3287,ATP-dependent Clp protease proteolytic subunit (EC 3.4.21.92)	Sphingorhabdus_sp._Alg231_15_628,ATP-dependent Clp protease proteolytic subunit (EC 3.4.21.92)	Tateyamaria_sp._Alg231_49_3959,ATP-dependent Clp protease proteolytic subunit (EC 3.4.21.92)	Unclassified_Rhodobacteraceae_sp._Alg231_04_2642,ATP-dependent Clp protease proteolytic subunit (EC 3.4.21.92)	Unclassified_Rhodobacteraceae_sp._Alg231_30_3691,ATP-dependent Clp protease proteolytic subunit (EC 3.4.21.92)
Labrenzia__sp._Alg231_36_1179,Cell division trigger factor (EC 5.2.1.8)	Anderseniella_sp._Alg231_50_855,Cell division trigger factor (EC 5.2.1.8)	Erythrobacter_sp._Alg231_14_338,Cell division trigger factor (EC 5.2.1.8)	Loktanella_sp._Alg231_35_1107,Cell division trigger factor (EC 5.2.1.8)	Pseudovibrio_sp._Alg231_02_52,Cell division trigger factor (EC 5.2.1.8)	Ruegeria_sp._Alg231_54_3583,Cell division trigger factor (EC 5.2.1.8)	Sphingorhabdus_sp._Alg231_15_630,Cell division trigger factor (EC 5.2.1.8)	Tateyamaria_sp._Alg231_49_2961,Cell division trigger factor (EC 5.2.1.8)	Unclassified_Rhodobacteraceae_sp._Alg231_04_4614,Cell division trigger factor (EC 5.2.1.8)	Unclassified_Rhodobacteraceae_sp._Alg231_30_3847,Cell division trigger factor (EC 5.2.1.8)
Labrenzia__sp._Alg231_36_1184,Nitrogen regulatory protein P-II	Anderseniella_sp._Alg231_50_860,Nitrogen regulatory protein P-II	Erythrobacter_sp._Alg231_14_222,Nitrogen regulatory protein P-II	Loktanella_sp._Alg231_35_1105,Nitrogen regulatory protein P-II	Pseudovibrio_sp._Alg231_02_42,Nitrogen regulatory protein P-II	Ruegeria_sp._Alg231_54_3579,Nitrogen regulatory protein P-II	Sphingorhabdus_sp._Alg231_15_2607,Nitrogen regulatory protein P-II	Tateyamaria_sp._Alg231_49_4116,Nitrogen regulatory protein P-II	Unclassified_Rhodobacteraceae_sp._Alg231_04_4621,Nitrogen regulatory protein P-II	Unclassified_Rhodobacteraceae_sp._Alg231_30_1132,Nitrogen regulatory protein P-II
Labrenzia__sp._Alg231_36_1185,Glutamine synthetase type I (EC 6.3.1.2)	Anderseniella_sp._Alg231_50_861,Glutamine synthetase type I (EC 6.3.1.2)	Erythrobacter_sp._Alg231_14_223,Glutamine synthetase type I (EC 6.3.1.2)	Loktanella_sp._Alg231_35_1104,Glutamine synthetase type I (EC 6.3.1.2)	Pseudovibrio_sp._Alg231_02_41,Glutamine synthetase type I (EC 6.3.1.2)	Ruegeria_sp._Alg231_54_3578,Glutamine synthetase type I (EC 6.3.1.2)	Sphingorhabdus_sp._Alg231_15_2606,Glutamine synthetase type I (EC 6.3.1.2)	Tateyamaria_sp._Alg231_49_4115,Glutamine synthetase type I (EC 6.3.1.2)	Unclassified_Rhodobacteraceae_sp._Alg231_04_4622,Glutamine synthetase type I (EC 6.3.1.2)	Unclassified_Rhodobacteraceae_sp._Alg231_30_1133,Glutamine synthetase type I (EC 6.3.1.2)
Labrenzia__sp._Alg231_36_1189,Tyrosyl-tRNA synthetase (EC 6.1.1.1)	Anderseniella_sp._Alg231_50_931,Tyrosyl-tRNA synthetase (EC 6.1.1.1)	Erythrobacter_sp._Alg231_14_2594,Tyrosyl-tRNA synthetase (EC 6.1.1.1)	Loktanella_sp._Alg231_35_3752,Tyrosyl-tRNA synthetase (EC 6.1.1.1)	Pseudovibrio_sp._Alg231_02_37,Tyrosyl-tRNA synthetase (EC 6.1.1.1)	Ruegeria_sp._Alg231_54_2280,Tyrosyl-tRNA synthetase (EC 6.1.1.1)	Sphingorhabdus_sp._Alg231_15_387,Tyrosyl-tRNA synthetase (EC 6.1.1.1)	Tateyamaria_sp._Alg231_49_2695,Tyrosyl-tRNA synthetase (EC 6.1.1.1)	Unclassified_Rhodobacteraceae_sp._Alg231_04_2828,Tyrosyl-tRNA synthetase (EC 6.1.1.1)	Unclassified_Rhodobacteraceae_sp._Alg231_30_4491,Tyrosyl-tRNA synthetase (EC 6.1.1.1)
Labrenzia__sp._Alg231_36_1191,Thiol peroxidase, Bcp-type (EC 1.11.1.15)	Anderseniella_sp._Alg231_50_933,Thiol peroxidase, Bcp-type (EC 1.11.1.15)	Erythrobacter_sp._Alg231_14_2081,Thiol peroxidase, Bcp-type (EC 1.11.1.15)	Loktanella_sp._Alg231_35_3679,Thiol peroxidase, Bcp-type (EC 1.11.1.15)	Pseudovibrio_sp._Alg231_02_34,Thiol peroxidase, Bcp-type (EC 1.11.1.15)	Ruegeria_sp._Alg231_54_3634,Thiol peroxidase, Bcp-type (EC 1.11.1.15)	Sphingorhabdus_sp._Alg231_15_997,Thiol peroxidase, Bcp-type (EC 1.11.1.15)	Tateyamaria_sp._Alg231_49_2927,Thiol peroxidase, Bcp-type (EC 1.11.1.15)	Unclassified_Rhodobacteraceae_sp._Alg231_04_1109,Thiol peroxidase, Bcp-type (EC 1.11.1.15)	Unclassified_Rhodobacteraceae_sp._Alg231_30_3898,Thiol peroxidase, Bcp-type (EC 1.11.1.15)
Labrenzia__sp._Alg231_36_1195,Peptide chain release factor 2; programmed frameshift-containing	Anderseniella_sp._Alg231_50_936,Peptide chain release factor 2; programmed frameshift-containing	Erythrobacter_sp._Alg231_14_2425,Peptide chain release factor 2	Loktanella_sp._Alg231_35_3672,Peptide chain release factor 2	Pseudovibrio_sp._Alg231_02_31,Peptide chain release factor 2; programmed frameshift-containing	Ruegeria_sp._Alg231_54_3653,Peptide chain release factor 2	Sphingorhabdus_sp._Alg231_15_3637,Peptide chain release factor 2	Tateyamaria_sp._Alg231_49_2780,Peptide chain release factor 2	Unclassified_Rhodobacteraceae_sp._Alg231_04_1132,Peptide chain release factor 2	Unclassified_Rhodobacteraceae_sp._Alg231_30_1170,Peptide chain release factor 2
Labrenzia__sp._Alg231_36_1204,Biotin carboxyl carrier protein of acetyl-CoA carboxylase	Anderseniella_sp._Alg231_50_946,Biotin carboxyl carrier protein of acetyl-CoA carboxylase	Erythrobacter_sp._Alg231_14_3052,Biotin carboxyl carrier protein of acetyl-CoA carboxylase	Loktanella_sp._Alg231_35_2004,Biotin carboxyl carrier protein of acetyl-CoA carboxylase	Pseudovibrio_sp._Alg231_02_22,Biotin carboxyl carrier protein of acetyl-CoA carboxylase	Ruegeria_sp._Alg231_54_3295,Biotin carboxyl carrier protein of acetyl-CoA carboxylase	Sphingorhabdus_sp._Alg231_15_2002,Biotin carboxyl carrier protein of acetyl-CoA carboxylase	Tateyamaria_sp._Alg231_49_3969,Biotin carboxyl carrier protein of acetyl-CoA carboxylase	Unclassified_Rhodobacteraceae_sp._Alg231_04_2651,Biotin carboxyl carrier protein of acetyl-CoA carboxylase	Unclassified_Rhodobacteraceae_sp._Alg231_30_3685,Biotin carboxyl carrier protein of acetyl-CoA carboxylase
Labrenzia__sp._Alg231_36_1205,Biotin carboxylase of acetyl-CoA carboxylase (EC 6.3.4.14)	Anderseniella_sp._Alg231_50_947,Biotin carboxylase of acetyl-CoA carboxylase (EC 6.3.4.14)	Erythrobacter_sp._Alg231_14_3053,Biotin carboxylase of acetyl-CoA carboxylase (EC 6.3.4.14)	Loktanella_sp._Alg231_35_2005,Biotin carboxylase of acetyl-CoA carboxylase (EC 6.3.4.14)	Pseudovibrio_sp._Alg231_02_21,Biotin carboxylase of acetyl-CoA carboxylase (EC 6.3.4.14)	Ruegeria_sp._Alg231_54_3294,Biotin carboxylase of acetyl-CoA carboxylase (EC 6.3.4.14)	Sphingorhabdus_sp._Alg231_15_2003,Biotin carboxylase of acetyl-CoA carboxylase (EC 6.3.4.14)	Tateyamaria_sp._Alg231_49_3968,Biotin carboxylase of acetyl-CoA carboxylase (EC 6.3.4.14)	Unclassified_Rhodobacteraceae_sp._Alg231_04_2650,Biotin carboxylase of acetyl-CoA carboxylase (EC 6.3.4.14)	Unclassified_Rhodobacteraceae_sp._Alg231_30_3686,Biotin carboxylase of acetyl-CoA carboxylase (EC 6.3.4.14)
Labrenzia__sp._Alg231_36_1208,NADH:ubiquinone oxidoreductase 17.2 kD subunit	Anderseniella_sp._Alg231_50_958,NADH:ubiquinone oxidoreductase 17.2 kD subunit	Erythrobacter_sp._Alg231_14_550,NADH:ubiquinone oxidoreductase 17.2 kD subunit	Loktanella_sp._Alg231_35_2008,NADH:ubiquinone oxidoreductase 17.2 kD subunit	Pseudovibrio_sp._Alg231_02_1804,NADH:ubiquinone oxidoreductase 17.2 kD subunit	Ruegeria_sp._Alg231_54_3290,NADH:ubiquinone oxidoreductase 17.2 kD subunit	Sphingorhabdus_sp._Alg231_15_2400,NADH:ubiquinone oxidoreductase 17.2 kD subunit	Tateyamaria_sp._Alg231_49_3964,NADH:ubiquinone oxidoreductase 17.2 kD subunit	Unclassified_Rhodobacteraceae_sp._Alg231_04_2646,NADH:ubiquinone oxidoreductase 17.2 kD subunit	Unclassified_Rhodobacteraceae_sp._Alg231_30_3689,NADH:ubiquinone oxidoreductase 17.2 kD subunit
Labrenzia__sp._Alg231_36_1250,ATP-dependent Clp protease ATP-binding subunit ClpA	Anderseniella_sp._Alg231_50_4249,ATP-dependent Clp protease ATP-binding subunit ClpA	Erythrobacter_sp._Alg231_14_1907,ATP-dependent Clp protease ATP-binding subunit ClpA	Loktanella_sp._Alg231_35_286,ATP-dependent Clp protease ATP-binding subunit ClpA	Pseudovibrio_sp._Alg231_02_2667,ATP-dependent Clp protease ATP-binding subunit ClpA	Ruegeria_sp._Alg231_54_1266,ATP-dependent Clp protease ATP-binding subunit ClpA	Sphingorhabdus_sp._Alg231_15_3366,ATP-dependent Clp protease ATP-binding subunit ClpA	Tateyamaria_sp._Alg231_49_2568,ATP-dependent Clp protease ATP-binding subunit ClpA	Unclassified_Rhodobacteraceae_sp._Alg231_04_3968,ATP-dependent Clp protease ATP-binding subunit ClpA	Unclassified_Rhodobacteraceae_sp._Alg231_30_2709,ATP-dependent Clp protease ATP-binding subunit ClpA
Labrenzia__sp._Alg231_36_1273,Isovaleryl-CoA dehydrogenase (EC 1.3.99.10)	Anderseniella_sp._Alg231_50_3961,Isovaleryl-CoA dehydrogenase (EC 1.3.8.4)	Erythrobacter_sp._Alg231_14_2175,Isovaleryl-CoA dehydrogenase (EC 1.3.8.4); Butyryl-CoA dehydrogenase (EC 1.3.99.2)	Loktanella_sp._Alg231_35_993,Isovaleryl-CoA dehydrogenase (EC 1.3.8.4)	Pseudovibrio_sp._Alg231_02_5387,Isovaleryl-CoA dehydrogenase (EC 1.3.99.10)	Ruegeria_sp._Alg231_54_4586,Isovaleryl-CoA dehydrogenase (EC 1.3.99.10)	Sphingorhabdus_sp._Alg231_15_1739,Isovaleryl-CoA dehydrogenase (EC 1.3.8.4)	Tateyamaria_sp._Alg231_49_4274,Isovaleryl-CoA dehydrogenase (EC 1.3.99.10)	Unclassified_Rhodobacteraceae_sp._Alg231_04_3746,Isovaleryl-CoA dehydrogenase (EC 1.3.99.10)	Unclassified_Rhodobacteraceae_sp._Alg231_30_1377,Isovaleryl-CoA dehydrogenase (EC 1.3.8.4)
Labrenzia__sp._Alg231_36_1281,Magnesium transporter	Anderseniella_sp._Alg231_50_4232,Mg/Co/Ni transporter MgtE / CBS domain	Erythrobacter_sp._Alg231_14_871,Mg/Co/Ni transporter MgtE / CBS domain	Loktanella_sp._Alg231_35_1437,Mg/Co/Ni transporter MgtE / CBS domain	Pseudovibrio_sp._Alg231_02_2645,Mg/Co/Ni transporter MgtE / CBS domain	Ruegeria_sp._Alg231_54_1430,Magnesium transporter	Sphingorhabdus_sp._Alg231_15_1668,Mg/Co/Ni transporter MgtE / CBS domain	Tateyamaria_sp._Alg231_49_3336,Mg/Co/Ni transporter MgtE / CBS domain	Unclassified_Rhodobacteraceae_sp._Alg231_04_649,Mg/Co/Ni transporter MgtE / CBS domain	Unclassified_Rhodobacteraceae_sp._Alg231_30_3535,Magnesium transporter
Labrenzia__sp._Alg231_36_1303,Octanoate-[acyl-carrier-protein]-protein-N- octano yltransferase	Anderseniella_sp._Alg231_50_1527,Octanoate-[acyl-carrier-protein]-protein-N- octano yltransferase	Erythrobacter_sp._Alg231_14_391,Octanoate-[acyl-carrier-protein]-protein-N- octano yltransferase	Loktanella_sp._Alg231_35_3531,Octanoate-[acyl-carrier-protein]-protein-N- octano yltransferase	Pseudovibrio_sp._Alg231_02_2643,Octanoate-[acyl-carrier-protein]-protein-N- octano yltransferase	Ruegeria_sp._Alg231_54_2984,Octanoate-[acyl-carrier-protein]-protein-N- octano yltransferase	Sphingorhabdus_sp._Alg231_15_826,Octanoate-[acyl-carrier-protein]-protein-N- octano yltransferase	Tateyamaria_sp._Alg231_49_3847,Octanoate-[acyl-carrier-protein]-protein-N- octano yltransferase	Unclassified_Rhodobacteraceae_sp._Alg231_04_1083,Octanoate-[acyl-carrier-protein]-protein-N- octano yltransferase	Unclassified_Rhodobacteraceae_sp._Alg231_30_190,Octanoate-[acyl-carrier-protein]-protein-N- octano yltransferase
Labrenzia__sp._Alg231_36_1315,Propionyl-CoA carboxylase biotin-containing subunit (EC 6.4.1.3)	Anderseniella_sp._Alg231_50_1528,Propionyl-CoA carboxylase alpha chain (EC 6.4.1.3)	Erythrobacter_sp._Alg231_14_2804,Propionyl-CoA carboxylase biotin-containing subunit (EC 6.4.1.3)	Loktanella_sp._Alg231_35_1410,Propionyl-CoA carboxylase biotin-containing subunit (EC 6.4.1.3)	Pseudovibrio_sp._Alg231_02_2636,Propionyl-CoA carboxylase biotin-containing subunit (EC 6.4.1.3)	Ruegeria_sp._Alg231_54_1458,Propionyl-CoA carboxylase biotin-containing subunit (EC 6.4.1.3)	Sphingorhabdus_sp._Alg231_15_519,Propionyl-CoA carboxylase biotin-containing subunit (EC 6.4.1.3)	Tateyamaria_sp._Alg231_49_3300,Propionyl-CoA carboxylase biotin-containing subunit (EC 6.4.1.3)	Unclassified_Rhodobacteraceae_sp._Alg231_04_615,Propionyl-CoA carboxylase biotin-containing subunit (EC 6.4.1.3)	Unclassified_Rhodobacteraceae_sp._Alg231_30_3711,Propionyl-CoA carboxylase biotin-containing subunit (EC 6.4.1.3)
Labrenzia__sp._Alg231_36_1317,Propionyl-CoA carboxylase carboxyl transferase subunit (EC 6.4.1.3)	Anderseniella_sp._Alg231_50_1538,Propionyl-CoA carboxylase carboxyl transferase subunit (EC 6.4.1.3)	Erythrobacter_sp._Alg231_14_2814,Propionyl-CoA carboxylase carboxyl transferase subunit (EC 6.4.1.3)	Loktanella_sp._Alg231_35_1414,Propionyl-CoA carboxylase carboxyl transferase subunit (EC 6.4.1.3)	Pseudovibrio_sp._Alg231_02_2627,Propionyl-CoA carboxylase carboxyl transferase subunit (EC 6.4.1.3)	Ruegeria_sp._Alg231_54_1452,Propionyl-CoA carboxylase carboxyl transferase subunit (EC 6.4.1.3)	Sphingorhabdus_sp._Alg231_15_526,Propionyl-CoA carboxylase carboxyl transferase subunit (EC 6.4.1.3)	Tateyamaria_sp._Alg231_49_3309,Propionyl-CoA carboxylase carboxyl transferase subunit (EC 6.4.1.3)	Unclassified_Rhodobacteraceae_sp._Alg231_04_624,Propionyl-CoA carboxylase carboxyl transferase subunit (EC 6.4.1.3)	Unclassified_Rhodobacteraceae_sp._Alg231_30_3721,Propionyl-CoA carboxylase carboxyl transferase subunit (EC 6.4.1.3)
Labrenzia__sp._Alg231_36_1325,Similar to phosphoglycolate phosphatase, clustered with ribosomal large subunit pseudouridine synthase C	Anderseniella_sp._Alg231_50_1540,Similar to phosphoglycolate phosphatase, clustered with ribosomal large subunit pseudouridine synthase C	Erythrobacter_sp._Alg231_14_291,Similar to phosphoglycolate phosphatase, clustered with ribosomal large subunit pseudouridine synthase C	Loktanella_sp._Alg231_35_2871,Similar to phosphoglycolate phosphatase, clustered with ribosomal large subunit pseudouridine synthase C	Pseudovibrio_sp._Alg231_02_2623,Similar to phosphoglycolate phosphatase, clustered with ribosomal large subunit pseudouridine synthase C	Ruegeria_sp._Alg231_54_3926,Similar to phosphoglycolate phosphatase, clustered with ribosomal large subunit pseudouridine synthase C	Sphingorhabdus_sp._Alg231_15_3477,Similar to phosphoglycolate phosphatase, clustered with ribosomal large subunit pseudouridine synthase C	Tateyamaria_sp._Alg231_49_1634,Similar to phosphoglycolate phosphatase, clustered with ribosomal large subunit pseudouridine synthase C	Unclassified_Rhodobacteraceae_sp._Alg231_04_4470,Similar to phosphoglycolate phosphatase, clustered with ribosomal large subunit pseudouridine synthase C	Unclassified_Rhodobacteraceae_sp._Alg231_30_98,Similar to phosphoglycolate phosphatase, clustered with ribosomal large subunit pseudouridine synthase C
Labrenzia__sp._Alg231_36_1343,FIG065221: Holliday junction DNA helicase	Anderseniella_sp._Alg231_50_1547,FIG065221: Holliday junction DNA helicase	Erythrobacter_sp._Alg231_14_151,ATPase, AAA family	Loktanella_sp._Alg231_35_2868,FIG065221: Holliday junction DNA helicase	Pseudovibrio_sp._Alg231_02_2619,FIG065221: Holliday junction DNA helicase	Ruegeria_sp._Alg231_54_3928,FIG065221: Holliday junction DNA helicase	Sphingorhabdus_sp._Alg231_15_886,ATPase, AAA family	Tateyamaria_sp._Alg231_49_1637,FIG065221: Holliday junction DNA helicase	Unclassified_Rhodobacteraceae_sp._Alg231_04_2228,ATPase, AAA family	Unclassified_Rhodobacteraceae_sp._Alg231_30_101,FIG065221: Holliday junction DNA helicase
Labrenzia__sp._Alg231_36_1348,LSU ribosomal protein L17p	Anderseniella_sp._Alg231_50_1553,LSU ribosomal protein L17p	Erythrobacter_sp._Alg231_14_777,LSU ribosomal protein L17p	Loktanella_sp._Alg231_35_2867,LSU ribosomal protein L17p	Pseudovibrio_sp._Alg231_02_2615,LSU ribosomal protein L17p	Ruegeria_sp._Alg231_54_3931,LSU ribosomal protein L17p	Sphingorhabdus_sp._Alg231_15_1045,LSU ribosomal protein L17p	Tateyamaria_sp._Alg231_49_1639,LSU ribosomal protein L17p	Unclassified_Rhodobacteraceae_sp._Alg231_04_4464,LSU ribosomal protein L17p	Unclassified_Rhodobacteraceae_sp._Alg231_30_103,LSU ribosomal protein L17p
Labrenzia__sp._Alg231_36_1349,DNA-directed RNA polymerase alpha subunit (EC 2.7.7.6)	Anderseniella_sp._Alg231_50_1554,DNA-directed RNA polymerase alpha subunit (EC 2.7.7.6)	Erythrobacter_sp._Alg231_14_778,DNA-directed RNA polymerase alpha subunit (EC 2.7.7.6)	Loktanella_sp._Alg231_35_2866,DNA-directed RNA polymerase alpha subunit (EC 2.7.7.6)	Pseudovibrio_sp._Alg231_02_2614,DNA-directed RNA polymerase alpha subunit (EC 2.7.7.6)	Ruegeria_sp._Alg231_54_3932,DNA-directed RNA polymerase alpha subunit (EC 2.7.7.6)	Sphingorhabdus_sp._Alg231_15_1046,DNA-directed RNA polymerase alpha subunit (EC 2.7.7.6)	Tateyamaria_sp._Alg231_49_1640,DNA-directed RNA polymerase alpha subunit (EC 2.7.7.6)	Unclassified_Rhodobacteraceae_sp._Alg231_04_4463,DNA-directed RNA polymerase alpha subunit (EC 2.7.7.6)	Unclassified_Rhodobacteraceae_sp._Alg231_30_104,DNA-directed RNA polymerase alpha subunit (EC 2.7.7.6)
Labrenzia__sp._Alg231_36_1350,SSU ribosomal protein S11p (S14e)	Anderseniella_sp._Alg231_50_1555,SSU ribosomal protein S11p (S14e)	Erythrobacter_sp._Alg231_14_779,SSU ribosomal protein S11p (S14e)	Loktanella_sp._Alg231_35_2864,SSU ribosomal protein S11p (S14e)	Pseudovibrio_sp._Alg231_02_2613,SSU ribosomal protein S11p (S14e)	Ruegeria_sp._Alg231_54_3933,SSU ribosomal protein S11p (S14e)	Sphingorhabdus_sp._Alg231_15_1047,SSU ribosomal protein S11p (S14e)	Tateyamaria_sp._Alg231_49_1641,SSU ribosomal protein S11p (S14e)	Unclassified_Rhodobacteraceae_sp._Alg231_04_4462,SSU ribosomal protein S11p (S14e)	Unclassified_Rhodobacteraceae_sp._Alg231_30_105,SSU ribosomal protein S11p (S14e)
Labrenzia__sp._Alg231_36_1351,SSU ribosomal protein S13p (S18e)	Anderseniella_sp._Alg231_50_1556,SSU ribosomal protein S13p (S18e)	Erythrobacter_sp._Alg231_14_780,SSU ribosomal protein S13p (S18e)	Loktanella_sp._Alg231_35_2863,SSU ribosomal protein S13p (S18e)	Pseudovibrio_sp._Alg231_02_2612,SSU ribosomal protein S13p (S18e)	Ruegeria_sp._Alg231_54_3934,SSU ribosomal protein S13p (S18e)	Sphingorhabdus_sp._Alg231_15_1048,SSU ribosomal protein S13p (S18e)	Tateyamaria_sp._Alg231_49_1642,SSU ribosomal protein S13p (S18e)	Unclassified_Rhodobacteraceae_sp._Alg231_04_4461,SSU ribosomal protein S13p (S18e)	Unclassified_Rhodobacteraceae_sp._Alg231_30_106,SSU ribosomal protein S13p (S18e)
Labrenzia__sp._Alg231_36_1352,Adenylate kinase (EC 2.7.4.3)	Anderseniella_sp._Alg231_50_1557,Adenylate kinase (EC 2.7.4.3)	Erythrobacter_sp._Alg231_14_782,Adenylate kinase (EC 2.7.4.3)	Loktanella_sp._Alg231_35_2862,Adenylate kinase (EC 2.7.4.3)	Pseudovibrio_sp._Alg231_02_2611,Adenylate kinase (EC 2.7.4.3)	Ruegeria_sp._Alg231_54_2894,Adenylate kinase (EC 2.7.4.3)	Sphingorhabdus_sp._Alg231_15_1057,Adenylate kinase (EC 2.7.4.3)	Tateyamaria_sp._Alg231_49_1643,Adenylate kinase (EC 2.7.4.3)	Unclassified_Rhodobacteraceae_sp._Alg231_04_2702,Adenylate kinase (EC 2.7.4.3)	Unclassified_Rhodobacteraceae_sp._Alg231_30_108,Adenylate kinase (EC 2.7.4.3)
Labrenzia__sp._Alg231_36_1353,Preprotein translocase secY subunit (TC 3.A.5.1.1)	Anderseniella_sp._Alg231_50_1558,Preprotein translocase secY subunit (TC 3.A.5.1.1)	Erythrobacter_sp._Alg231_14_783,Preprotein translocase secY subunit (TC 3.A.5.1.1)	Loktanella_sp._Alg231_35_2861,Preprotein translocase secY subunit (TC 3.A.5.1.1)	Pseudovibrio_sp._Alg231_02_2610,Preprotein translocase secY subunit (TC 3.A.5.1.1)	Ruegeria_sp._Alg231_54_3936,Preprotein translocase secY subunit (TC 3.A.5.1.1)	Sphingorhabdus_sp._Alg231_15_1058,Preprotein translocase secY subunit (TC 3.A.5.1.1)	Tateyamaria_sp._Alg231_49_1644,Preprotein translocase secY subunit (TC 3.A.5.1.1)	Unclassified_Rhodobacteraceae_sp._Alg231_04_4458,Preprotein translocase secY subunit (TC 3.A.5.1.1)	Unclassified_Rhodobacteraceae_sp._Alg231_30_109,Preprotein translocase secY subunit (TC 3.A.5.1.1)
Labrenzia__sp._Alg231_36_1354,LSU ribosomal protein L15p (L27Ae)	Anderseniella_sp._Alg231_50_1559,LSU ribosomal protein L15p (L27Ae)	Erythrobacter_sp._Alg231_14_784,LSU ribosomal protein L15p (L27Ae)	Loktanella_sp._Alg231_35_2860,LSU ribosomal protein L15p (L27Ae)	Pseudovibrio_sp._Alg231_02_2609,LSU ribosomal protein L15p (L27Ae)	Ruegeria_sp._Alg231_54_3937,LSU ribosomal protein L15p (L27Ae)	Sphingorhabdus_sp._Alg231_15_1060,LSU ribosomal protein L15p (L27Ae)	Tateyamaria_sp._Alg231_49_1645,LSU ribosomal protein L15p (L27Ae)	Unclassified_Rhodobacteraceae_sp._Alg231_04_4457,LSU ribosomal protein L15p (L27Ae)	Unclassified_Rhodobacteraceae_sp._Alg231_30_110,LSU ribosomal protein L15p (L27Ae)
Labrenzia__sp._Alg231_36_1355,LSU ribosomal protein L30p (L7e)	Anderseniella_sp._Alg231_50_1560,LSU ribosomal protein L30p (L7e)	Erythrobacter_sp._Alg231_14_786,LSU ribosomal protein L30p (L7e)	Loktanella_sp._Alg231_35_2857,LSU ribosomal protein L30p (L7e)	Pseudovibrio_sp._Alg231_02_2608,LSU ribosomal protein L30p (L7e)	Ruegeria_sp._Alg231_54_3944,LSU ribosomal protein L30p (L7e)	Sphingorhabdus_sp._Alg231_15_1061,LSU ribosomal protein L30p (L7e)	Tateyamaria_sp._Alg231_49_1651,LSU ribosomal protein L30p (L7e)	Unclassified_Rhodobacteraceae_sp._Alg231_04_4453,LSU ribosomal protein L30p (L7e)	Unclassified_Rhodobacteraceae_sp._Alg231_30_114,LSU ribosomal protein L30p (L7e)
Labrenzia__sp._Alg231_36_1356,SSU ribosomal protein S5p (S2e)	Anderseniella_sp._Alg231_50_1561,SSU ribosomal protein S5p (S2e)	Erythrobacter_sp._Alg231_14_787,SSU ribosomal protein S5p (S2e)	Loktanella_sp._Alg231_35_2856,SSU ribosomal protein S5p (S2e)	Pseudovibrio_sp._Alg231_02_2607,SSU ribosomal protein S5p (S2e)	Ruegeria_sp._Alg231_54_3945,SSU ribosomal protein S5p (S2e)	Sphingorhabdus_sp._Alg231_15_1062,SSU ribosomal protein S5p (S2e)	Tateyamaria_sp._Alg231_49_1652,SSU ribosomal protein S5p (S2e)	Unclassified_Rhodobacteraceae_sp._Alg231_04_4452,SSU ribosomal protein S5p (S2e)	Unclassified_Rhodobacteraceae_sp._Alg231_30_115,SSU ribosomal protein S5p (S2e)
Labrenzia__sp._Alg231_36_1357,LSU ribosomal protein L18p (L5e)	Anderseniella_sp._Alg231_50_1562,LSU ribosomal protein L18p (L5e)	Erythrobacter_sp._Alg231_14_788,LSU ribosomal protein L18p (L5e)	Loktanella_sp._Alg231_35_2855,LSU ribosomal protein L18p (L5e)	Pseudovibrio_sp._Alg231_02_2606,LSU ribosomal protein L18p (L5e)	Ruegeria_sp._Alg231_54_3946,LSU ribosomal protein L18p (L5e)	Sphingorhabdus_sp._Alg231_15_1063,LSU ribosomal protein L18p (L5e)	Tateyamaria_sp._Alg231_49_1653,LSU ribosomal protein L18p (L5e)	Unclassified_Rhodobacteraceae_sp._Alg231_04_4451,LSU ribosomal protein L18p (L5e)	Unclassified_Rhodobacteraceae_sp._Alg231_30_116,LSU ribosomal protein L18p (L5e)
Labrenzia__sp._Alg231_36_1358,LSU ribosomal protein L6p (L9e)	Anderseniella_sp._Alg231_50_1563,LSU ribosomal protein L6p (L9e)	Erythrobacter_sp._Alg231_14_789,LSU ribosomal protein L6p (L9e)	Loktanella_sp._Alg231_35_2854,LSU ribosomal protein L6p (L9e)	Pseudovibrio_sp._Alg231_02_2605,LSU ribosomal protein L6p (L9e)	Ruegeria_sp._Alg231_54_3947,LSU ribosomal protein L6p (L9e)	Sphingorhabdus_sp._Alg231_15_1064,LSU ribosomal protein L6p (L9e)	Tateyamaria_sp._Alg231_49_1654,LSU ribosomal protein L6p (L9e)	Unclassified_Rhodobacteraceae_sp._Alg231_04_4450,LSU ribosomal protein L6p (L9e)	Unclassified_Rhodobacteraceae_sp._Alg231_30_117,LSU ribosomal protein L6p (L9e)
Labrenzia__sp._Alg231_36_1359,SSU ribosomal protein S8p (S15Ae)	Anderseniella_sp._Alg231_50_1564,SSU ribosomal protein S8p (S15Ae)	Erythrobacter_sp._Alg231_14_790,SSU ribosomal protein S8p (S15Ae)	Loktanella_sp._Alg231_35_2853,SSU ribosomal protein S8p (S15Ae)	Pseudovibrio_sp._Alg231_02_2604,SSU ribosomal protein S8p (S15Ae)	Ruegeria_sp._Alg231_54_3948,SSU ribosomal protein S8p (S15Ae)	Sphingorhabdus_sp._Alg231_15_1065,SSU ribosomal protein S8p (S15Ae)	Tateyamaria_sp._Alg231_49_1655,SSU ribosomal protein S8p (S15Ae)	Unclassified_Rhodobacteraceae_sp._Alg231_04_4449,SSU ribosomal protein S8p (S15Ae)	Unclassified_Rhodobacteraceae_sp._Alg231_30_118,SSU ribosomal protein S8p (S15Ae)
Labrenzia__sp._Alg231_36_1360,SSU ribosomal protein S14p (S29e)	Anderseniella_sp._Alg231_50_1565,SSU ribosomal protein S14p (S29e) @ SSU ribosomal protein S14p (S29e), zinc-independent	Erythrobacter_sp._Alg231_14_791,SSU ribosomal protein S14p (S29e) @ SSU ribosomal protein S14p (S29e), zinc-independent	Loktanella_sp._Alg231_35_2852,SSU ribosomal protein S14p (S29e) @ SSU ribosomal protein S14p (S29e), zinc-independent	Pseudovibrio_sp._Alg231_02_2603,SSU ribosomal protein S14p (S29e)	Ruegeria_sp._Alg231_54_3949,SSU ribosomal protein S14p (S29e) @ SSU ribosomal protein S14p (S29e), zinc-independent	Sphingorhabdus_sp._Alg231_15_1066,SSU ribosomal protein S14p (S29e) @ SSU ribosomal protein S14p (S29e), zinc-independent	Tateyamaria_sp._Alg231_49_1656,SSU ribosomal protein S14p (S29e) @ SSU ribosomal protein S14p (S29e), zinc-independent	Unclassified_Rhodobacteraceae_sp._Alg231_04_4448,SSU ribosomal protein S14p (S29e) @ SSU ribosomal protein S14p (S29e), zinc-independent	Unclassified_Rhodobacteraceae_sp._Alg231_30_119,SSU ribosomal protein S14p (S29e) @ SSU ribosomal protein S14p (S29e), zinc-independent
Labrenzia__sp._Alg231_36_1361,LSU ribosomal protein L5p (L11e)	Anderseniella_sp._Alg231_50_1566,LSU ribosomal protein L5p (L11e)	Erythrobacter_sp._Alg231_14_792,LSU ribosomal protein L5p (L11e)	Loktanella_sp._Alg231_35_2851,LSU ribosomal protein L5p (L11e)	Pseudovibrio_sp._Alg231_02_2602,LSU ribosomal protein L5p (L11e)	Ruegeria_sp._Alg231_54_3950,LSU ribosomal protein L5p (L11e)	Sphingorhabdus_sp._Alg231_15_1067,LSU ribosomal protein L5p (L11e)	Tateyamaria_sp._Alg231_49_1657,LSU ribosomal protein L5p (L11e)	Unclassified_Rhodobacteraceae_sp._Alg231_04_4447,LSU ribosomal protein L5p (L11e)	Unclassified_Rhodobacteraceae_sp._Alg231_30_120,LSU ribosomal protein L5p (L11e)
Labrenzia__sp._Alg231_36_1362,LSU ribosomal protein L24p (L26e)	Anderseniella_sp._Alg231_50_1567,LSU ribosomal protein L24p (L26e)	Erythrobacter_sp._Alg231_14_793,LSU ribosomal protein L24p (L26e)	Loktanella_sp._Alg231_35_2850,LSU ribosomal protein L24p (L26e)	Pseudovibrio_sp._Alg231_02_2601,LSU ribosomal protein L24p (L26e)	Ruegeria_sp._Alg231_54_3951,LSU ribosomal protein L24p (L26e)	Sphingorhabdus_sp._Alg231_15_1068,LSU ribosomal protein L24p (L26e)	Tateyamaria_sp._Alg231_49_1658,LSU ribosomal protein L24p (L26e)	Unclassified_Rhodobacteraceae_sp._Alg231_04_4446,LSU ribosomal protein L24p (L26e)	Unclassified_Rhodobacteraceae_sp._Alg231_30_121,LSU ribosomal protein L24p (L26e)
Labrenzia__sp._Alg231_36_1363,LSU ribosomal protein L14p (L23e)	Anderseniella_sp._Alg231_50_1568,LSU ribosomal protein L14p (L23e)	Erythrobacter_sp._Alg231_14_794,LSU ribosomal protein L14p (L23e)	Loktanella_sp._Alg231_35_2849,LSU ribosomal protein L14p (L23e)	Pseudovibrio_sp._Alg231_02_2600,LSU ribosomal protein L14p (L23e)	Ruegeria_sp._Alg231_54_3952,LSU ribosomal protein L14p (L23e)	Sphingorhabdus_sp._Alg231_15_1069,LSU ribosomal protein L14p (L23e)	Tateyamaria_sp._Alg231_49_1659,LSU ribosomal protein L14p (L23e)	Unclassified_Rhodobacteraceae_sp._Alg231_04_4445,LSU ribosomal protein L14p (L23e)	Unclassified_Rhodobacteraceae_sp._Alg231_30_122,LSU ribosomal protein L14p (L23e)
Labrenzia__sp._Alg231_36_1365,LSU ribosomal protein L29p (L35e)	Anderseniella_sp._Alg231_50_1570,LSU ribosomal protein L29p (L35e)	Erythrobacter_sp._Alg231_14_796,LSU ribosomal protein L29p (L35e)	Loktanella_sp._Alg231_35_2848,LSU ribosomal protein L29p (L35e)	Pseudovibrio_sp._Alg231_02_2598,LSU ribosomal protein L29p (L35e)	Ruegeria_sp._Alg231_54_3954,LSU ribosomal protein L29p (L35e)	Sphingorhabdus_sp._Alg231_15_1071,LSU ribosomal protein L29p (L35e)	Tateyamaria_sp._Alg231_49_1661,LSU ribosomal protein L29p (L35e)	Unclassified_Rhodobacteraceae_sp._Alg231_04_4443,LSU ribosomal protein L29p (L35e)	Unclassified_Rhodobacteraceae_sp._Alg231_30_124,LSU ribosomal protein L29p (L35e)
Labrenzia__sp._Alg231_36_1366,LSU ribosomal protein L16p (L10e)	Anderseniella_sp._Alg231_50_1571,LSU ribosomal protein L16p (L10e)	Erythrobacter_sp._Alg231_14_797,LSU ribosomal protein L16p (L10e)	Loktanella_sp._Alg231_35_2843,LSU ribosomal protein L16p (L10e)	Pseudovibrio_sp._Alg231_02_2597,LSU ribosomal protein L16p (L10e)	Ruegeria_sp._Alg231_54_3959,LSU ribosomal protein L16p (L10e)	Sphingorhabdus_sp._Alg231_15_1072,LSU ribosomal protein L16p (L10e)	Tateyamaria_sp._Alg231_49_1669,LSU ribosomal protein L16p (L10e)	Unclassified_Rhodobacteraceae_sp._Alg231_04_4438,LSU ribosomal protein L16p (L10e)	Unclassified_Rhodobacteraceae_sp._Alg231_30_134,LSU ribosomal protein L16p (L10e)
Labrenzia__sp._Alg231_36_1367,SSU ribosomal protein S3p (S3e)	Anderseniella_sp._Alg231_50_1572,SSU ribosomal protein S3p (S3e)	Erythrobacter_sp._Alg231_14_798,SSU ribosomal protein S3p (S3e)	Loktanella_sp._Alg231_35_2842,SSU ribosomal protein S3p (S3e)	Pseudovibrio_sp._Alg231_02_2596,SSU ribosomal protein S3p (S3e)	Ruegeria_sp._Alg231_54_3960,SSU ribosomal protein S3p (S3e)	Sphingorhabdus_sp._Alg231_15_1073,SSU ribosomal protein S3p (S3e)	Tateyamaria_sp._Alg231_49_1670,SSU ribosomal protein S3p (S3e)	Unclassified_Rhodobacteraceae_sp._Alg231_04_4437,SSU ribosomal protein S3p (S3e)	Unclassified_Rhodobacteraceae_sp._Alg231_30_135,SSU ribosomal protein S3p (S3e)
Labrenzia__sp._Alg231_36_1368,LSU ribosomal protein L22p (L17e)	Anderseniella_sp._Alg231_50_1573,LSU ribosomal protein L22p (L17e)	Erythrobacter_sp._Alg231_14_799,LSU ribosomal protein L22p (L17e)	Loktanella_sp._Alg231_35_2841,LSU ribosomal protein L22p (L17e)	Pseudovibrio_sp._Alg231_02_2595,LSU ribosomal protein L22p (L17e)	Ruegeria_sp._Alg231_54_3961,LSU ribosomal protein L22p (L17e)	Sphingorhabdus_sp._Alg231_15_1074,LSU ribosomal protein L22p (L17e)	Tateyamaria_sp._Alg231_49_1671,LSU ribosomal protein L22p (L17e)	Unclassified_Rhodobacteraceae_sp._Alg231_04_4436,LSU ribosomal protein L22p (L17e)	Unclassified_Rhodobacteraceae_sp._Alg231_30_136,LSU ribosomal protein L22p (L17e)
Labrenzia__sp._Alg231_36_1369,SSU ribosomal protein S19p (S15e)	Anderseniella_sp._Alg231_50_1574,SSU ribosomal protein S19p (S15e)	Erythrobacter_sp._Alg231_14_800,SSU ribosomal protein S19p (S15e)	Loktanella_sp._Alg231_35_2840,SSU ribosomal protein S19p (S15e)	Pseudovibrio_sp._Alg231_02_2594,SSU ribosomal protein S19p (S15e)	Ruegeria_sp._Alg231_54_3962,SSU ribosomal protein S19p (S15e)	Sphingorhabdus_sp._Alg231_15_1075,SSU ribosomal protein S19p (S15e)	Tateyamaria_sp._Alg231_49_1672,SSU ribosomal protein S19p (S15e)	Unclassified_Rhodobacteraceae_sp._Alg231_04_4435,SSU ribosomal protein S19p (S15e)	Unclassified_Rhodobacteraceae_sp._Alg231_30_137,SSU ribosomal protein S19p (S15e)
Labrenzia__sp._Alg231_36_1370,LSU ribosomal protein L2p (L8e)	Anderseniella_sp._Alg231_50_1575,LSU ribosomal protein L2p (L8e)	Erythrobacter_sp._Alg231_14_801,LSU ribosomal protein L2p (L8e)	Loktanella_sp._Alg231_35_2839,LSU ribosomal protein L2p (L8e)	Pseudovibrio_sp._Alg231_02_2593,LSU ribosomal protein L2p (L8e)	Ruegeria_sp._Alg231_54_3963,LSU ribosomal protein L2p (L8e)	Sphingorhabdus_sp._Alg231_15_1076,LSU ribosomal protein L2p (L8e)	Tateyamaria_sp._Alg231_49_1673,LSU ribosomal protein L2p (L8e)	Unclassified_Rhodobacteraceae_sp._Alg231_04_4434,LSU ribosomal protein L2p (L8e)	Unclassified_Rhodobacteraceae_sp._Alg231_30_138,LSU ribosomal protein L2p (L8e)
Labrenzia__sp._Alg231_36_1371,LSU ribosomal protein L23p (L23Ae)	Anderseniella_sp._Alg231_50_1576,LSU ribosomal protein L23p (L23Ae)	Erythrobacter_sp._Alg231_14_802,LSU ribosomal protein L23p (L23Ae)	Loktanella_sp._Alg231_35_2837,LSU ribosomal protein L23p (L23Ae)	Pseudovibrio_sp._Alg231_02_2592,LSU ribosomal protein L23p (L23Ae)	Ruegeria_sp._Alg231_54_3969,LSU ribosomal protein L23p (L23Ae)	Sphingorhabdus_sp._Alg231_15_1077,LSU ribosomal protein L23p (L23Ae)	Tateyamaria_sp._Alg231_49_1678,LSU ribosomal protein L23p (L23Ae)	Unclassified_Rhodobacteraceae_sp._Alg231_04_4432,LSU ribosomal protein L23p (L23Ae)	Unclassified_Rhodobacteraceae_sp._Alg231_30_141,LSU ribosomal protein L23p (L23Ae)
Labrenzia__sp._Alg231_36_1372,LSU ribosomal protein L4p (L1e)	Anderseniella_sp._Alg231_50_1577,LSU ribosomal protein L4p (L1e)	Erythrobacter_sp._Alg231_14_803,LSU ribosomal protein L4p (L1e)	Loktanella_sp._Alg231_35_2836,LSU ribosomal protein L4p (L1e)	Pseudovibrio_sp._Alg231_02_2591,LSU ribosomal protein L4p (L1e)	Ruegeria_sp._Alg231_54_3970,LSU ribosomal protein L4p (L1e)	Sphingorhabdus_sp._Alg231_15_1078,LSU ribosomal protein L4p (L1e)	Tateyamaria_sp._Alg231_49_1679,LSU ribosomal protein L4p (L1e)	Unclassified_Rhodobacteraceae_sp._Alg231_04_4431,LSU ribosomal protein L4p (L1e)	Unclassified_Rhodobacteraceae_sp._Alg231_30_142,LSU ribosomal protein L4p (L1e)
Labrenzia__sp._Alg231_36_1373,LSU ribosomal protein L3p (L3e)	Anderseniella_sp._Alg231_50_1578,LSU ribosomal protein L3p (L3e)	Erythrobacter_sp._Alg231_14_804,LSU ribosomal protein L3p (L3e)	Loktanella_sp._Alg231_35_2835,LSU ribosomal protein L3p (L3e)	Pseudovibrio_sp._Alg231_02_2590,LSU ribosomal protein L3p (L3e)	Ruegeria_sp._Alg231_54_3971,LSU ribosomal protein L3p (L3e)	Sphingorhabdus_sp._Alg231_15_1079,LSU ribosomal protein L3p (L3e)	Tateyamaria_sp._Alg231_49_1680,LSU ribosomal protein L3p (L3e)	Unclassified_Rhodobacteraceae_sp._Alg231_04_4430,LSU ribosomal protein L3p (L3e)	Unclassified_Rhodobacteraceae_sp._Alg231_30_143,LSU ribosomal protein L3p (L3e)
Labrenzia__sp._Alg231_36_1374,SSU ribosomal protein S10p (S20e)	Anderseniella_sp._Alg231_50_1579,SSU ribosomal protein S10p (S20e)	Erythrobacter_sp._Alg231_14_805,SSU ribosomal protein S10p (S20e)	Loktanella_sp._Alg231_35_2834,SSU ribosomal protein S10p (S20e)	Pseudovibrio_sp._Alg231_02_2589,SSU ribosomal protein S10p (S20e)	Ruegeria_sp._Alg231_54_3972,SSU ribosomal protein S10p (S20e)	Sphingorhabdus_sp._Alg231_15_1080,SSU ribosomal protein S10p (S20e)	Tateyamaria_sp._Alg231_49_1681,SSU ribosomal protein S10p (S20e)	Unclassified_Rhodobacteraceae_sp._Alg231_04_4429,SSU ribosomal protein S10p (S20e)	Unclassified_Rhodobacteraceae_sp._Alg231_30_144,SSU ribosomal protein S10p (S20e)
Labrenzia__sp._Alg231_36_1380,Phage DNA replication protein	Anderseniella_sp._Alg231_50_4225,Phage DNA replication protein	Erythrobacter_sp._Alg231_14_3,Phage DNA replication protein	Loktanella_sp._Alg231_35_3,Phage DNA replication protein	Pseudovibrio_sp._Alg231_02_814,Phage DNA replication protein	Ruegeria_sp._Alg231_54_483,Phage DNA replication protein	Sphingorhabdus_sp._Alg231_15_5,Phage DNA replication protein	Tateyamaria_sp._Alg231_49_1586,Phage DNA replication protein	Unclassified_Rhodobacteraceae_sp._Alg231_04_708,Phage DNA replication protein	Unclassified_Rhodobacteraceae_sp._Alg231_30_4600,Phage DNA replication protein
Labrenzia__sp._Alg231_36_1382,Phage major capsid protein	Anderseniella_sp._Alg231_50_4227,Phage major capsid protein	Erythrobacter_sp._Alg231_14_1,Phage major capsid protein	Loktanella_sp._Alg231_35_5,Phage major capsid protein	Pseudovibrio_sp._Alg231_02_812,Phage major capsid protein	Ruegeria_sp._Alg231_54_485,Phage major capsid protein	Sphingorhabdus_sp._Alg231_15_2,Phage major capsid protein	Tateyamaria_sp._Alg231_49_1588,Phage major capsid protein	Unclassified_Rhodobacteraceae_sp._Alg231_04_711,Phage major capsid protein	Unclassified_Rhodobacteraceae_sp._Alg231_30_4602,Phage major capsid protein
Labrenzia__sp._Alg231_36_1608,Ferrochelatase, protoheme ferro-lyase (EC 4.99.1.1)	Anderseniella_sp._Alg231_50_3352,Ferrochelatase, protoheme ferro-lyase (EC 4.99.1.1)	Erythrobacter_sp._Alg231_14_584,Ferrochelatase, protoheme ferro-lyase (EC 4.99.1.1)	Loktanella_sp._Alg231_35_2621,Ferrochelatase, protoheme ferro-lyase (EC 4.99.1.1)	Pseudovibrio_sp._Alg231_02_441,Ferrochelatase, protoheme ferro-lyase (EC 4.99.1.1)	Ruegeria_sp._Alg231_54_396,Ferrochelatase, protoheme ferro-lyase (EC 4.99.1.1)	Sphingorhabdus_sp._Alg231_15_3472,Ferrochelatase, protoheme ferro-lyase (EC 4.99.1.1)	Tateyamaria_sp._Alg231_49_1778,Ferrochelatase, protoheme ferro-lyase (EC 4.99.1.1)	Unclassified_Rhodobacteraceae_sp._Alg231_04_2155,Ferrochelatase, protoheme ferro-lyase (EC 4.99.1.1)	Unclassified_Rhodobacteraceae_sp._Alg231_30_932,Ferrochelatase, protoheme ferro-lyase (EC 4.99.1.1)
Labrenzia__sp._Alg231_36_1620,Glutamate synthase [NADPH] large chain (EC 1.4.1.13)	Anderseniella_sp._Alg231_50_3360,Glutamate synthase [NADPH] large chain (EC 1.4.1.13)	Erythrobacter_sp._Alg231_14_2112,Glutamate synthase [NADPH] large chain (EC 1.4.1.13)	Loktanella_sp._Alg231_35_2771,Glutamate synthase [NADPH] large chain (EC 1.4.1.13)	Pseudovibrio_sp._Alg231_02_430,Glutamate synthase [NADPH] large chain (EC 1.4.1.13)	Ruegeria_sp._Alg231_54_1994,Glutamate synthase [NADPH] large chain (EC 1.4.1.13)	Sphingorhabdus_sp._Alg231_15_2171,Glutamate synthase [NADPH] large chain (EC 1.4.1.13)	Tateyamaria_sp._Alg231_49_3009,Glutamate synthase [NADPH] large chain (EC 1.4.1.13)	Unclassified_Rhodobacteraceae_sp._Alg231_04_2199,Glutamate synthase [NADPH] large chain (EC 1.4.1.13)	Unclassified_Rhodobacteraceae_sp._Alg231_30_539,Glutamate synthase [NADPH] large chain (EC 1.4.1.13)
Labrenzia__sp._Alg231_36_1627,16 kDa heat shock protein A	Anderseniella_sp._Alg231_50_3364,16 kDa heat shock protein A	Erythrobacter_sp._Alg231_14_2487,16 kDa heat shock protein A	Loktanella_sp._Alg231_35_1696,16 kDa heat shock protein A	Pseudovibrio_sp._Alg231_02_422,16 kDa heat shock protein A	Ruegeria_sp._Alg231_54_424,16 kDa heat shock protein A	Sphingorhabdus_sp._Alg231_15_358,16 kDa heat shock protein A	Tateyamaria_sp._Alg231_49_3001,16 kDa heat shock protein A	Unclassified_Rhodobacteraceae_sp._Alg231_04_1781,16 kDa heat shock protein A	Unclassified_Rhodobacteraceae_sp._Alg231_30_342,16 kDa heat shock protein A
Labrenzia__sp._Alg231_36_1630,Histidinol-phosphatase [alternative form] (EC 3.1.3.15)	Anderseniella_sp._Alg231_50_3366,Histidinol-phosphatase [alternative form] (EC 3.1.3.15)	Erythrobacter_sp._Alg231_14_1745,Histidinol-phosphatase [alternative form] (EC 3.1.3.15)	Loktanella_sp._Alg231_35_1442,Histidinol-phosphatase [alternative form] (EC 3.1.3.15)	Pseudovibrio_sp._Alg231_02_418,Histidinol-phosphatase [alternative form] (EC 3.1.3.15)	Ruegeria_sp._Alg231_54_1427,Histidinol-phosphatase [alternative form] (EC 3.1.3.15)	Sphingorhabdus_sp._Alg231_15_2368,Histidinol-phosphatase [alternative form] (EC 3.1.3.15)	Tateyamaria_sp._Alg231_49_3340,Histidinol-phosphatase [alternative form] (EC 3.1.3.15)	Unclassified_Rhodobacteraceae_sp._Alg231_04_654,Histidinol-phosphatase [alternative form] (EC 3.1.3.15)	Unclassified_Rhodobacteraceae_sp._Alg231_30_212,Histidinol-phosphatase [alternative form] (EC 3.1.3.15)
Labrenzia__sp._Alg231_36_1636,Pyruvate kinase (EC 2.7.1.40)	Anderseniella_sp._Alg231_50_3445,Pyruvate kinase (EC 2.7.1.40)	Erythrobacter_sp._Alg231_14_1625,Pyruvate kinase (EC 2.7.1.40)	Loktanella_sp._Alg231_35_2948,Pyruvate kinase (EC 2.7.1.40)	Pseudovibrio_sp._Alg231_02_409,Pyruvate kinase (EC 2.7.1.40)	Ruegeria_sp._Alg231_54_4100,Pyruvate kinase (EC 2.7.1.40)	Sphingorhabdus_sp._Alg231_15_2421,Pyruvate kinase (EC 2.7.1.40)	Tateyamaria_sp._Alg231_49_1185,Pyruvate kinase (EC 2.7.1.40)	Unclassified_Rhodobacteraceae_sp._Alg231_04_4361,Pyruvate kinase (EC 2.7.1.40)	Unclassified_Rhodobacteraceae_sp._Alg231_30_1616,Pyruvate kinase (EC 2.7.1.40)
Labrenzia__sp._Alg231_36_1640,FIG00451076: hypothetical protein	Anderseniella_sp._Alg231_50_3450,FIG00451076: hypothetical protein	Erythrobacter_sp._Alg231_14_1621,FIG00451076: hypothetical protein	Loktanella_sp._Alg231_35_1985,FIG01072817: hypothetical protein	Pseudovibrio_sp._Alg231_02_407,FIG00451076: hypothetical protein	Ruegeria_sp._Alg231_54_3309,hypothetical protein	Sphingorhabdus_sp._Alg231_15_2423,FIG00451076: hypothetical protein	Tateyamaria_sp._Alg231_49_3984,hypothetical protein	Unclassified_Rhodobacteraceae_sp._Alg231_04_2673,FIG01072817: hypothetical protein	Unclassified_Rhodobacteraceae_sp._Alg231_30_1295,hypothetical protein
Labrenzia__sp._Alg231_36_1650,SSU ribosomal protein S21p	Anderseniella_sp._Alg231_50_3469,SSU ribosomal protein S21p	Erythrobacter_sp._Alg231_14_286,SSU ribosomal protein S21p	Loktanella_sp._Alg231_35_238,SSU ribosomal protein S21p	Pseudovibrio_sp._Alg231_02_384,SSU ribosomal protein S21p	Ruegeria_sp._Alg231_54_4657,SSU ribosomal protein S21p	Sphingorhabdus_sp._Alg231_15_2387,SSU ribosomal protein S21p	Tateyamaria_sp._Alg231_49_1205,SSU ribosomal protein S21p	Unclassified_Rhodobacteraceae_sp._Alg231_04_1550,SSU ribosomal protein S21p	Unclassified_Rhodobacteraceae_sp._Alg231_30_1584,SSU ribosomal protein S21p
Labrenzia__sp._Alg231_36_1653,Phosphoribosylaminoimidazole carboxylase ATPase subunit (EC 4.1.1.21)	Anderseniella_sp._Alg231_50_3471,Phosphoribosylaminoimidazole carboxylase ATPase subunit (EC 4.1.1.21)	Erythrobacter_sp._Alg231_14_1837,Phosphoribosylaminoimidazole carboxylase ATPase subunit (EC 4.1.1.21)	Loktanella_sp._Alg231_35_2396,Phosphoribosylaminoimidazole carboxylase ATPase subunit (EC 4.1.1.21)	Pseudovibrio_sp._Alg231_02_381,Phosphoribosylaminoimidazole carboxylase ATPase subunit (EC 4.1.1.21)	Ruegeria_sp._Alg231_54_1294,Phosphoribosylaminoimidazole carboxylase ATPase subunit (EC 4.1.1.21)	Sphingorhabdus_sp._Alg231_15_2588,Phosphoribosylaminoimidazole carboxylase ATPase subunit (EC 4.1.1.21)	Tateyamaria_sp._Alg231_49_2842,Phosphoribosylaminoimidazole carboxylase ATPase subunit (EC 4.1.1.21)	Unclassified_Rhodobacteraceae_sp._Alg231_04_3941,Phosphoribosylaminoimidazole carboxylase ATPase subunit (EC 4.1.1.21)	Unclassified_Rhodobacteraceae_sp._Alg231_30_2754,Phosphoribosylaminoimidazole carboxylase ATPase subunit (EC 4.1.1.21)
Labrenzia__sp._Alg231_36_1654,Phosphoribosylaminoimidazole carboxylase catalytic subunit (EC 4.1.1.21)	Anderseniella_sp._Alg231_50_3472,Phosphoribosylaminoimidazole carboxylase catalytic subunit (EC 4.1.1.21)	Erythrobacter_sp._Alg231_14_1836,Phosphoribosylaminoimidazole carboxylase catalytic subunit (EC 4.1.1.21)	Loktanella_sp._Alg231_35_2397,Phosphoribosylaminoimidazole carboxylase catalytic subunit (EC 4.1.1.21)	Pseudovibrio_sp._Alg231_02_380,Phosphoribosylaminoimidazole carboxylase catalytic subunit (EC 4.1.1.21)	Ruegeria_sp._Alg231_54_1296,Phosphoribosylaminoimidazole carboxylase catalytic subunit (EC 4.1.1.21)	Sphingorhabdus_sp._Alg231_15_2589,Phosphoribosylaminoimidazole carboxylase catalytic subunit (EC 4.1.1.21)	Tateyamaria_sp._Alg231_49_2843,Phosphoribosylaminoimidazole carboxylase catalytic subunit (EC 4.1.1.21)	Unclassified_Rhodobacteraceae_sp._Alg231_04_3940,Phosphoribosylaminoimidazole carboxylase catalytic subunit (EC 4.1.1.21)	Unclassified_Rhodobacteraceae_sp._Alg231_30_2755,Phosphoribosylaminoimidazole carboxylase catalytic subunit (EC 4.1.1.21)
Labrenzia__sp._Alg231_36_1655,Bsr7110 protein	Anderseniella_sp._Alg231_50_3473,hypothetical protein	Erythrobacter_sp._Alg231_14_381,FIG00636032: hypothetical protein	Loktanella_sp._Alg231_35_2398,FIG00993010: hypothetical protein	Pseudovibrio_sp._Alg231_02_379,Bsr7110 protein	Ruegeria_sp._Alg231_54_1297,hypothetical protein	Sphingorhabdus_sp._Alg231_15_1606,hypothetical protein	Tateyamaria_sp._Alg231_49_2844,hypothetical protein	Unclassified_Rhodobacteraceae_sp._Alg231_04_3938,FIG00993010: hypothetical protein	Unclassified_Rhodobacteraceae_sp._Alg231_30_2756,FIG00993010: hypothetical protein
Labrenzia__sp._Alg231_36_1665,ABC-type multidrug transport system, ATPase and permease components	Anderseniella_sp._Alg231_50_3490,ABC-type multidrug transport system, ATPase and permease components	Erythrobacter_sp._Alg231_14_2124,ABC-type multidrug transport system ATPase component	Loktanella_sp._Alg231_35_1328,ABC transporter, ATP binding/permease protein	Pseudovibrio_sp._Alg231_02_372,ABC-type multidrug transport system, ATPase and permease components	Ruegeria_sp._Alg231_54_1384,ABC transporter, ATP binding/permease protein	Sphingorhabdus_sp._Alg231_15_3086,ABC-type multidrug transport system ATPase component	Tateyamaria_sp._Alg231_49_1114,ABC transporter, ATP binding/permease protein	Unclassified_Rhodobacteraceae_sp._Alg231_04_4740,ABC transporter, ATP binding/permease protein	Unclassified_Rhodobacteraceae_sp._Alg231_30_3582,ABC transporter, ATP binding/permease protein
Labrenzia__sp._Alg231_36_1666,LSU ribosomal protein L31p	Anderseniella_sp._Alg231_50_3489,LSU ribosomal protein L31p @ LSU ribosomal protein L31p, zinc-independent	Erythrobacter_sp._Alg231_14_2992,LSU ribosomal protein L31p @ LSU ribosomal protein L31p, zinc-independent	Loktanella_sp._Alg231_35_3211,LSU ribosomal protein L31p @ LSU ribosomal protein L31p, zinc-independent	Pseudovibrio_sp._Alg231_02_371,LSU ribosomal protein L31p	Ruegeria_sp._Alg231_54_4076,LSU ribosomal protein L31p	Sphingorhabdus_sp._Alg231_15_156,LSU ribosomal protein L31p @ LSU ribosomal protein L31p, zinc-independent	Tateyamaria_sp._Alg231_49_1285,LSU ribosomal protein L31p	Unclassified_Rhodobacteraceae_sp._Alg231_04_1022,LSU ribosomal protein L31p	Unclassified_Rhodobacteraceae_sp._Alg231_30_2581,LSU ribosomal protein L31p @ LSU ribosomal protein L31p, zinc-independent
Labrenzia__sp._Alg231_36_1671,Quinone oxidoreductase (EC 1.6.5.5)	Anderseniella_sp._Alg231_50_3486,Quinone oxidoreductase (EC 1.6.5.5)	Erythrobacter_sp._Alg231_14_1905,Alcohol dehydrogenase (EC 1.1.1.1)	Loktanella_sp._Alg231_35_240,Quinone oxidoreductase (EC 1.6.5.5)	Pseudovibrio_sp._Alg231_02_368,Quinone oxidoreductase (EC 1.6.5.5)	Ruegeria_sp._Alg231_54_4659,Quinone oxidoreductase (EC 1.6.5.5)	Sphingorhabdus_sp._Alg231_15_3368,Quinone oxidoreductase (EC 1.6.5.5)	Tateyamaria_sp._Alg231_49_1210,Quinone oxidoreductase (EC 1.6.5.5)	Unclassified_Rhodobacteraceae_sp._Alg231_04_1547,Quinone oxidoreductase (EC 1.6.5.5)	Unclassified_Rhodobacteraceae_sp._Alg231_30_1582,Quinone oxidoreductase (EC 1.6.5.5)
Labrenzia__sp._Alg231_36_1672,FIG00481961: hypothetical protein	Anderseniella_sp._Alg231_50_3482,FIG00481961: hypothetical protein	Erythrobacter_sp._Alg231_14_1904,FIG00636104: hypothetical protein	Loktanella_sp._Alg231_35_1672,FIG00993295: hypothetical protein	Pseudovibrio_sp._Alg231_02_367,FIG00481961: hypothetical protein	Ruegeria_sp._Alg231_54_5043,FIG00993295: hypothetical protein	Sphingorhabdus_sp._Alg231_15_3372,hypothetical protein	Tateyamaria_sp._Alg231_49_1212,hypothetical protein	Unclassified_Rhodobacteraceae_sp._Alg231_04_1544,FIG00993295: hypothetical protein	Unclassified_Rhodobacteraceae_sp._Alg231_30_2632,FIG00993295: hypothetical protein
Labrenzia__sp._Alg231_36_1729,Inositol-1-monophosphatase (EC 3.1.3.25)	Anderseniella_sp._Alg231_50_3494,Inositol-1-monophosphatase (EC 3.1.3.25)	Erythrobacter_sp._Alg231_14_2734,Inositol-1-monophosphatase (EC 3.1.3.25)	Loktanella_sp._Alg231_35_2280,Inositol-1-monophosphatase (EC 3.1.3.25)	Pseudovibrio_sp._Alg231_02_347,Inositol-1-monophosphatase (EC 3.1.3.25)	Ruegeria_sp._Alg231_54_1361,Inositol-1-monophosphatase (EC 3.1.3.25)	Sphingorhabdus_sp._Alg231_15_309,Inositol-1-monophosphatase (EC 3.1.3.25)	Tateyamaria_sp._Alg231_49_1924,Inositol-1-monophosphatase (EC 3.1.3.25)	Unclassified_Rhodobacteraceae_sp._Alg231_04_3176,Inositol-1-monophosphatase (EC 3.1.3.25)	Unclassified_Rhodobacteraceae_sp._Alg231_30_3323,Inositol-1-monophosphatase (EC 3.1.3.25)
Labrenzia__sp._Alg231_36_1730,Translation elongation factor P	Anderseniella_sp._Alg231_50_3495,Translation elongation factor P	Erythrobacter_sp._Alg231_14_2735,Translation elongation factor P	Loktanella_sp._Alg231_35_2296,Translation elongation factor P	Pseudovibrio_sp._Alg231_02_346,Translation elongation factor P	Ruegeria_sp._Alg231_54_3464,Translation elongation factor P	Sphingorhabdus_sp._Alg231_15_308,Translation elongation factor P	Tateyamaria_sp._Alg231_49_3802,Translation elongation factor P	Unclassified_Rhodobacteraceae_sp._Alg231_04_3848,Translation elongation factor P	Unclassified_Rhodobacteraceae_sp._Alg231_30_2233,Translation elongation factor P
Labrenzia__sp._Alg231_36_1735,Phosphoglycerate kinase (EC 2.7.2.3)	Anderseniella_sp._Alg231_50_3505,Phosphoglycerate kinase (EC 2.7.2.3)	Erythrobacter_sp._Alg231_14_2744,Phosphoglycerate kinase (EC 2.7.2.3)	Loktanella_sp._Alg231_35_1137,Phosphoglycerate kinase (EC 2.7.2.3)	Pseudovibrio_sp._Alg231_02_342,Phosphoglycerate kinase (EC 2.7.2.3)	Ruegeria_sp._Alg231_54_3624,Phosphoglycerate kinase (EC 2.7.2.3)	Sphingorhabdus_sp._Alg231_15_301,Phosphoglycerate kinase (EC 2.7.2.3)	Tateyamaria_sp._Alg231_49_2934,Phosphoglycerate kinase (EC 2.7.2.3)	Unclassified_Rhodobacteraceae_sp._Alg231_04_1100,Phosphoglycerate kinase (EC 2.7.2.3)	Unclassified_Rhodobacteraceae_sp._Alg231_30_3888,Phosphoglycerate kinase (EC 2.7.2.3)
Labrenzia__sp._Alg231_36_1736,NADPH-dependent glyceraldehyde-3-phosphate dehydrogenase (EC 1.2.1.13) / NAD-dependent glyceraldehyde- 3-phosphate dehydrogenase (EC 1.2.1.12)	Anderseniella_sp._Alg231_50_2509,NADPH-dependent glyceraldehyde-3-phosphate dehydrogenase (EC 1.2.1.13) / NAD-dependent glyceraldehyde- 3-phosphate dehydrogenase (EC 1.2.1.12)	Erythrobacter_sp._Alg231_14_2746,NADPH-dependent glyceraldehyde-3-phosphate dehydrogenase (EC 1.2.1.13) / NAD-dependent glyceraldehyde- 3-phosphate dehydrogenase (EC 1.2.1.12)	Loktanella_sp._Alg231_35_3695,NADPH-dependent glyceraldehyde-3-phosphate dehydrogenase (EC 1.2.1.13) / NAD-dependent glyceraldehyde- 3-phosphate dehydrogenase (EC 1.2.1.12)	Pseudovibrio_sp._Alg231_02_341,NADPH-dependent glyceraldehyde-3-phosphate dehydrogenase (EC 1.2.1.13) / NAD-dependent glyceraldehyde- 3-phosphate dehydrogenase (EC 1.2.1.12)	Ruegeria_sp._Alg231_54_2709,NADPH-dependent glyceraldehyde-3-phosphate dehydrogenase (EC 1.2.1.13) / NAD-dependent glyceraldehyde- 3-phosphate dehydrogenase (EC 1.2.1.12)	Sphingorhabdus_sp._Alg231_15_300,NADPH-dependent glyceraldehyde-3-phosphate dehydrogenase (EC 1.2.1.13) / NAD-dependent glyceraldehyde- 3-phosphate dehydrogenase (EC 1.2.1.12)	Tateyamaria_sp._Alg231_49_2906,NADPH-dependent glyceraldehyde-3-phosphate dehydrogenase (EC 1.2.1.13) / NAD-dependent glyceraldehyde- 3-phosphate dehydrogenase (EC 1.2.1.12)	Unclassified_Rhodobacteraceae_sp._Alg231_04_1589,NADPH-dependent glyceraldehyde-3-phosphate dehydrogenase (EC 1.2.1.13) / NAD-dependent glyceraldehyde- 3-phosphate dehydrogenase (EC 1.2.1.12)	Unclassified_Rhodobacteraceae_sp._Alg231_30_3182,NADPH-dependent glyceraldehyde-3-phosphate dehydrogenase (EC 1.2.1.13) / NAD-dependent glyceraldehyde- 3-phosphate dehydrogenase (EC 1.2.1.12)
Labrenzia__sp._Alg231_36_1737,Transketolase (EC 2.2.1.1)	Anderseniella_sp._Alg231_50_3506,Transketolase (EC 2.2.1.1)	Erythrobacter_sp._Alg231_14_2747,Transketolase (EC 2.2.1.1)	Loktanella_sp._Alg231_35_3700,Transketolase (EC 2.2.1.1)	Pseudovibrio_sp._Alg231_02_340,Transketolase (EC 2.2.1.1)	Ruegeria_sp._Alg231_54_2706,Transketolase (EC 2.2.1.1)	Sphingorhabdus_sp._Alg231_15_299,Transketolase (EC 2.2.1.1)	Tateyamaria_sp._Alg231_49_2899,Transketolase (EC 2.2.1.1)	Unclassified_Rhodobacteraceae_sp._Alg231_04_2733,Transketolase (EC 2.2.1.1)	Unclassified_Rhodobacteraceae_sp._Alg231_30_3924,Transketolase (EC 2.2.1.1)
Labrenzia__sp._Alg231_36_1742,FIG000859: hypothetical protein	Anderseniella_sp._Alg231_50_3513,FIG000859: hypothetical protein YebC	Erythrobacter_sp._Alg231_14_1617,FIG000859: hypothetical protein YebC	Loktanella_sp._Alg231_35_1435,FIG000859: hypothetical protein YebC	Pseudovibrio_sp._Alg231_02_333,FIG000859: hypothetical protein	Ruegeria_sp._Alg231_54_1440,FIG000859: hypothetical protein	Sphingorhabdus_sp._Alg231_15_2426,FIG000859: hypothetical protein YebC	Tateyamaria_sp._Alg231_49_3320,FIG000859: hypothetical protein	Unclassified_Rhodobacteraceae_sp._Alg231_04_640,FIG000859: hypothetical protein	Unclassified_Rhodobacteraceae_sp._Alg231_30_3742,FIG000859: hypothetical protein YebC
Labrenzia__sp._Alg231_36_1745,Crossover junction endodeoxyribonuclease RuvC (EC 3.1.22.4)	Anderseniella_sp._Alg231_50_3525,Crossover junction endodeoxyribonuclease RuvC (EC 3.1.22.4)	Erythrobacter_sp._Alg231_14_1616,Crossover junction endodeoxyribonuclease RuvC (EC 3.1.22.4)	Loktanella_sp._Alg231_35_2377,Crossover junction endodeoxyribonuclease RuvC (EC 3.1.22.4)	Pseudovibrio_sp._Alg231_02_328,Crossover junction endodeoxyribonuclease RuvC (EC 3.1.22.4)	Ruegeria_sp._Alg231_54_177,Crossover junction endodeoxyribonuclease RuvC (EC 3.1.22.4)	Sphingorhabdus_sp._Alg231_15_2427,Crossover junction endodeoxyribonuclease RuvC (EC 3.1.22.4)	Tateyamaria_sp._Alg231_49_2426,Crossover junction endodeoxyribonuclease RuvC (EC 3.1.22.4)	Unclassified_Rhodobacteraceae_sp._Alg231_04_3485,Crossover junction endodeoxyribonuclease RuvC (EC 3.1.22.4)	Unclassified_Rhodobacteraceae_sp._Alg231_30_2053,Crossover junction endodeoxyribonuclease RuvC (EC 3.1.22.4)
Labrenzia__sp._Alg231_36_1746,Holliday junction DNA helicase RuvA	Anderseniella_sp._Alg231_50_3526,Holliday junction DNA helicase RuvA	Erythrobacter_sp._Alg231_14_1469,Holliday junction DNA helicase RuvA	Loktanella_sp._Alg231_35_2376,Holliday junction DNA helicase RuvA	Pseudovibrio_sp._Alg231_02_327,Holliday junction DNA helicase RuvA	Ruegeria_sp._Alg231_54_178,Holliday junction DNA helicase RuvA	Sphingorhabdus_sp._Alg231_15_2428,Holliday junction DNA helicase RuvA	Tateyamaria_sp._Alg231_49_2425,Holliday junction DNA helicase RuvA	Unclassified_Rhodobacteraceae_sp._Alg231_04_3486,Holliday junction DNA helicase RuvA	Unclassified_Rhodobacteraceae_sp._Alg231_30_2052,Holliday junction DNA helicase RuvA
Labrenzia__sp._Alg231_36_1748,Holliday junction DNA helicase RuvB	Anderseniella_sp._Alg231_50_3527,Holliday junction DNA helicase RuvB	Erythrobacter_sp._Alg231_14_1466,Holliday junction DNA helicase RuvB	Loktanella_sp._Alg231_35_2375,Holliday junction DNA helicase RuvB	Pseudovibrio_sp._Alg231_02_326,Holliday junction DNA helicase RuvB	Ruegeria_sp._Alg231_54_179,Holliday junction DNA helicase RuvB	Sphingorhabdus_sp._Alg231_15_2430,Holliday junction DNA helicase RuvB	Tateyamaria_sp._Alg231_49_2424,Holliday junction DNA helicase RuvB	Unclassified_Rhodobacteraceae_sp._Alg231_04_3487,Holliday junction DNA helicase RuvB	Unclassified_Rhodobacteraceae_sp._Alg231_30_2051,Holliday junction DNA helicase RuvB
Labrenzia__sp._Alg231_36_1751,MotA/TolQ/ExbB proton channel family protein	Anderseniella_sp._Alg231_50_3529,MotA/TolQ/ExbB proton channel family protein	Erythrobacter_sp._Alg231_14_1238,MotA/TolQ/ExbB proton channel family protein	Loktanella_sp._Alg231_35_2372,MotA/TolQ/ExbB proton channel family protein	Pseudovibrio_sp._Alg231_02_324,MotA/TolQ/ExbB proton channel family protein	Ruegeria_sp._Alg231_54_183,MotA/TolQ/ExbB proton channel family protein	Sphingorhabdus_sp._Alg231_15_1649,MotA/TolQ/ExbB proton channel family protein	Tateyamaria_sp._Alg231_49_3682,MotA/TolQ/ExbB proton channel family protein	Unclassified_Rhodobacteraceae_sp._Alg231_04_4136,MotA/TolQ/ExbB proton channel family protein	Unclassified_Rhodobacteraceae_sp._Alg231_30_2044,MotA/TolQ/ExbB proton channel family protein
Labrenzia__sp._Alg231_36_1752,Biopolymer transport protein ExbD/TolR	Anderseniella_sp._Alg231_50_3530,Biopolymer transport protein ExbD/TolR	Erythrobacter_sp._Alg231_14_1237,Biopolymer transport protein ExbD/TolR	Loktanella_sp._Alg231_35_2371,Biopolymer transport protein ExbD/TolR	Pseudovibrio_sp._Alg231_02_323,Biopolymer transport protein ExbD/TolR	Ruegeria_sp._Alg231_54_184,Biopolymer transport protein ExbD/TolR	Sphingorhabdus_sp._Alg231_15_1650,Biopolymer transport protein ExbD/TolR	Tateyamaria_sp._Alg231_49_3683,Tol biopolymer transport system, TolR protein	Unclassified_Rhodobacteraceae_sp._Alg231_04_4135,Biopolymer transport protein ExbD/TolR	Unclassified_Rhodobacteraceae_sp._Alg231_30_2043,Tol biopolymer transport system, TolR protein
Labrenzia__sp._Alg231_36_1754,tolB protein precursor, periplasmic protein involved in the tonb-independent uptake of group A colicins	Anderseniella_sp._Alg231_50_3532,tolB protein precursor, periplasmic protein involved in the tonb-independent uptake of group A colicins	Erythrobacter_sp._Alg231_14_1235,tolB protein precursor, periplasmic protein involved in the tonb-independent uptake of group A colicins	Loktanella_sp._Alg231_35_2369,tolB protein precursor, periplasmic protein involved in the tonb-independent uptake of group A colicins	Pseudovibrio_sp._Alg231_02_321,tolB protein precursor, periplasmic protein involved in the tonb-independent uptake of group A colicins	Ruegeria_sp._Alg231_54_186,tolB protein precursor, periplasmic protein involved in the tonb-independent uptake of group A colicins	Sphingorhabdus_sp._Alg231_15_1652,tolB protein precursor, periplasmic protein involved in the tonb-independent uptake of group A colicins	Tateyamaria_sp._Alg231_49_3685,tolB protein precursor, periplasmic protein involved in the tonb-independent uptake of group A colicins	Unclassified_Rhodobacteraceae_sp._Alg231_04_4133,tolB protein precursor, periplasmic protein involved in the tonb-independent uptake of group A colicins	Unclassified_Rhodobacteraceae_sp._Alg231_30_2041,tolB protein precursor, periplasmic protein involved in the tonb-independent uptake of group A colicins
Labrenzia__sp._Alg231_36_1759,Cell division protein FtsH (EC 3.4.24.-)	Anderseniella_sp._Alg231_50_3537,Cell division protein FtsH (EC 3.4.24.-)	Erythrobacter_sp._Alg231_14_1534,Cell division protein FtsH (EC 3.4.24.-)	Loktanella_sp._Alg231_35_2365,Cell division protein FtsH (EC 3.4.24.-)	Pseudovibrio_sp._Alg231_02_317,Cell division protein FtsH (EC 3.4.24.-)	Ruegeria_sp._Alg231_54_190,Cell division protein FtsH (EC 3.4.24.-)	Sphingorhabdus_sp._Alg231_15_1614,Cell division protein FtsH (EC 3.4.24.-)	Tateyamaria_sp._Alg231_49_3689,Cell division protein FtsH (EC 3.4.24.-)	Unclassified_Rhodobacteraceae_sp._Alg231_04_4129,Cell division protein FtsH (EC 3.4.24.-)	Unclassified_Rhodobacteraceae_sp._Alg231_30_2037,Cell division protein FtsH (EC 3.4.24.-)
Labrenzia__sp._Alg231_36_1761,Phosphoglucosamine mutase (EC 5.4.2.10)	Anderseniella_sp._Alg231_50_3539,Phosphoglucosamine mutase (EC 5.4.2.10)	Erythrobacter_sp._Alg231_14_1420,Phosphoglucosamine mutase (EC 5.4.2.10)	Loktanella_sp._Alg231_35_3505,Phosphoglucosamine mutase (EC 5.4.2.10)	Pseudovibrio_sp._Alg231_02_315,Phosphoglucosamine mutase (EC 5.4.2.10)	Ruegeria_sp._Alg231_54_3007,Phosphoglucosamine mutase (EC 5.4.2.10)	Sphingorhabdus_sp._Alg231_15_34,Phosphoglucosamine mutase (EC 5.4.2.10)	Tateyamaria_sp._Alg231_49_3157,Phosphoglucosamine mutase (EC 5.4.2.10)	Unclassified_Rhodobacteraceae_sp._Alg231_04_4061,Phosphoglucosamine mutase (EC 5.4.2.10)	Unclassified_Rhodobacteraceae_sp._Alg231_30_2180,Phosphoglucosamine mutase (EC 5.4.2.10)
Labrenzia__sp._Alg231_36_1763,Phosphoserine aminotransferase (EC 2.6.1.52)	Anderseniella_sp._Alg231_50_3542,Phosphoserine aminotransferase (EC 2.6.1.52)	Erythrobacter_sp._Alg231_14_147,Phosphoserine aminotransferase (EC 2.6.1.52)	Loktanella_sp._Alg231_35_1866,Phosphoserine aminotransferase (EC 2.6.1.52)	Pseudovibrio_sp._Alg231_02_313,Phosphoserine aminotransferase (EC 2.6.1.52)	Ruegeria_sp._Alg231_54_4910,Phosphoserine aminotransferase (EC 2.6.1.52)	Sphingorhabdus_sp._Alg231_15_3141,Phosphoserine aminotransferase (EC 2.6.1.52)	Tateyamaria_sp._Alg231_49_1870,Phosphoserine aminotransferase (EC 2.6.1.52)	Unclassified_Rhodobacteraceae_sp._Alg231_04_2329,Phosphoserine aminotransferase (EC 2.6.1.52)	Unclassified_Rhodobacteraceae_sp._Alg231_30_748,Phosphoserine aminotransferase (EC 2.6.1.52)
Labrenzia__sp._Alg231_36_1764,D-3-phosphoglycerate dehydrogenase (EC 1.1.1.95)	Anderseniella_sp._Alg231_50_3543,D-3-phosphoglycerate dehydrogenase (EC 1.1.1.95)	Erythrobacter_sp._Alg231_14_146,D-3-phosphoglycerate dehydrogenase (EC 1.1.1.95)	Loktanella_sp._Alg231_35_1867,D-3-phosphoglycerate dehydrogenase (EC 1.1.1.95)	Pseudovibrio_sp._Alg231_02_312,D-3-phosphoglycerate dehydrogenase (EC 1.1.1.95)	Ruegeria_sp._Alg231_54_4911,D-3-phosphoglycerate dehydrogenase (EC 1.1.1.95)	Sphingorhabdus_sp._Alg231_15_3142,D-3-phosphoglycerate dehydrogenase (EC 1.1.1.95)	Tateyamaria_sp._Alg231_49_1869,D-3-phosphoglycerate dehydrogenase (EC 1.1.1.95)	Unclassified_Rhodobacteraceae_sp._Alg231_04_2330,D-3-phosphoglycerate dehydrogenase (EC 1.1.1.95)	Unclassified_Rhodobacteraceae_sp._Alg231_30_746,D-3-phosphoglycerate dehydrogenase (EC 1.1.1.95)
Labrenzia__sp._Alg231_36_1767,Adenylosuccinate synthetase (EC 6.3.4.4)	Anderseniella_sp._Alg231_50_3547,Adenylosuccinate synthetase (EC 6.3.4.4)	Erythrobacter_sp._Alg231_14_141,Adenylosuccinate synthetase (EC 6.3.4.4)	Loktanella_sp._Alg231_35_3374,Adenylosuccinate synthetase (EC 6.3.4.4)	Pseudovibrio_sp._Alg231_02_309,Adenylosuccinate synthetase (EC 6.3.4.4)	Ruegeria_sp._Alg231_54_3059,Adenylosuccinate synthetase (EC 6.3.4.4)	Sphingorhabdus_sp._Alg231_15_3144,Adenylosuccinate synthetase (EC 6.3.4.4)	Tateyamaria_sp._Alg231_49_3202,Adenylosuccinate synthetase (EC 6.3.4.4)	Unclassified_Rhodobacteraceae_sp._Alg231_04_3831,Adenylosuccinate synthetase (EC 6.3.4.4)	Unclassified_Rhodobacteraceae_sp._Alg231_30_3452,Adenylosuccinate synthetase (EC 6.3.4.4)
Labrenzia__sp._Alg231_36_1772,RNA polymerase sigma factor RpoH	Anderseniella_sp._Alg231_50_3549,RNA polymerase sigma factor RpoH	Erythrobacter_sp._Alg231_14_322,RNA polymerase sigma factor RpoH	Loktanella_sp._Alg231_35_2043,RNA polymerase sigma factor RpoH	Pseudovibrio_sp._Alg231_02_304,RNA polymerase sigma factor RpoH	Ruegeria_sp._Alg231_54_2965,RNA polymerase sigma factor RpoH	Sphingorhabdus_sp._Alg231_15_623,RNA polymerase sigma factor RpoH	Tateyamaria_sp._Alg231_49_2018,RNA polymerase sigma factor RpoH	Unclassified_Rhodobacteraceae_sp._Alg231_04_338,RNA polymerase sigma factor RpoH	Unclassified_Rhodobacteraceae_sp._Alg231_30_3402,RNA polymerase sigma factor RpoH
Labrenzia__sp._Alg231_36_1773,Ribosomal large subunit pseudouridine synthase D (EC 4.2.1.70)	Anderseniella_sp._Alg231_50_3550,Ribosomal large subunit pseudouridine synthase D (EC 4.2.1.70)	Erythrobacter_sp._Alg231_14_321,Ribosomal large subunit pseudouridine synthase D (EC 4.2.1.70)	Loktanella_sp._Alg231_35_2044,Ribosomal large subunit pseudouridine synthase D (EC 4.2.1.70)	Pseudovibrio_sp._Alg231_02_303,Ribosomal large subunit pseudouridine synthase D (EC 4.2.1.70)	Ruegeria_sp._Alg231_54_2966,Ribosomal large subunit pseudouridine synthase D (EC 4.2.1.70)	Sphingorhabdus_sp._Alg231_15_622,Ribosomal large subunit pseudouridine synthase D (EC 4.2.1.70)	Tateyamaria_sp._Alg231_49_2017,Ribosomal large subunit pseudouridine synthase D (EC 4.2.1.70)	Unclassified_Rhodobacteraceae_sp._Alg231_04_337,Ribosomal large subunit pseudouridine synthase D (EC 4.2.1.70)	Unclassified_Rhodobacteraceae_sp._Alg231_30_3401,Ribosomal large subunit pseudouridine synthase D (EC 4.2.1.70)
Labrenzia__sp._Alg231_36_1789,Two-component cell cycle transcriptional regulator ctrA, winged helix family	Anderseniella_sp._Alg231_50_3559,Two-component cell cycle transcriptional regulator ctrA, winged helix family	Erythrobacter_sp._Alg231_14_1668,DNA-binding response regulator CtrA	Loktanella_sp._Alg231_35_626,DNA-binding response regulator CtrA	Pseudovibrio_sp._Alg231_02_286,Two-component cell cycle transcriptional regulator ctrA, winged helix family	Ruegeria_sp._Alg231_54_2637,DNA-binding response regulator CtrA	Sphingorhabdus_sp._Alg231_15_57,DNA-binding response regulator CtrA	Tateyamaria_sp._Alg231_49_4457,DNA-binding response regulator CtrA	Unclassified_Rhodobacteraceae_sp._Alg231_04_1214,DNA-binding response regulator CtrA	Unclassified_Rhodobacteraceae_sp._Alg231_30_4443,DNA-binding response regulator CtrA
Labrenzia__sp._Alg231_36_1797,Aerobic glycerol-3-phosphate dehydrogenase (EC 1.1.5.3)	Anderseniella_sp._Alg231_50_3401,Aerobic glycerol-3-phosphate dehydrogenase (EC 1.1.5.3)	Erythrobacter_sp._Alg231_14_1073,Aerobic glycerol-3-phosphate dehydrogenase (EC 1.1.5.3)	Loktanella_sp._Alg231_35_3799,Aerobic glycerol-3-phosphate dehydrogenase (EC 1.1.5.3)	Pseudovibrio_sp._Alg231_02_281,Aerobic glycerol-3-phosphate dehydrogenase (EC 1.1.5.3)	Ruegeria_sp._Alg231_54_2878,Aerobic glycerol-3-phosphate dehydrogenase (EC 1.1.5.3)	Sphingorhabdus_sp._Alg231_15_2721,Aerobic glycerol-3-phosphate dehydrogenase (EC 1.1.5.3)	Tateyamaria_sp._Alg231_49_3872,Aerobic glycerol-3-phosphate dehydrogenase (EC 1.1.5.3)	Unclassified_Rhodobacteraceae_sp._Alg231_04_4569,Aerobic glycerol-3-phosphate dehydrogenase (EC 1.1.5.3)	Unclassified_Rhodobacteraceae_sp._Alg231_30_3560,Aerobic glycerol-3-phosphate dehydrogenase (EC 1.1.5.3)
Labrenzia__sp._Alg231_36_1798,Glycerol kinase (EC 2.7.1.30)	Anderseniella_sp._Alg231_50_3400,Glycerol kinase (EC 2.7.1.30)	Erythrobacter_sp._Alg231_14_383,Glycerol kinase (EC 2.7.1.30)	Loktanella_sp._Alg231_35_3800,Glycerol kinase (EC 2.7.1.30)	Pseudovibrio_sp._Alg231_02_280,Glycerol kinase (EC 2.7.1.30)	Ruegeria_sp._Alg231_54_1760,Glycerol kinase (EC 2.7.1.30)	Sphingorhabdus_sp._Alg231_15_814,Glycerol kinase (EC 2.7.1.30)	Tateyamaria_sp._Alg231_49_322,Glycerol kinase (EC 2.7.1.30)	Unclassified_Rhodobacteraceae_sp._Alg231_04_2065,Glycerol kinase (EC 2.7.1.30)	Unclassified_Rhodobacteraceae_sp._Alg231_30_3310,Glycerol kinase (EC 2.7.1.30)
Labrenzia__sp._Alg231_36_1919,rRNA small subunit methyltransferase H	Anderseniella_sp._Alg231_50_3901,rRNA small subunit methyltransferase H	Erythrobacter_sp._Alg231_14_199,rRNA small subunit methyltransferase H	Loktanella_sp._Alg231_35_3452,rRNA small subunit methyltransferase H	Pseudovibrio_sp._Alg231_02_2220,rRNA small subunit methyltransferase H	Ruegeria_sp._Alg231_54_1519,rRNA small subunit methyltransferase H	Sphingorhabdus_sp._Alg231_15_1332,rRNA small subunit methyltransferase H	Tateyamaria_sp._Alg231_49_2128,rRNA small subunit methyltransferase H	Unclassified_Rhodobacteraceae_sp._Alg231_04_3327,rRNA small subunit methyltransferase H	Unclassified_Rhodobacteraceae_sp._Alg231_30_3636,rRNA small subunit methyltransferase H
Labrenzia__sp._Alg231_36_1924,Phospho-N-acetylmuramoyl-pentapeptide- transferase (EC 2.7.8.13)	Anderseniella_sp._Alg231_50_3896,Phospho-N-acetylmuramoyl-pentapeptide- transferase (EC 2.7.8.13)	Erythrobacter_sp._Alg231_14_194,Phospho-N-acetylmuramoyl-pentapeptide- transferase (EC 2.7.8.13)	Loktanella_sp._Alg231_35_3457,Phospho-N-acetylmuramoyl-pentapeptide- transferase (EC 2.7.8.13)	Pseudovibrio_sp._Alg231_02_2224,Phospho-N-acetylmuramoyl-pentapeptide- transferase (EC 2.7.8.13)	Ruegeria_sp._Alg231_54_1524,Phospho-N-acetylmuramoyl-pentapeptide- transferase (EC 2.7.8.13)	Sphingorhabdus_sp._Alg231_15_1327,Phospho-N-acetylmuramoyl-pentapeptide- transferase (EC 2.7.8.13)	Tateyamaria_sp._Alg231_49_2133,Phospho-N-acetylmuramoyl-pentapeptide- transferase (EC 2.7.8.13)	Unclassified_Rhodobacteraceae_sp._Alg231_04_3322,Phospho-N-acetylmuramoyl-pentapeptide- transferase (EC 2.7.8.13)	Unclassified_Rhodobacteraceae_sp._Alg231_30_3631,Phospho-N-acetylmuramoyl-pentapeptide- transferase (EC 2.7.8.13)
Labrenzia__sp._Alg231_36_1926,Cell division protein FtsW	Anderseniella_sp._Alg231_50_3894,Cell division protein FtsW	Erythrobacter_sp._Alg231_14_192,Cell division protein FtsW	Loktanella_sp._Alg231_35_3461,Cell division protein FtsW	Pseudovibrio_sp._Alg231_02_2226,Cell division protein FtsW	Ruegeria_sp._Alg231_54_1529,Cell division protein FtsW	Sphingorhabdus_sp._Alg231_15_1325,Cell division protein FtsW	Tateyamaria_sp._Alg231_49_2140,Cell division protein FtsW	Unclassified_Rhodobacteraceae_sp._Alg231_04_3319,Cell division protein FtsW	Unclassified_Rhodobacteraceae_sp._Alg231_30_1457,Cell division protein FtsW
Labrenzia__sp._Alg231_36_1927,UDP-N-acetylglucosamine--N-acetylmuramyl- (pentapeptide) pyrophosphoryl-undecaprenol N- acetylglucosamine transferase (EC 2.4.1.227)	Anderseniella_sp._Alg231_50_3893,UDP-N-acetylglucosamine--N-acetylmuramyl- (pentapeptide) pyrophosphoryl-undecaprenol N- acetylglucosamine transferase (EC 2.4.1.227)	Erythrobacter_sp._Alg231_14_191,UDP-N-acetylglucosamine--N-acetylmuramyl- (pentapeptide) pyrophosphoryl-undecaprenol N- acetylglucosamine transferase (EC 2.4.1.227)	Loktanella_sp._Alg231_35_3462,UDP-N-acetylglucosamine--N-acetylmuramyl- (pentapeptide) pyrophosphoryl-undecaprenol N- acetylglucosamine transferase (EC 2.4.1.227)	Pseudovibrio_sp._Alg231_02_2227,UDP-N-acetylglucosamine--N-acetylmuramyl- (pentapeptide) pyrophosphoryl-undecaprenol N- acetylglucosamine transferase (EC 2.4.1.227)	Ruegeria_sp._Alg231_54_1530,UDP-N-acetylglucosamine--N-acetylmuramyl- (pentapeptide) pyrophosphoryl-undecaprenol N- acetylglucosamine transferase (EC 2.4.1.227)	Sphingorhabdus_sp._Alg231_15_1324,UDP-N-acetylglucosamine--N-acetylmuramyl- (pentapeptide) pyrophosphoryl-undecaprenol N- acetylglucosamine transferase (EC 2.4.1.227)	Tateyamaria_sp._Alg231_49_2142,UDP-N-acetylglucosamine--N-acetylmuramyl- (pentapeptide) pyrophosphoryl-undecaprenol N- acetylglucosamine transferase (EC 2.4.1.227)	Unclassified_Rhodobacteraceae_sp._Alg231_04_3318,UDP-N-acetylglucosamine--N-acetylmuramyl- (pentapeptide) pyrophosphoryl-undecaprenol N- acetylglucosamine transferase (EC 2.4.1.227)	Unclassified_Rhodobacteraceae_sp._Alg231_30_1456,UDP-N-acetylglucosamine--N-acetylmuramyl- (pentapeptide) pyrophosphoryl-undecaprenol N- acetylglucosamine transferase (EC 2.4.1.227)
Labrenzia__sp._Alg231_36_1928,UDP-N-acetylmuramate--alanine ligase (EC 6.3.2.8)	Anderseniella_sp._Alg231_50_3892,UDP-N-acetylmuramate--alanine ligase (EC 6.3.2.8)	Erythrobacter_sp._Alg231_14_190,UDP-N-acetylmuramate--alanine ligase (EC 6.3.2.8)	Loktanella_sp._Alg231_35_3463,UDP-N-acetylmuramate--alanine ligase (EC 6.3.2.8)	Pseudovibrio_sp._Alg231_02_2228,UDP-N-acetylmuramate--alanine ligase (EC 6.3.2.8)	Ruegeria_sp._Alg231_54_1531,UDP-N-acetylmuramate--alanine ligase (EC 6.3.2.8)	Sphingorhabdus_sp._Alg231_15_1323,UDP-N-acetylmuramate--alanine ligase (EC 6.3.2.8)	Tateyamaria_sp._Alg231_49_2143,UDP-N-acetylmuramate--alanine ligase (EC 6.3.2.8)	Unclassified_Rhodobacteraceae_sp._Alg231_04_3317,UDP-N-acetylmuramate--alanine ligase (EC 6.3.2.8)	Unclassified_Rhodobacteraceae_sp._Alg231_30_1455,UDP-N-acetylmuramate--alanine ligase (EC 6.3.2.8)
Labrenzia__sp._Alg231_36_1929,UDP-N-acetylenolpyruvoylglucosamine reductase (EC 1.1.1.158)	Anderseniella_sp._Alg231_50_3891,UDP-N-acetylenolpyruvoylglucosamine reductase (EC 1.1.1.158)	Erythrobacter_sp._Alg231_14_189,UDP-N-acetylenolpyruvoylglucosamine reductase (EC 1.1.1.158)	Loktanella_sp._Alg231_35_3467,UDP-N-acetylenolpyruvoylglucosamine reductase (EC 1.1.1.158)	Pseudovibrio_sp._Alg231_02_2229,UDP-N-acetylenolpyruvoylglucosamine reductase (EC 1.1.1.158)	Ruegeria_sp._Alg231_54_1534,UDP-N-acetylenolpyruvoylglucosamine reductase (EC 1.1.1.158)	Sphingorhabdus_sp._Alg231_15_1322,UDP-N-acetylenolpyruvoylglucosamine reductase (EC 1.1.1.158)	Tateyamaria_sp._Alg231_49_2150,UDP-N-acetylenolpyruvoylglucosamine reductase (EC 1.1.1.158)	Unclassified_Rhodobacteraceae_sp._Alg231_04_3314,UDP-N-acetylenolpyruvoylglucosamine reductase (EC 1.1.1.158)	Unclassified_Rhodobacteraceae_sp._Alg231_30_1450,UDP-N-acetylenolpyruvoylglucosamine reductase (EC 1.1.1.158)
Labrenzia__sp._Alg231_36_1930,D-alanine--D-alanine ligase (EC 6.3.2.4)	Anderseniella_sp._Alg231_50_3890,D-alanine--D-alanine ligase (EC 6.3.2.4)	Erythrobacter_sp._Alg231_14_188,D-alanine--D-alanine ligase (EC 6.3.2.4)	Loktanella_sp._Alg231_35_3468,D-alanine--D-alanine ligase (EC 6.3.2.4)	Pseudovibrio_sp._Alg231_02_2230,D-alanine--D-alanine ligase (EC 6.3.2.4)	Ruegeria_sp._Alg231_54_1535,D-alanine--D-alanine ligase B (EC 6.3.2.4)	Sphingorhabdus_sp._Alg231_15_1321,D-alanine--D-alanine ligase (EC 6.3.2.4)	Tateyamaria_sp._Alg231_49_2151,D-alanine--D-alanine ligase B (EC 6.3.2.4)	Unclassified_Rhodobacteraceae_sp._Alg231_04_3312,D-alanine--D-alanine ligase B (EC 6.3.2.4)	Unclassified_Rhodobacteraceae_sp._Alg231_30_1449,D-alanine--D-alanine ligase (EC 6.3.2.4)
Labrenzia__sp._Alg231_36_1933,Cell division protein FtsZ (EC 3.4.24.-)	Anderseniella_sp._Alg231_50_3881,Cell division protein FtsZ (EC 3.4.24.-)	Erythrobacter_sp._Alg231_14_185,Cell division protein FtsZ (EC 3.4.24.-)	Loktanella_sp._Alg231_35_3471,Cell division protein FtsZ (EC 3.4.24.-)	Pseudovibrio_sp._Alg231_02_2233,Cell division protein FtsZ (EC 3.4.24.-)	Ruegeria_sp._Alg231_54_1540,Cell division protein FtsZ (EC 3.4.24.-)	Sphingorhabdus_sp._Alg231_15_1318,Cell division protein FtsZ (EC 3.4.24.-)	Tateyamaria_sp._Alg231_49_2156,Cell division protein FtsZ (EC 3.4.24.-)	Unclassified_Rhodobacteraceae_sp._Alg231_04_3309,Cell division protein FtsZ (EC 3.4.24.-)	Unclassified_Rhodobacteraceae_sp._Alg231_30_1445,Cell division protein FtsZ (EC 3.4.24.-)
Labrenzia__sp._Alg231_36_1935,competence lipoprotein ComL, putative	Anderseniella_sp._Alg231_50_3880,competence lipoprotein ComL, putative	Erythrobacter_sp._Alg231_14_2331,competence lipoprotein ComL, putative	Loktanella_sp._Alg231_35_3474,competence lipoprotein ComL, putative	Pseudovibrio_sp._Alg231_02_2235,competence lipoprotein ComL, putative	Ruegeria_sp._Alg231_54_1543,competence lipoprotein ComL, putative	Sphingorhabdus_sp._Alg231_15_3685,competence lipoprotein ComL, putative	Tateyamaria_sp._Alg231_49_2159,competence lipoprotein ComL, putative	Unclassified_Rhodobacteraceae_sp._Alg231_04_3307,competence lipoprotein ComL, putative	Unclassified_Rhodobacteraceae_sp._Alg231_30_1443,competence lipoprotein ComL, putative
Labrenzia__sp._Alg231_36_1936,DNA repair protein RecN	Anderseniella_sp._Alg231_50_3875,DNA repair protein RecN	Erythrobacter_sp._Alg231_14_2332,DNA repair protein RecN	Loktanella_sp._Alg231_35_3475,DNA repair protein RecN	Pseudovibrio_sp._Alg231_02_2236,DNA repair protein RecN	Ruegeria_sp._Alg231_54_1544,DNA repair protein RecN	Sphingorhabdus_sp._Alg231_15_3686,DNA repair protein RecN	Tateyamaria_sp._Alg231_49_2160,DNA repair protein RecN	Unclassified_Rhodobacteraceae_sp._Alg231_04_3306,DNA repair protein RecN	Unclassified_Rhodobacteraceae_sp._Alg231_30_1442,DNA repair protein RecN
Labrenzia__sp._Alg231_36_1937,DNA ligase (EC 6.5.1.2)	Anderseniella_sp._Alg231_50_3874,DNA ligase (EC 6.5.1.2)	Erythrobacter_sp._Alg231_14_2335,DNA ligase (EC 6.5.1.2)	Loktanella_sp._Alg231_35_625,DNA ligase (EC 6.5.1.2)	Pseudovibrio_sp._Alg231_02_2241,DNA ligase (EC 6.5.1.2)	Ruegeria_sp._Alg231_54_2636,DNA ligase (EC 6.5.1.2)	Sphingorhabdus_sp._Alg231_15_3688,DNA ligase (EC 6.5.1.2)	Tateyamaria_sp._Alg231_49_4458,DNA ligase (EC 6.5.1.2)	Unclassified_Rhodobacteraceae_sp._Alg231_04_1215,DNA ligase (EC 6.5.1.2)	Unclassified_Rhodobacteraceae_sp._Alg231_30_4442,DNA ligase (EC 6.5.1.2)
Labrenzia__sp._Alg231_36_1941,ATP-dependent DNA helicase UvrD/PcrA	Anderseniella_sp._Alg231_50_3852,ATP-dependent DNA helicase UvrD/PcrA	Erythrobacter_sp._Alg231_14_714,ATP-dependent DNA helicase UvrD/PcrA	Loktanella_sp._Alg231_35_3440,ATP-dependent DNA helicase UvrD/PcrA	Pseudovibrio_sp._Alg231_02_2244,ATP-dependent DNA helicase UvrD/PcrA	Ruegeria_sp._Alg231_54_1514,ATP-dependent DNA helicase UvrD/PcrA	Sphingorhabdus_sp._Alg231_15_227,ATP-dependent DNA helicase UvrD/PcrA	Tateyamaria_sp._Alg231_49_2123,ATP-dependent DNA helicase UvrD/PcrA	Unclassified_Rhodobacteraceae_sp._Alg231_04_3332,ATP-dependent DNA helicase UvrD/PcrA	Unclassified_Rhodobacteraceae_sp._Alg231_30_205,ATP-dependent DNA helicase UvrD/PcrA
Labrenzia__sp._Alg231_36_1949,Xaa-Pro aminopeptidase (EC 3.4.11.9)	Anderseniella_sp._Alg231_50_3861,Xaa-Pro aminopeptidase (EC 3.4.11.9)	Erythrobacter_sp._Alg231_14_2156,Xaa-Pro aminopeptidase (EC 3.4.11.9)	Loktanella_sp._Alg231_35_3478,Xaa-Pro aminopeptidase (EC 3.4.11.9)	Pseudovibrio_sp._Alg231_02_2249,Xaa-Pro aminopeptidase (EC 3.4.11.9)	Ruegeria_sp._Alg231_54_1548,Xaa-Pro aminopeptidase (EC 3.4.11.9)	Sphingorhabdus_sp._Alg231_15_2653,Xaa-Pro aminopeptidase (EC 3.4.11.9)	Tateyamaria_sp._Alg231_49_2163,Xaa-Pro aminopeptidase (EC 3.4.11.9)	Unclassified_Rhodobacteraceae_sp._Alg231_04_3305,Xaa-Pro aminopeptidase (EC 3.4.11.9)	Unclassified_Rhodobacteraceae_sp._Alg231_30_1439,Xaa-Pro aminopeptidase (EC 3.4.11.9)
Labrenzia__sp._Alg231_36_1970,Aspartyl-tRNA(Asn) amidotransferase subunit A (EC 6.3.5.6) @ Glutamyl-tRNA(Gln) amidotransferase subunit A (EC 6.3.5.7)	Anderseniella_sp._Alg231_50_4281,Aspartyl-tRNA(Asn) amidotransferase subunit A (EC 6.3.5.6) @ Glutamyl-tRNA(Gln) amidotransferase subunit A (EC 6.3.5.7)	Erythrobacter_sp._Alg231_14_283,Aspartyl-tRNA(Asn) amidotransferase subunit A (EC 6.3.5.6) @ Glutamyl-tRNA(Gln) amidotransferase subunit A (EC 6.3.5.7)	Loktanella_sp._Alg231_35_1473,Aspartyl-tRNA(Asn) amidotransferase subunit A (EC 6.3.5.6) @ Glutamyl-tRNA(Gln) amidotransferase subunit A (EC 6.3.5.7)	Pseudovibrio_sp._Alg231_02_2706,Aspartyl-tRNA(Asn) amidotransferase subunit A (EC 6.3.5.6) @ Glutamyl-tRNA(Gln) amidotransferase subunit A (EC 6.3.5.7)	Ruegeria_sp._Alg231_54_1408,Aspartyl-tRNA(Asn) amidotransferase subunit A (EC 6.3.5.6) @ Glutamyl-tRNA(Gln) amidotransferase subunit A (EC 6.3.5.7)	Sphingorhabdus_sp._Alg231_15_634,Aspartyl-tRNA(Asn) amidotransferase subunit A (EC 6.3.5.6) @ Glutamyl-tRNA(Gln) amidotransferase subunit A (EC 6.3.5.7)	Tateyamaria_sp._Alg231_49_3349,Aspartyl-tRNA(Asn) amidotransferase subunit A (EC 6.3.5.6) @ Glutamyl-tRNA(Gln) amidotransferase subunit A (EC 6.3.5.7)	Unclassified_Rhodobacteraceae_sp._Alg231_04_673,Aspartyl-tRNA(Asn) amidotransferase subunit A (EC 6.3.5.6) @ Glutamyl-tRNA(Gln) amidotransferase subunit A (EC 6.3.5.7)	Unclassified_Rhodobacteraceae_sp._Alg231_30_2202,Aspartyl-tRNA(Asn) amidotransferase subunit A (EC 6.3.5.6) @ Glutamyl-tRNA(Gln) amidotransferase subunit A (EC 6.3.5.7)
Labrenzia__sp._Alg231_36_1972,Aspartyl-tRNA(Asn) amidotransferase subunit C (EC 6.3.5.6) @ Glutamyl-tRNA(Gln) amidotransferase subunit C (EC 6.3.5.7)	Anderseniella_sp._Alg231_50_4280,Aspartyl-tRNA(Asn) amidotransferase subunit C (EC 6.3.5.6) @ Glutamyl-tRNA(Gln) amidotransferase subunit C (EC 6.3.5.7)	Erythrobacter_sp._Alg231_14_284,Aspartyl-tRNA(Asn) amidotransferase subunit C (EC 6.3.5.6) @ Glutamyl-tRNA(Gln) amidotransferase subunit C (EC 6.3.5.7)	Loktanella_sp._Alg231_35_1474,Aspartyl-tRNA(Asn) amidotransferase subunit C (EC 6.3.5.6) @ Glutamyl-tRNA(Gln) amidotransferase subunit C (EC 6.3.5.7)	Pseudovibrio_sp._Alg231_02_2705,Aspartyl-tRNA(Asn) amidotransferase subunit C (EC 6.3.5.6) @ Glutamyl-tRNA(Gln) amidotransferase subunit C (EC 6.3.5.7)	Ruegeria_sp._Alg231_54_1407,Aspartyl-tRNA(Asn) amidotransferase subunit C (EC 6.3.5.6) @ Glutamyl-tRNA(Gln) amidotransferase subunit C (EC 6.3.5.7)	Sphingorhabdus_sp._Alg231_15_635,Aspartyl-tRNA(Asn) amidotransferase subunit C (EC 6.3.5.6) @ Glutamyl-tRNA(Gln) amidotransferase subunit C (EC 6.3.5.7)	Tateyamaria_sp._Alg231_49_3350,Aspartyl-tRNA(Asn) amidotransferase subunit C (EC 6.3.5.6) @ Glutamyl-tRNA(Gln) amidotransferase subunit C (EC 6.3.5.7)	Unclassified_Rhodobacteraceae_sp._Alg231_04_674,Aspartyl-tRNA(Asn) amidotransferase subunit C (EC 6.3.5.6) @ Glutamyl-tRNA(Gln) amidotransferase subunit C (EC 6.3.5.7)	Unclassified_Rhodobacteraceae_sp._Alg231_30_2203,Aspartyl-tRNA(Asn) amidotransferase subunit C (EC 6.3.5.6) @ Glutamyl-tRNA(Gln) amidotransferase subunit C (EC 6.3.5.7)
Labrenzia__sp._Alg231_36_2000,Acetolactate synthase small subunit (EC 2.2.1.6)	Anderseniella_sp._Alg231_50_1497,Acetolactate synthase small subunit (EC 2.2.1.6)	Erythrobacter_sp._Alg231_14_2686,Acetolactate synthase small subunit (EC 2.2.1.6)	Loktanella_sp._Alg231_35_1147,Acetolactate synthase small subunit (EC 2.2.1.6)	Pseudovibrio_sp._Alg231_02_2298,Acetolactate synthase small subunit (EC 2.2.1.6)	Ruegeria_sp._Alg231_54_3657,Acetolactate synthase small subunit (EC 2.2.1.6)	Sphingorhabdus_sp._Alg231_15_647,Acetolactate synthase small subunit (EC 2.2.1.6)	Tateyamaria_sp._Alg231_49_2773,Acetolactate synthase small subunit (EC 2.2.1.6)	Unclassified_Rhodobacteraceae_sp._Alg231_04_1137,Acetolactate synthase small subunit (EC 2.2.1.6)	Unclassified_Rhodobacteraceae_sp._Alg231_30_4556,Acetolactate synthase small subunit (EC 2.2.1.6)
Labrenzia__sp._Alg231_36_2001,Acetolactate synthase large subunit (EC 2.2.1.6)	Anderseniella_sp._Alg231_50_1499,Acetolactate synthase large subunit (EC 2.2.1.6)	Erythrobacter_sp._Alg231_14_2685,Acetolactate synthase large subunit (EC 2.2.1.6)	Loktanella_sp._Alg231_35_1148,Acetolactate synthase large subunit (EC 2.2.1.6)	Pseudovibrio_sp._Alg231_02_2299,Acetolactate synthase large subunit (EC 2.2.1.6)	Ruegeria_sp._Alg231_54_3658,Acetolactate synthase large subunit (EC 2.2.1.6)	Sphingorhabdus_sp._Alg231_15_646,Acetolactate synthase large subunit (EC 2.2.1.6)	Tateyamaria_sp._Alg231_49_2772,Acetolactate synthase large subunit (EC 2.2.1.6)	Unclassified_Rhodobacteraceae_sp._Alg231_04_1138,Acetolactate synthase large subunit (EC 2.2.1.6)	Unclassified_Rhodobacteraceae_sp._Alg231_30_4555,Acetolactate synthase large subunit (EC 2.2.1.6)
Labrenzia__sp._Alg231_36_2167,4-Hydroxy-2-oxoglutarate aldolase (EC 4.1.3.16) / 2-dehydro-3-deoxyphosphogluconate aldolase (EC 4.1.2.14)	Anderseniella_sp._Alg231_50_3995,4-Hydroxy-2-oxoglutarate aldolase (EC 4.1.3.16) @ 2-dehydro-3-deoxyphosphogluconate aldolase (EC 4.1.2.14)	Erythrobacter_sp._Alg231_14_1186,4-hydroxy-2-oxoglutarate aldolase (EC 4.1.3.16) @ 2-dehydro-3-deoxyphosphogluconate aldolase (EC 4.1.2.14)	Loktanella_sp._Alg231_35_1163,4-Hydroxy-2-oxoglutarate aldolase (EC 4.1.3.16) @ 2-dehydro-3-deoxyphosphogluconate aldolase (EC 4.1.2.14)	Pseudovibrio_sp._Alg231_02_2322,4-Hydroxy-2-oxoglutarate aldolase (EC 4.1.3.16) / 2-dehydro-3-deoxyphosphogluconate aldolase (EC 4.1.2.14)	Ruegeria_sp._Alg231_54_3236,4-Hydroxy-2-oxoglutarate aldolase (EC 4.1.3.16) / 2-dehydro-3-deoxyphosphogluconate aldolase (EC 4.1.2.14)	Sphingorhabdus_sp._Alg231_15_2962,4-Hydroxy-2-oxoglutarate aldolase (EC 4.1.3.16) @ 2-dehydro-3-deoxyphosphogluconate aldolase (EC 4.1.2.14)	Tateyamaria_sp._Alg231_49_1281,4-Hydroxy-2-oxoglutarate aldolase (EC 4.1.3.16) / 2-dehydro-3-deoxyphosphogluconate aldolase (EC 4.1.2.14)	Unclassified_Rhodobacteraceae_sp._Alg231_04_2278,4-Hydroxy-2-oxoglutarate aldolase (EC 4.1.3.16) / 2-dehydro-3-deoxyphosphogluconate aldolase (EC 4.1.2.14)	Unclassified_Rhodobacteraceae_sp._Alg231_30_3179,4-Hydroxy-2-oxoglutarate aldolase (EC 4.1.3.16) @ 2-dehydro-3-deoxyphosphogluconate aldolase (EC 4.1.2.14)
Labrenzia__sp._Alg231_36_2198,Threonine dehydratase, catabolic (EC 4.3.1.19)	Anderseniella_sp._Alg231_50_1380,Threonine dehydratase, catabolic (EC 4.3.1.19)	Erythrobacter_sp._Alg231_14_2853,Threonine dehydratase, catabolic (EC 4.3.1.19)	Loktanella_sp._Alg231_35_1568,Threonine dehydratase, catabolic (EC 4.3.1.19)	Pseudovibrio_sp._Alg231_02_2340,Threonine dehydratase, catabolic (EC 4.3.1.19)	Ruegeria_sp._Alg231_54_89,Threonine dehydratase, catabolic (EC 4.3.1.19)	Sphingorhabdus_sp._Alg231_15_559,Threonine dehydratase, catabolic (EC 4.3.1.19)	Tateyamaria_sp._Alg231_49_2338,Threonine dehydratase, catabolic (EC 4.3.1.19)	Unclassified_Rhodobacteraceae_sp._Alg231_04_4046,Threonine dehydratase, catabolic (EC 4.3.1.19)	Unclassified_Rhodobacteraceae_sp._Alg231_30_2012,Threonine dehydratase, catabolic (EC 4.3.1.19)
Labrenzia__sp._Alg231_36_2216,Ferredoxin, 2Fe-2S	Anderseniella_sp._Alg231_50_1364,Ferredoxin, 2Fe-2S	Erythrobacter_sp._Alg231_14_207,Ferredoxin, 2Fe-2S	Loktanella_sp._Alg231_35_3391,Ferredoxin, 2Fe-2S	Pseudovibrio_sp._Alg231_02_2357,Ferredoxin, 2Fe-2S	Ruegeria_sp._Alg231_54_3035,Ferredoxin, 2Fe-2S	Sphingorhabdus_sp._Alg231_15_2728,Ferredoxin, 2Fe-2S	Tateyamaria_sp._Alg231_49_3184,Ferredoxin, 2Fe-2S	Unclassified_Rhodobacteraceae_sp._Alg231_04_3812,Ferredoxin, 2Fe-2S	Unclassified_Rhodobacteraceae_sp._Alg231_30_229,Ferredoxin, 2Fe-2S
Labrenzia__sp._Alg231_36_2224,FIG00741599: hypothetical protein	Anderseniella_sp._Alg231_50_1346,Thioredoxin reductase (EC 1.8.1.9)	Erythrobacter_sp._Alg231_14_2588,FIG00636438: hypothetical protein	Loktanella_sp._Alg231_35_1171,FIG01073358: hypothetical protein	Pseudovibrio_sp._Alg231_02_2361,FIG00741599: hypothetical protein	Ruegeria_sp._Alg231_54_2250,FIG01073358: hypothetical protein	Sphingorhabdus_sp._Alg231_15_391,FIG00636438: hypothetical protein	Tateyamaria_sp._Alg231_49_2748,FIG01073358: hypothetical protein	Unclassified_Rhodobacteraceae_sp._Alg231_04_1160,FIG01073358: hypothetical protein	Unclassified_Rhodobacteraceae_sp._Alg231_30_4524,FIG01073358: hypothetical protein
Labrenzia__sp._Alg231_36_2242,ATPase associated with various cellular activities, AAA_5	Anderseniella_sp._Alg231_50_1319,ATPase associated with various cellular activities, AAA_5	Erythrobacter_sp._Alg231_14_2585,FIG00637221: hypothetical protein	Loktanella_sp._Alg231_35_1177,ATPase associated with various cellular activities, AAA_5	Pseudovibrio_sp._Alg231_02_2368,ATPase associated with various cellular activities, AAA_5	Ruegeria_sp._Alg231_54_2254,ATPase associated with various cellular activities, AAA_5	Sphingorhabdus_sp._Alg231_15_392,ATPase associated with various cellular activities, AAA_5	Tateyamaria_sp._Alg231_49_2743,ATPase associated with various cellular activities, AAA_5	Unclassified_Rhodobacteraceae_sp._Alg231_04_1163,ATPase associated with various cellular activities, AAA_5	Unclassified_Rhodobacteraceae_sp._Alg231_30_4520,ATPase associated with various cellular activities, AAA_5
Labrenzia__sp._Alg231_36_2259,C4-type zinc finger protein, DksA/TraR family	Anderseniella_sp._Alg231_50_1318,C4-type zinc finger protein, DksA/TraR family	Erythrobacter_sp._Alg231_14_1683,C4-type zinc finger protein, DksA/TraR family	Loktanella_sp._Alg231_35_1178,C4-type zinc finger protein, DksA/TraR family	Pseudovibrio_sp._Alg231_02_2381,C4-type zinc finger protein, DksA/TraR family	Ruegeria_sp._Alg231_54_2255,C4-type zinc finger protein, DksA/TraR family	Sphingorhabdus_sp._Alg231_15_3107,C4-type zinc finger protein, DksA/TraR family	Tateyamaria_sp._Alg231_49_2742,C4-type zinc finger protein, DksA/TraR family	Unclassified_Rhodobacteraceae_sp._Alg231_04_1164,C4-type zinc finger protein, DksA/TraR family	Unclassified_Rhodobacteraceae_sp._Alg231_30_4519,C4-type zinc finger protein, DksA/TraR family
Labrenzia__sp._Alg231_36_2348,RecA protein	Anderseniella_sp._Alg231_50_1305,RecA protein	Erythrobacter_sp._Alg231_14_728,RecA protein	Loktanella_sp._Alg231_35_3802,RecA protein	Pseudovibrio_sp._Alg231_02_2404,RecA protein	Ruegeria_sp._Alg231_54_2530,RecA protein	Sphingorhabdus_sp._Alg231_15_135,RecA protein	Tateyamaria_sp._Alg231_49_237,RecA protein	Unclassified_Rhodobacteraceae_sp._Alg231_04_1314,RecA protein	Unclassified_Rhodobacteraceae_sp._Alg231_30_4007,RecA protein
Labrenzia__sp._Alg231_36_2349,Alanyl-tRNA synthetase (EC 6.1.1.7)	Anderseniella_sp._Alg231_50_1304,Alanyl-tRNA synthetase (EC 6.1.1.7)	Erythrobacter_sp._Alg231_14_726,Alanyl-tRNA synthetase (EC 6.1.1.7)	Loktanella_sp._Alg231_35_3803,Alanyl-tRNA synthetase (EC 6.1.1.7)	Pseudovibrio_sp._Alg231_02_2405,Alanyl-tRNA synthetase (EC 6.1.1.7)	Ruegeria_sp._Alg231_54_2531,Alanyl-tRNA synthetase (EC 6.1.1.7)	Sphingorhabdus_sp._Alg231_15_137,Alanyl-tRNA synthetase (EC 6.1.1.7)	Tateyamaria_sp._Alg231_49_236,Alanyl-tRNA synthetase (EC 6.1.1.7)	Unclassified_Rhodobacteraceae_sp._Alg231_04_1316,Alanyl-tRNA synthetase (EC 6.1.1.7)	Unclassified_Rhodobacteraceae_sp._Alg231_30_4009,Alanyl-tRNA synthetase (EC 6.1.1.7)
Labrenzia__sp._Alg231_36_2386,SSU ribosomal protein S4p (S9e)	Anderseniella_sp._Alg231_50_1294,SSU ribosomal protein S4p (S9e)	Erythrobacter_sp._Alg231_14_2662,SSU ribosomal protein S4p (S9e)	Loktanella_sp._Alg231_35_2192,SSU ribosomal protein S4p (S9e)	Pseudovibrio_sp._Alg231_02_2417,SSU ribosomal protein S4p (S9e)	Ruegeria_sp._Alg231_54_1254,SSU ribosomal protein S4p (S9e)	Sphingorhabdus_sp._Alg231_15_180,SSU ribosomal protein S4p (S9e)	Tateyamaria_sp._Alg231_49_2581,SSU ribosomal protein S4p (S9e)	Unclassified_Rhodobacteraceae_sp._Alg231_04_3979,SSU ribosomal protein S4p (S9e)	Unclassified_Rhodobacteraceae_sp._Alg231_30_2685,SSU ribosomal protein S4p (S9e)
Labrenzia__sp._Alg231_36_2407,Uncharacterized monothiol glutaredoxin ycf64- like	Anderseniella_sp._Alg231_50_1281,Uncharacterized monothiol glutaredoxin ycf64- like	Erythrobacter_sp._Alg231_14_1116,Uncharacterized monothiol glutaredoxin ycf64- like	Loktanella_sp._Alg231_35_3703,Uncharacterized monothiol glutaredoxin ycf64- like	Pseudovibrio_sp._Alg231_02_2423,Uncharacterized monothiol glutaredoxin ycf64- like	Ruegeria_sp._Alg231_54_2702,Uncharacterized monothiol glutaredoxin ycf64- like	Sphingorhabdus_sp._Alg231_15_1725,Uncharacterized monothiol glutaredoxin ycf64- like	Tateyamaria_sp._Alg231_49_2895,Uncharacterized monothiol glutaredoxin ycf64- like	Unclassified_Rhodobacteraceae_sp._Alg231_04_2738,Uncharacterized monothiol glutaredoxin ycf64- like	Unclassified_Rhodobacteraceae_sp._Alg231_30_3928,Uncharacterized monothiol glutaredoxin ycf64- like
Labrenzia__sp._Alg231_36_2409,YrbA protein	Anderseniella_sp._Alg231_50_1280,YrbA protein	Erythrobacter_sp._Alg231_14_1115,YrbA protein	Loktanella_sp._Alg231_35_3704,YrbA protein	Pseudovibrio_sp._Alg231_02_2424,YrbA protein	Ruegeria_sp._Alg231_54_2700,YrbA protein	Sphingorhabdus_sp._Alg231_15_1726,YrbA protein	Tateyamaria_sp._Alg231_49_2893,YrbA protein	Unclassified_Rhodobacteraceae_sp._Alg231_04_2740,YrbA protein	Unclassified_Rhodobacteraceae_sp._Alg231_30_3929,YrbA protein
Labrenzia__sp._Alg231_36_2410,Phosphoribosylformylglycinamidine synthase, synthetase subunit (EC 6.3.5.3)	Anderseniella_sp._Alg231_50_1279,Phosphoribosylformylglycinamidine synthase, synthetase subunit (EC 6.3.5.3)	Erythrobacter_sp._Alg231_14_2677,Phosphoribosylformylglycinamidine synthase, synthetase subunit (EC 6.3.5.3)	Loktanella_sp._Alg231_35_3705,Phosphoribosylformylglycinamidine synthase, synthetase subunit (EC 6.3.5.3)	Pseudovibrio_sp._Alg231_02_2425,Phosphoribosylformylglycinamidine synthase, synthetase subunit (EC 6.3.5.3)	Ruegeria_sp._Alg231_54_2699,Phosphoribosylformylglycinamidine synthase, synthetase subunit (EC 6.3.5.3)	Sphingorhabdus_sp._Alg231_15_1011,Phosphoribosylformylglycinamidine synthase, synthetase subunit (EC 6.3.5.3)	Tateyamaria_sp._Alg231_49_4365,Phosphoribosylformylglycinamidine synthase, synthetase subunit (EC 6.3.5.3)	Unclassified_Rhodobacteraceae_sp._Alg231_04_2742,Phosphoribosylformylglycinamidine synthase, synthetase subunit (EC 6.3.5.3)	Unclassified_Rhodobacteraceae_sp._Alg231_30_3931,Phosphoribosylformylglycinamidine synthase, synthetase subunit (EC 6.3.5.3)
Labrenzia__sp._Alg231_36_2418,Phosphoribosylformylglycinamidine synthase, glutamine amidotransferase subunit (EC 6.3.5.3)	Anderseniella_sp._Alg231_50_1273,Phosphoribosylformylglycinamidine synthase, glutamine amidotransferase subunit (EC 6.3.5.3)	Erythrobacter_sp._Alg231_14_48,Phosphoribosylformylglycinamidine synthase, glutamine amidotransferase subunit (EC 6.3.5.3)	Loktanella_sp._Alg231_35_3821,Phosphoribosylformylglycinamidine synthase, glutamine amidotransferase subunit (EC 6.3.5.3)	Pseudovibrio_sp._Alg231_02_2433,Phosphoribosylformylglycinamidine synthase, glutamine amidotransferase subunit (EC 6.3.5.3)	Ruegeria_sp._Alg231_54_2680,Phosphoribosylformylglycinamidine synthase, glutamine amidotransferase subunit (EC 6.3.5.3)	Sphingorhabdus_sp._Alg231_15_1854,Phosphoribosylformylglycinamidine synthase, glutamine amidotransferase subunit (EC 6.3.5.3)	Tateyamaria_sp._Alg231_49_20,Phosphoribosylformylglycinamidine synthase, glutamine amidotransferase subunit (EC 6.3.5.3)	Unclassified_Rhodobacteraceae_sp._Alg231_04_2977,Phosphoribosylformylglycinamidine synthase, glutamine amidotransferase subunit (EC 6.3.5.3)	Unclassified_Rhodobacteraceae_sp._Alg231_30_4353,Phosphoribosylformylglycinamidine synthase, glutamine amidotransferase subunit (EC 6.3.5.3)
Labrenzia__sp._Alg231_36_2420,Phosphoribosylformylglycinamidine synthase, PurS subunit (EC 6.3.5.3)	Anderseniella_sp._Alg231_50_1271,Phosphoribosylformylglycinamidine synthase, PurS subunit (EC 6.3.5.3)	Erythrobacter_sp._Alg231_14_47,Phosphoribosylformylglycinamidine synthase, PurS subunit (EC 6.3.5.3)	Loktanella_sp._Alg231_35_3820,Phosphoribosylformylglycinamidine synthase, PurS subunit (EC 6.3.5.3)	Pseudovibrio_sp._Alg231_02_2434,Phosphoribosylformylglycinamidine synthase, PurS subunit (EC 6.3.5.3)	Ruegeria_sp._Alg231_54_2681,Phosphoribosylformylglycinamidine synthase, PurS subunit (EC 6.3.5.3)	Sphingorhabdus_sp._Alg231_15_1853,Phosphoribosylformylglycinamidine synthase, PurS subunit (EC 6.3.5.3)	Tateyamaria_sp._Alg231_49_19,Phosphoribosylformylglycinamidine synthase, PurS subunit (EC 6.3.5.3)	Unclassified_Rhodobacteraceae_sp._Alg231_04_2976,Phosphoribosylformylglycinamidine synthase, PurS subunit (EC 6.3.5.3)	Unclassified_Rhodobacteraceae_sp._Alg231_30_4355,Phosphoribosylformylglycinamidine synthase, PurS subunit (EC 6.3.5.3)
Labrenzia__sp._Alg231_36_2422,Phosphoribosylaminoimidazole-succinocarboxamide synthase (EC 6.3.2.6)	Anderseniella_sp._Alg231_50_1270,Phosphoribosylaminoimidazole-succinocarboxamide synthase (EC 6.3.2.6)	Erythrobacter_sp._Alg231_14_44,Phosphoribosylaminoimidazole-succinocarboxamide synthase (EC 6.3.2.6)	Loktanella_sp._Alg231_35_3819,Phosphoribosylaminoimidazole-succinocarboxamide synthase (EC 6.3.2.6)	Pseudovibrio_sp._Alg231_02_2435,Phosphoribosylaminoimidazole-succinocarboxamide synthase (EC 6.3.2.6)	Ruegeria_sp._Alg231_54_2683,Phosphoribosylaminoimidazole-succinocarboxamide synthase (EC 6.3.2.6)	Sphingorhabdus_sp._Alg231_15_1850,Phosphoribosylaminoimidazole-succinocarboxamide synthase (EC 6.3.2.6)	Tateyamaria_sp._Alg231_49_18,Phosphoribosylaminoimidazole-succinocarboxamide synthase (EC 6.3.2.6)	Unclassified_Rhodobacteraceae_sp._Alg231_04_2975,Phosphoribosylaminoimidazole-succinocarboxamide synthase (EC 6.3.2.6)	Unclassified_Rhodobacteraceae_sp._Alg231_30_4356,Phosphoribosylaminoimidazole-succinocarboxamide synthase (EC 6.3.2.6)
Labrenzia__sp._Alg231_36_2423,FIG040666: hypothetical protein perhaps implicated in de Novo purine biosynthesis	Anderseniella_sp._Alg231_50_1268,FIG040666: hypothetical protein perhaps implicated in de Novo purine biosynthesis	Erythrobacter_sp._Alg231_14_1114,FIG040666: hypothetical protein perhaps implicated in de Novo purine biosynthesis	Loktanella_sp._Alg231_35_3818,FIG040666: hypothetical protein perhaps implicated in de Novo purine biosynthesis	Pseudovibrio_sp._Alg231_02_2436,FIG040666: hypothetical protein perhaps implicated in de Novo purine biosynthesis	Ruegeria_sp._Alg231_54_2684,FIG040666: hypothetical protein perhaps implicated in de Novo purine biosynthesis	Sphingorhabdus_sp._Alg231_15_1727,FIG040666: hypothetical protein perhaps implicated in de Novo purine biosynthesis	Tateyamaria_sp._Alg231_49_17,FIG040666: hypothetical protein perhaps implicated in de Novo purine biosynthesis	Unclassified_Rhodobacteraceae_sp._Alg231_04_2974,FIG040666: hypothetical protein perhaps implicated in de Novo purine biosynthesis	Unclassified_Rhodobacteraceae_sp._Alg231_30_4357,FIG040666: hypothetical protein perhaps implicated in de Novo purine biosynthesis
Labrenzia__sp._Alg231_36_2431,Adenylosuccinate lyase (EC 4.3.2.2)	Anderseniella_sp._Alg231_50_1257,Adenylosuccinate lyase (EC 4.3.2.2)	Erythrobacter_sp._Alg231_14_696,Adenylosuccinate lyase (EC 4.3.2.2)	Loktanella_sp._Alg231_35_1094,Adenylosuccinate lyase (EC 4.3.2.2)	Pseudovibrio_sp._Alg231_02_398,Adenylosuccinate lyase (EC 4.3.2.2)	Ruegeria_sp._Alg231_54_3566,Adenylosuccinate lyase (EC 4.3.2.2)	Sphingorhabdus_sp._Alg231_15_242,Adenylosuccinate lyase (EC 4.3.2.2)	Tateyamaria_sp._Alg231_49_4087,Adenylosuccinate lyase (EC 4.3.2.2)	Unclassified_Rhodobacteraceae_sp._Alg231_04_4638,Adenylosuccinate lyase (EC 4.3.2.2)	Unclassified_Rhodobacteraceae_sp._Alg231_30_1145,Adenylosuccinate lyase (EC 4.3.2.2)
Labrenzia__sp._Alg231_36_2435,Ribulose-phosphate 3-epimerase (EC 5.1.3.1)	Anderseniella_sp._Alg231_50_2508,Ribulose-phosphate 3-epimerase (EC 5.1.3.1)	Erythrobacter_sp._Alg231_14_2037,Ribulose-phosphate 3-epimerase (EC 5.1.3.1)	Loktanella_sp._Alg231_35_1769,Ribulose-phosphate 3-epimerase (EC 5.1.3.1)	Pseudovibrio_sp._Alg231_02_2438,Ribulose-phosphate 3-epimerase (EC 5.1.3.1)	Ruegeria_sp._Alg231_54_1672,Ribulose-phosphate 3-epimerase (EC 5.1.3.1)	Sphingorhabdus_sp._Alg231_15_2570,Ribulose-phosphate 3-epimerase (EC 5.1.3.1)	Tateyamaria_sp._Alg231_49_759,Ribulose-phosphate 3-epimerase (EC 5.1.3.1)	Unclassified_Rhodobacteraceae_sp._Alg231_04_3587,Ribulose-phosphate 3-epimerase (EC 5.1.3.1)	Unclassified_Rhodobacteraceae_sp._Alg231_30_1681,Ribulose-phosphate 3-epimerase (EC 5.1.3.1)
Labrenzia__sp._Alg231_36_2454,5,10-methylenetetrahydrofolate reductase (EC 1.5.1.20)	Anderseniella_sp._Alg231_50_103,5,10-methylenetetrahydrofolate reductase (EC 1.5.1.20)	Erythrobacter_sp._Alg231_14_1345,5,10-methylenetetrahydrofolate reductase (EC 1.5.1.20)	Loktanella_sp._Alg231_35_2282,5,10-methylenetetrahydrofolate reductase (EC 1.5.1.20)	Pseudovibrio_sp._Alg231_02_2186,5,10-methylenetetrahydrofolate reductase (EC 1.5.1.20)	Ruegeria_sp._Alg231_54_1359,5,10-methylenetetrahydrofolate reductase (EC 1.5.1.20)	Sphingorhabdus_sp._Alg231_15_1625,5,10-methylenetetrahydrofolate reductase (EC 1.5.1.20)	Tateyamaria_sp._Alg231_49_1921,5,10-methylenetetrahydrofolate reductase (EC 1.5.1.20)	Unclassified_Rhodobacteraceae_sp._Alg231_04_3178,5,10-methylenetetrahydrofolate reductase (EC 1.5.1.20)	Unclassified_Rhodobacteraceae_sp._Alg231_30_3317,5,10-methylenetetrahydrofolate reductase (EC 1.5.1.20)
Labrenzia__sp._Alg231_36_2552,Methylmalonyl-CoA mutase (EC 5.4.99.2)	Anderseniella_sp._Alg231_50_1789,Methylmalonyl-CoA mutase (EC 5.4.99.2)	Erythrobacter_sp._Alg231_14_2811,Methylmalonyl-CoA mutase (EC 5.4.99.2)	Loktanella_sp._Alg231_35_1407,Methylmalonyl-CoA mutase (EC 5.4.99.2)	Pseudovibrio_sp._Alg231_02_4772,Methylmalonyl-CoA mutase (EC 5.4.99.2)	Ruegeria_sp._Alg231_54_1460,Methylmalonyl-CoA mutase (EC 5.4.99.2)	Sphingorhabdus_sp._Alg231_15_521,Methylmalonyl-CoA mutase (EC 5.4.99.2)	Tateyamaria_sp._Alg231_49_3295,Methylmalonyl-CoA mutase (EC 5.4.99.2)	Unclassified_Rhodobacteraceae_sp._Alg231_04_611,Methylmalonyl-CoA mutase (EC 5.4.99.2)	Unclassified_Rhodobacteraceae_sp._Alg231_30_3709,Methylmalonyl-CoA mutase (EC 5.4.99.2)
Labrenzia__sp._Alg231_36_2653,Octaprenyl-diphosphate synthase (EC 2.5.1.-) / Dimethylallyltransferase (EC 2.5.1.1) / Geranyltranstransferase (farnesyldiphosphate synthase) (EC 2.5.1.10) / Geranylgeranyl pyrophosphate synthetase (EC 2.5.1.29)	Anderseniella_sp._Alg231_50_1892,Decaprenyl diphosphate synthase (EC 2.5.1.91)	Erythrobacter_sp._Alg231_14_3026,Decaprenyl diphosphate synthase (EC 2.5.1.91)	Loktanella_sp._Alg231_35_406,Decaprenyl diphosphate synthase (EC 2.5.1.91)	Pseudovibrio_sp._Alg231_02_2465,Octaprenyl-diphosphate synthase (EC 2.5.1.-) / Dimethylallyltransferase (EC 2.5.1.1) / Geranyltranstransferase (farnesyldiphosphate synthase) (EC 2.5.1.10) / Geranylgeranyl pyrophosphate synthetase (EC 2.5.1.29)	Ruegeria_sp._Alg231_54_4702,Octaprenyl-diphosphate synthase (EC 2.5.1.-) / Dimethylallyltransferase (EC 2.5.1.1) / Geranyltranstransferase (farnesyldiphosphate synthase) (EC 2.5.1.10) / Geranylgeranyl pyrophosphate synthetase (EC 2.5.1.29)	Sphingorhabdus_sp._Alg231_15_87,Decaprenyl diphosphate synthase (EC 2.5.1.91)	Tateyamaria_sp._Alg231_49_2592,Octaprenyl-diphosphate synthase (EC 2.5.1.-) / Dimethylallyltransferase (EC 2.5.1.1) / Geranyltranstransferase (farnesyldiphosphate synthase) (EC 2.5.1.10) / Geranylgeranyl pyrophosphate synthetase (EC 2.5.1.29)	Unclassified_Rhodobacteraceae_sp._Alg231_04_3490,Octaprenyl-diphosphate synthase (EC 2.5.1.-) / Dimethylallyltransferase (EC 2.5.1.1) / Geranyltranstransferase (farnesyldiphosphate synthase) (EC 2.5.1.10) / Geranylgeranyl pyrophosphate synthetase (EC 2.5.1.29)	Unclassified_Rhodobacteraceae_sp._Alg231_30_2897,Decaprenyl diphosphate synthase (EC 2.5.1.91)
Labrenzia__sp._Alg231_36_2657,Pyruvate,phosphate dikinase (EC 2.7.9.1)	Anderseniella_sp._Alg231_50_1885,Pyruvate,phosphate dikinase (EC 2.7.9.1)	Erythrobacter_sp._Alg231_14_2604,Pyruvate,phosphate dikinase (EC 2.7.9.1)	Loktanella_sp._Alg231_35_3501,Pyruvate,phosphate dikinase (EC 2.7.9.1)	Pseudovibrio_sp._Alg231_02_2472,Pyruvate,phosphate dikinase (EC 2.7.9.1)	Ruegeria_sp._Alg231_54_3012,Pyruvate,phosphate dikinase (EC 2.7.9.1)	Sphingorhabdus_sp._Alg231_15_679,Pyruvate,phosphate dikinase (EC 2.7.9.1)	Tateyamaria_sp._Alg231_49_3161,Pyruvate,phosphate dikinase (EC 2.7.9.1)	Unclassified_Rhodobacteraceae_sp._Alg231_04_4065,Pyruvate,phosphate dikinase (EC 2.7.9.1)	Unclassified_Rhodobacteraceae_sp._Alg231_30_2184,Pyruvate,phosphate dikinase (EC 2.7.9.1)
Labrenzia__sp._Alg231_36_2660,DNA repair protein RadC	Anderseniella_sp._Alg231_50_1206,DNA repair protein RadC	Erythrobacter_sp._Alg231_14_694,DNA repair protein RadC	Loktanella_sp._Alg231_35_2648,DNA repair protein RadC	Pseudovibrio_sp._Alg231_02_2475,DNA repair protein RadC	Ruegeria_sp._Alg231_54_2117,DNA repair protein RadC	Sphingorhabdus_sp._Alg231_15_245,DNA repair protein RadC	Tateyamaria_sp._Alg231_49_1757,DNA repair protein RadC	Unclassified_Rhodobacteraceae_sp._Alg231_04_2175,DNA repair protein RadC	Unclassified_Rhodobacteraceae_sp._Alg231_30_952,DNA repair protein RadC
Labrenzia__sp._Alg231_36_2661,Methionine aminopeptidase (EC 3.4.11.18)	Anderseniella_sp._Alg231_50_1205,Methionine aminopeptidase (EC 3.4.11.18)	Erythrobacter_sp._Alg231_14_218,Methionine aminopeptidase (EC 3.4.11.18)	Loktanella_sp._Alg231_35_408,Methionine aminopeptidase (EC 3.4.11.18)	Pseudovibrio_sp._Alg231_02_2476,Methionine aminopeptidase (EC 3.4.11.18)	Ruegeria_sp._Alg231_54_1810,Methionine aminopeptidase (EC 3.4.11.18)	Sphingorhabdus_sp._Alg231_15_2609,Methionine aminopeptidase (EC 3.4.11.18)	Tateyamaria_sp._Alg231_49_4218,Methionine aminopeptidase (EC 3.4.11.18)	Unclassified_Rhodobacteraceae_sp._Alg231_04_4278,Methionine aminopeptidase (EC 3.4.11.18)	Unclassified_Rhodobacteraceae_sp._Alg231_30_1760,Methionine aminopeptidase (EC 3.4.11.18)
Labrenzia__sp._Alg231_36_2692,Similar to N-terminal domain of competence/damage-inducible protein CinA, molybdopterin binding motif	Anderseniella_sp._Alg231_50_1203,Molybdopterin binding motif, CinA N-terminal domain	Erythrobacter_sp._Alg231_14_538,Molybdopterin binding motif, CinA N-terminal domain	Loktanella_sp._Alg231_35_422,Molybdopterin binding motif, CinA N-terminal domain	Pseudovibrio_sp._Alg231_02_2487,Molybdopterin binding motif, CinA N-terminal domain	Ruegeria_sp._Alg231_54_1815,Molybdopterin binding motif, CinA N-terminal domain	Sphingorhabdus_sp._Alg231_15_2611,Molybdopterin binding motif, CinA N-terminal domain	Tateyamaria_sp._Alg231_49_4216,Molybdopterin binding motif, CinA N-terminal domain	Unclassified_Rhodobacteraceae_sp._Alg231_04_4276,Similar to N-terminal domain of competence/damage-inducible protein CinA, molybdopterin binding motif	Unclassified_Rhodobacteraceae_sp._Alg231_30_1757,Molybdopterin binding motif, CinA N-terminal domain
Labrenzia__sp._Alg231_36_2736,Threonyl-tRNA synthetase (EC 6.1.1.3)	Anderseniella_sp._Alg231_50_1178,Threonyl-tRNA synthetase (EC 6.1.1.3)	Erythrobacter_sp._Alg231_14_2075,Threonyl-tRNA synthetase (EC 6.1.1.3)	Loktanella_sp._Alg231_35_3345,Threonyl-tRNA synthetase (EC 6.1.1.3)	Pseudovibrio_sp._Alg231_02_2511,Threonyl-tRNA synthetase (EC 6.1.1.3)	Ruegeria_sp._Alg231_54_3503,Threonyl-tRNA synthetase (EC 6.1.1.3)	Sphingorhabdus_sp._Alg231_15_1771,Threonyl-tRNA synthetase (EC 6.1.1.3)	Tateyamaria_sp._Alg231_49_3245,Threonyl-tRNA synthetase (EC 6.1.1.3)	Unclassified_Rhodobacteraceae_sp._Alg231_04_3206,Threonyl-tRNA synthetase (EC 6.1.1.3)	Unclassified_Rhodobacteraceae_sp._Alg231_30_3484,Threonyl-tRNA synthetase (EC 6.1.1.3)
Labrenzia__sp._Alg231_36_2746,NAD kinase (EC 2.7.1.23)	Anderseniella_sp._Alg231_50_1122,NAD kinase (EC 2.7.1.23)	Erythrobacter_sp._Alg231_14_2769,NAD kinase (EC 2.7.1.23)	Loktanella_sp._Alg231_35_2122,NAD kinase (EC 2.7.1.23)	Pseudovibrio_sp._Alg231_02_2520,NAD kinase (EC 2.7.1.23)	Ruegeria_sp._Alg231_54_3389,NAD kinase (EC 2.7.1.23)	Sphingorhabdus_sp._Alg231_15_380,NAD kinase (EC 2.7.1.23)	Tateyamaria_sp._Alg231_49_2262,NAD kinase (EC 2.7.1.23)	Unclassified_Rhodobacteraceae_sp._Alg231_04_2590,NAD kinase (EC 2.7.1.23)	Unclassified_Rhodobacteraceae_sp._Alg231_30_3200,NAD kinase (EC 2.7.1.23)
Labrenzia__sp._Alg231_36_2795,Translation elongation factor Tu	Anderseniella_sp._Alg231_50_1580,Translation elongation factor Tu	Erythrobacter_sp._Alg231_14_806,Translation elongation factor Tu	Loktanella_sp._Alg231_35_2832,Translation elongation factor Tu	Pseudovibrio_sp._Alg231_02_636,Translation elongation factor Tu	Ruegeria_sp._Alg231_54_3975,Translation elongation factor Tu	Sphingorhabdus_sp._Alg231_15_1081,Translation elongation factor Tu	Tateyamaria_sp._Alg231_49_3989,Translation elongation factor Tu	Unclassified_Rhodobacteraceae_sp._Alg231_04_4425,Translation elongation factor Tu	Unclassified_Rhodobacteraceae_sp._Alg231_30_153,Translation elongation factor Tu
Labrenzia__sp._Alg231_36_2796,Preprotein translocase subunit SecE (TC 3.A.5.1.1)	Anderseniella_sp._Alg231_50_1595,Preprotein translocase subunit SecE (TC 3.A.5.1.1)	Erythrobacter_sp._Alg231_14_547,Preprotein translocase subunit SecE (TC 3.A.5.1.1)	Loktanella_sp._Alg231_35_2244,Preprotein translocase subunit SecE (TC 3.A.5.1.1)	Pseudovibrio_sp._Alg231_02_635,Preprotein translocase subunit SecE (TC 3.A.5.1.1)	Ruegeria_sp._Alg231_54_5081,Preprotein translocase subunit SecE (TC 3.A.5.1.1)	Sphingorhabdus_sp._Alg231_15_2415,Preprotein translocase subunit SecE (TC 3.A.5.1.1)	Tateyamaria_sp._Alg231_49_3991,Preprotein translocase subunit SecE (TC 3.A.5.1.1)	Unclassified_Rhodobacteraceae_sp._Alg231_04_1812,Preprotein translocase subunit SecE (TC 3.A.5.1.1)	Unclassified_Rhodobacteraceae_sp._Alg231_30_171,Preprotein translocase subunit SecE (TC 3.A.5.1.1)
Labrenzia__sp._Alg231_36_2797,Transcription antitermination protein NusG	Anderseniella_sp._Alg231_50_1594,Transcription antitermination protein NusG	Erythrobacter_sp._Alg231_14_546,Transcription antitermination protein NusG	Loktanella_sp._Alg231_35_2245,Transcription antitermination protein NusG	Pseudovibrio_sp._Alg231_02_634,Transcription antitermination protein NusG	Ruegeria_sp._Alg231_54_5082,Transcription antitermination protein NusG	Sphingorhabdus_sp._Alg231_15_2416,Transcription antitermination protein NusG	Tateyamaria_sp._Alg231_49_3993,Transcription antitermination protein NusG	Unclassified_Rhodobacteraceae_sp._Alg231_04_1811,Transcription antitermination protein NusG	Unclassified_Rhodobacteraceae_sp._Alg231_30_170,Transcription antitermination protein NusG
Labrenzia__sp._Alg231_36_2798,LSU ribosomal protein L11p (L12e)	Anderseniella_sp._Alg231_50_1593,LSU ribosomal protein L11p (L12e)	Erythrobacter_sp._Alg231_14_540,LSU ribosomal protein L11p (L12e)	Loktanella_sp._Alg231_35_2248,LSU ribosomal protein L11p (L12e)	Pseudovibrio_sp._Alg231_02_633,LSU ribosomal protein L11p (L12e)	Ruegeria_sp._Alg231_54_5088,LSU ribosomal protein L11p (L12e)	Sphingorhabdus_sp._Alg231_15_2417,LSU ribosomal protein L11p (L12e)	Tateyamaria_sp._Alg231_49_3995,LSU ribosomal protein L11p (L12e)	Unclassified_Rhodobacteraceae_sp._Alg231_04_1810,LSU ribosomal protein L11p (L12e)	Unclassified_Rhodobacteraceae_sp._Alg231_30_168,LSU ribosomal protein L11p (L12e)
Labrenzia__sp._Alg231_36_2799,LSU ribosomal protein L1p (L10Ae)	Anderseniella_sp._Alg231_50_1592,LSU ribosomal protein L1p (L10Ae)	Erythrobacter_sp._Alg231_14_539,LSU ribosomal protein L1p (L10Ae)	Loktanella_sp._Alg231_35_2249,LSU ribosomal protein L1p (L10Ae)	Pseudovibrio_sp._Alg231_02_632,LSU ribosomal protein L1p (L10Ae)	Ruegeria_sp._Alg231_54_5089,LSU ribosomal protein L1p (L10Ae)	Sphingorhabdus_sp._Alg231_15_2418,LSU ribosomal protein L1p (L10Ae)	Tateyamaria_sp._Alg231_49_3996,LSU ribosomal protein L1p (L10Ae)	Unclassified_Rhodobacteraceae_sp._Alg231_04_1809,LSU ribosomal protein L1p (L10Ae)	Unclassified_Rhodobacteraceae_sp._Alg231_30_167,LSU ribosomal protein L1p (L10Ae)
Labrenzia__sp._Alg231_36_2800,LSU ribosomal protein L10p (P0)	Anderseniella_sp._Alg231_50_1589,LSU ribosomal protein L10p (P0)	Erythrobacter_sp._Alg231_14_1638,LSU ribosomal protein L10p (P0)	Loktanella_sp._Alg231_35_2250,LSU ribosomal protein L10p (P0)	Pseudovibrio_sp._Alg231_02_631,LSU ribosomal protein L10p (P0)	Ruegeria_sp._Alg231_54_5093,LSU ribosomal protein L10p (P0)	Sphingorhabdus_sp._Alg231_15_2093,LSU ribosomal protein L10p (P0)	Tateyamaria_sp._Alg231_49_4003,LSU ribosomal protein L10p (P0)	Unclassified_Rhodobacteraceae_sp._Alg231_04_1808,LSU ribosomal protein L10p (P0)	Unclassified_Rhodobacteraceae_sp._Alg231_30_164,LSU ribosomal protein L10p (P0)
Labrenzia__sp._Alg231_36_2801,LSU ribosomal protein L7/L12 (P1/P2)	Anderseniella_sp._Alg231_50_1588,LSU ribosomal protein L7/L12 (P1/P2)	Erythrobacter_sp._Alg231_14_1639,LSU ribosomal protein L7/L12 (P1/P2)	Loktanella_sp._Alg231_35_2251,LSU ribosomal protein L7/L12 (P1/P2)	Pseudovibrio_sp._Alg231_02_630,LSU ribosomal protein L7/L12 (P1/P2)	Ruegeria_sp._Alg231_54_5094,LSU ribosomal protein L7/L12 (P1/P2)	Sphingorhabdus_sp._Alg231_15_2092,LSU ribosomal protein L7/L12 (P1/P2)	Tateyamaria_sp._Alg231_49_4004,LSU ribosomal protein L7/L12 (P1/P2)	Unclassified_Rhodobacteraceae_sp._Alg231_04_1807,LSU ribosomal protein L7/L12 (P1/P2)	Unclassified_Rhodobacteraceae_sp._Alg231_30_163,LSU ribosomal protein L7/L12 (P1/P2)
Labrenzia__sp._Alg231_36_2802,DNA-directed RNA polymerase beta subunit (EC 2.7.7.6)	Anderseniella_sp._Alg231_50_1587,DNA-directed RNA polymerase beta subunit (EC 2.7.7.6)	Erythrobacter_sp._Alg231_14_1631,DNA-directed RNA polymerase beta subunit (EC 2.7.7.6)	Loktanella_sp._Alg231_35_2253,DNA-directed RNA polymerase beta subunit (EC 2.7.7.6)	Pseudovibrio_sp._Alg231_02_643,DNA-directed RNA polymerase beta subunit (EC 2.7.7.6)	Ruegeria_sp._Alg231_54_5095,DNA-directed RNA polymerase beta subunit (EC 2.7.7.6)	Sphingorhabdus_sp._Alg231_15_2073,DNA-directed RNA polymerase beta subunit (EC 2.7.7.6)	Tateyamaria_sp._Alg231_49_4017,DNA-directed RNA polymerase beta subunit (EC 2.7.7.6)	Unclassified_Rhodobacteraceae_sp._Alg231_04_1805,DNA-directed RNA polymerase beta subunit (EC 2.7.7.6)	Unclassified_Rhodobacteraceae_sp._Alg231_30_161,DNA-directed RNA polymerase beta subunit (EC 2.7.7.6)
Labrenzia__sp._Alg231_36_2804,DNA-directed RNA polymerase beta subunit (EC 2.7.7.6)	Anderseniella_sp._Alg231_50_1586,DNA-directed RNA polymerase beta subunit (EC 2.7.7.6)	Erythrobacter_sp._Alg231_14_1630,DNA-directed RNA polymerase beta subunit (EC 2.7.7.6)	Loktanella_sp._Alg231_35_2254,DNA-directed RNA polymerase beta subunit (EC 2.7.7.6)	Pseudovibrio_sp._Alg231_02_642,DNA-directed RNA polymerase beta subunit (EC 2.7.7.6)	Ruegeria_sp._Alg231_54_5096,DNA-directed RNA polymerase beta subunit (EC 2.7.7.6)	Sphingorhabdus_sp._Alg231_15_2072,DNA-directed RNA polymerase beta subunit (EC 2.7.7.6)	Tateyamaria_sp._Alg231_49_4018,DNA-directed RNA polymerase beta subunit (EC 2.7.7.6)	Unclassified_Rhodobacteraceae_sp._Alg231_04_1804,DNA-directed RNA polymerase beta subunit (EC 2.7.7.6)	Unclassified_Rhodobacteraceae_sp._Alg231_30_160,DNA-directed RNA polymerase beta subunit (EC 2.7.7.6)
Labrenzia__sp._Alg231_36_2808,SSU ribosomal protein S7p (S5e)	Anderseniella_sp._Alg231_50_1582,SSU ribosomal protein S7p (S5e)	Erythrobacter_sp._Alg231_14_808,SSU ribosomal protein S7p (S5e)	Loktanella_sp._Alg231_35_2259,SSU ribosomal protein S7p (S5e)	Pseudovibrio_sp._Alg231_02_638,SSU ribosomal protein S7p (S5e)	Ruegeria_sp._Alg231_54_5102,SSU ribosomal protein S7p (S5e)	Sphingorhabdus_sp._Alg231_15_1083,SSU ribosomal protein S7p (S5e)	Tateyamaria_sp._Alg231_49_4024,SSU ribosomal protein S7p (S5e)	Unclassified_Rhodobacteraceae_sp._Alg231_04_1800,SSU ribosomal protein S7p (S5e)	Unclassified_Rhodobacteraceae_sp._Alg231_30_155,SSU ribosomal protein S7p (S5e)
Labrenzia__sp._Alg231_36_2809,Translation elongation factor G	Anderseniella_sp._Alg231_50_1581,Translation elongation factor G	Erythrobacter_sp._Alg231_14_807,Translation elongation factor G	Loktanella_sp._Alg231_35_2260,Translation elongation factor G	Pseudovibrio_sp._Alg231_02_637,Translation elongation factor G	Ruegeria_sp._Alg231_54_5103,Translation elongation factor G	Sphingorhabdus_sp._Alg231_15_1082,Translation elongation factor G	Tateyamaria_sp._Alg231_49_3988,Translation elongation factor G	Unclassified_Rhodobacteraceae_sp._Alg231_04_1799,Translation elongation factor G	Unclassified_Rhodobacteraceae_sp._Alg231_30_154,Translation elongation factor G
Labrenzia__sp._Alg231_36_3014,FIG146518: Zn-dependent hydrolases, including glyoxylases	Anderseniella_sp._Alg231_50_1359,Metallo-beta-lactamase family protein	Erythrobacter_sp._Alg231_14_1059,SoxH protein, homolog	Loktanella_sp._Alg231_35_1990,metallo-beta-lactamase family protein	Pseudovibrio_sp._Alg231_02_2958,FIG146518: Zn-dependent hydrolases, including glyoxylases	Ruegeria_sp._Alg231_54_4895,FIG146518: Zn-dependent hydrolases, including glyoxylases	Sphingorhabdus_sp._Alg231_15_3260,FIG146518: Zn-dependent hydrolases, including glyoxylases	Tateyamaria_sp._Alg231_49_3498,FIG146518: Zn-dependent hydrolases, including glyoxylases	Unclassified_Rhodobacteraceae_sp._Alg231_04_2669,metallo-beta-lactamase family protein	Unclassified_Rhodobacteraceae_sp._Alg231_30_1300,FIG146518: Zn-dependent hydrolases, including glyoxylases
Labrenzia__sp._Alg231_36_3015,GENE II AND X PROTEINS	Anderseniella_sp._Alg231_50_1391,GENE II AND X PROTEINS	Erythrobacter_sp._Alg231_14_1061,GENE II AND X PROTEINS	Loktanella_sp._Alg231_35_1992,GENE II AND X PROTEINS	Pseudovibrio_sp._Alg231_02_1931,GENE II AND X PROTEINS	Ruegeria_sp._Alg231_54_4894,GENE II AND X PROTEINS	Sphingorhabdus_sp._Alg231_15_3258,GENE II AND X PROTEINS	Tateyamaria_sp._Alg231_49_3499,GENE II AND X PROTEINS	Unclassified_Rhodobacteraceae_sp._Alg231_04_2667,GENE II AND X PROTEINS	Unclassified_Rhodobacteraceae_sp._Alg231_30_1302,GENE II AND X PROTEINS
Labrenzia__sp._Alg231_36_3016,Probable transmembrane protein	Anderseniella_sp._Alg231_50_1390,Probable transmembrane protein	Erythrobacter_sp._Alg231_14_1060,Probable transmembrane protein	Loktanella_sp._Alg231_35_1991,Probable transmembrane protein	Pseudovibrio_sp._Alg231_02_1930,Probable transmembrane protein	Ruegeria_sp._Alg231_54_4893,Probable transmembrane protein	Sphingorhabdus_sp._Alg231_15_3259,Probable transmembrane protein	Tateyamaria_sp._Alg231_49_3500,Probable transmembrane protein	Unclassified_Rhodobacteraceae_sp._Alg231_04_2668,Probable transmembrane protein	Unclassified_Rhodobacteraceae_sp._Alg231_30_1301,Probable transmembrane protein
Labrenzia__sp._Alg231_36_3081,DNA gyrase subunit B (EC 5.99.1.3)	Anderseniella_sp._Alg231_50_2534,DNA gyrase subunit B (EC 5.99.1.3)	Erythrobacter_sp._Alg231_14_2185,DNA gyrase subunit B (EC 5.99.1.3)	Loktanella_sp._Alg231_35_322,DNA gyrase subunit B (EC 5.99.1.3)	Pseudovibrio_sp._Alg231_02_1335,DNA gyrase subunit B (EC 5.99.1.3)	Ruegeria_sp._Alg231_54_364,DNA gyrase subunit B (EC 5.99.1.3)	Sphingorhabdus_sp._Alg231_15_1043,DNA gyrase subunit B (EC 5.99.1.3)	Tateyamaria_sp._Alg231_49_1850,DNA gyrase subunit B (EC 5.99.1.3)	Unclassified_Rhodobacteraceae_sp._Alg231_04_1915,DNA gyrase subunit B (EC 5.99.1.3)	Unclassified_Rhodobacteraceae_sp._Alg231_30_993,DNA gyrase subunit B (EC 5.99.1.3)
Labrenzia__sp._Alg231_36_3082,DNA recombination and repair protein RecF	Anderseniella_sp._Alg231_50_2535,DNA recombination and repair protein RecF	Erythrobacter_sp._Alg231_14_979,DNA recombination and repair protein RecF	Loktanella_sp._Alg231_35_318,DNA recombination and repair protein RecF	Pseudovibrio_sp._Alg231_02_1339,DNA recombination and repair protein RecF	Ruegeria_sp._Alg231_54_367,DNA recombination and repair protein RecF	Sphingorhabdus_sp._Alg231_15_3523,DNA recombination and repair protein RecF	Tateyamaria_sp._Alg231_49_1852,DNA recombination and repair protein RecF	Unclassified_Rhodobacteraceae_sp._Alg231_04_1919,DNA recombination and repair protein RecF	Unclassified_Rhodobacteraceae_sp._Alg231_30_994,DNA recombination and repair protein RecF
Labrenzia__sp._Alg231_36_3083,DNA polymerase III beta subunit (EC 2.7.7.7)	Anderseniella_sp._Alg231_50_2536,DNA polymerase III beta subunit (EC 2.7.7.7)	Erythrobacter_sp._Alg231_14_636,DNA polymerase III beta subunit (EC 2.7.7.7)	Loktanella_sp._Alg231_35_317,DNA polymerase III beta subunit (EC 2.7.7.7)	Pseudovibrio_sp._Alg231_02_1340,DNA polymerase III beta subunit (EC 2.7.7.7)	Ruegeria_sp._Alg231_54_368,DNA polymerase III beta subunit (EC 2.7.7.7)	Sphingorhabdus_sp._Alg231_15_3653,DNA polymerase III beta subunit (EC 2.7.7.7)	Tateyamaria_sp._Alg231_49_1853,DNA polymerase III beta subunit (EC 2.7.7.7)	Unclassified_Rhodobacteraceae_sp._Alg231_04_1920,DNA polymerase III beta subunit (EC 2.7.7.7)	Unclassified_Rhodobacteraceae_sp._Alg231_30_995,DNA polymerase III beta subunit (EC 2.7.7.7)
Labrenzia__sp._Alg231_36_3084,Chromosomal replication initiator protein DnaA	Anderseniella_sp._Alg231_50_2537,Chromosomal replication initiator protein DnaA	Erythrobacter_sp._Alg231_14_1495,Chromosomal replication initiator protein DnaA	Loktanella_sp._Alg231_35_316,Chromosomal replication initiator protein DnaA	Pseudovibrio_sp._Alg231_02_1341,Chromosomal replication initiator protein DnaA	Ruegeria_sp._Alg231_54_369,Chromosomal replication initiator protein DnaA	Sphingorhabdus_sp._Alg231_15_1936,Chromosomal replication initiator protein DnaA	Tateyamaria_sp._Alg231_49_1856,Chromosomal replication initiator protein DnaA	Unclassified_Rhodobacteraceae_sp._Alg231_04_1921,Chromosomal replication initiator protein DnaA	Unclassified_Rhodobacteraceae_sp._Alg231_30_997,Chromosomal replication initiator protein DnaA
Labrenzia__sp._Alg231_36_3087,SSU ribosomal protein S20p	Anderseniella_sp._Alg231_50_2538,SSU ribosomal protein S20p	Erythrobacter_sp._Alg231_14_1494,SSU ribosomal protein S20p	Loktanella_sp._Alg231_35_314,SSU ribosomal protein S20p	Pseudovibrio_sp._Alg231_02_1343,SSU ribosomal protein S20p	Ruegeria_sp._Alg231_54_370,SSU ribosomal protein S20p	Sphingorhabdus_sp._Alg231_15_1940,SSU ribosomal protein S20p	Tateyamaria_sp._Alg231_49_1857,SSU ribosomal protein S20p	Unclassified_Rhodobacteraceae_sp._Alg231_04_1922,SSU ribosomal protein S20p	Unclassified_Rhodobacteraceae_sp._Alg231_30_998,SSU ribosomal protein S20p
Labrenzia__sp._Alg231_36_3089,3-methylthioacryloyl-CoA hydratase 2 (DmdD2)	Anderseniella_sp._Alg231_50_2539,Enoyl-CoA hydratase (EC 4.2.1.17)	Erythrobacter_sp._Alg231_14_1321,3-hydroxyisobutyryl-CoA hydrolase (EC 3.1.2.4)	Loktanella_sp._Alg231_35_313,Enoyl-CoA hydratase (EC 4.2.1.17)	Pseudovibrio_sp._Alg231_02_1344,Enoyl-CoA hydratase [valine degradation] (EC 4.2.1.17)	Ruegeria_sp._Alg231_54_371,Enoyl-CoA hydratase (EC 4.2.1.17)	Sphingorhabdus_sp._Alg231_15_1281,3-hydroxyisobutyryl-CoA hydrolase (EC 3.1.2.4)	Tateyamaria_sp._Alg231_49_1858,Enoyl-CoA hydratase (EC 4.2.1.17)	Unclassified_Rhodobacteraceae_sp._Alg231_04_1923,Enoyl-CoA hydratase (EC 4.2.1.17)	Unclassified_Rhodobacteraceae_sp._Alg231_30_999,Enoyl-CoA hydratase (EC 4.2.1.17)
Labrenzia__sp._Alg231_36_3090,Formamidopyrimidine-DNA glycosylase (EC 3.2.2.23)	Anderseniella_sp._Alg231_50_2540,Formamidopyrimidine-DNA glycosylase (EC 3.2.2.23)	Erythrobacter_sp._Alg231_14_1492,Formamidopyrimidine-DNA glycosylase (EC 3.2.2.23)	Loktanella_sp._Alg231_35_312,Formamidopyrimidine-DNA glycosylase (EC 3.2.2.23)	Pseudovibrio_sp._Alg231_02_1286,Formamidopyrimidine-DNA glycosylase (EC 3.2.2.23)	Ruegeria_sp._Alg231_54_372,Formamidopyrimidine-DNA glycosylase (EC 3.2.2.23)	Sphingorhabdus_sp._Alg231_15_1941,Formamidopyrimidine-DNA glycosylase (EC 3.2.2.23)	Tateyamaria_sp._Alg231_49_1859,Formamidopyrimidine-DNA glycosylase (EC 3.2.2.23)	Unclassified_Rhodobacteraceae_sp._Alg231_04_1924,Formamidopyrimidine-DNA glycosylase (EC 3.2.2.23)	Unclassified_Rhodobacteraceae_sp._Alg231_30_1000,Formamidopyrimidine-DNA glycosylase (EC 3.2.2.23)
Labrenzia__sp._Alg231_36_3092,Ubiquinone/menaquinone biosynthesis methyltransferase UbiE (EC 2.1.1.-) @ 2-heptaprenyl-1,4- naphthoquinone methyltransferase (EC 2.1.1.163)	Anderseniella_sp._Alg231_50_2541,Ubiquinone/menaquinone biosynthesis methyltransferase UbiE (EC 2.1.1.-)	Erythrobacter_sp._Alg231_14_1491,Ubiquinone/menaquinone biosynthesis methyltransferase UbiE (EC 2.1.1.-)	Loktanella_sp._Alg231_35_311,Ubiquinone/menaquinone biosynthesis methyltransferase UbiE (EC 2.1.1.-) @ 2-heptaprenyl-1,4- naphthoquinone methyltransferase MenG (EC 2.1.1.163)	Pseudovibrio_sp._Alg231_02_1285,Ubiquinone/menaquinone biosynthesis methyltransferase UbiE (EC 2.1.1.-) @ 2-heptaprenyl-1,4- naphthoquinone methyltransferase (EC 2.1.1.163)	Ruegeria_sp._Alg231_54_373,Ubiquinone/menaquinone biosynthesis methyltransferase UbiE (EC 2.1.1.-) @ 2-heptaprenyl-1,4- naphthoquinone methyltransferase (EC 2.1.1.163)	Sphingorhabdus_sp._Alg231_15_1942,Ubiquinone/menaquinone biosynthesis methyltransferase UbiE (EC 2.1.1.-)	Tateyamaria_sp._Alg231_49_1861,Ubiquinone/menaquinone biosynthesis methyltransferase UbiE (EC 2.1.1.-) @ 2-heptaprenyl-1,4- naphthoquinone methyltransferase (EC 2.1.1.163)	Unclassified_Rhodobacteraceae_sp._Alg231_04_1925,Ubiquinone/menaquinone biosynthesis methyltransferase UbiE (EC 2.1.1.-) @ 2-heptaprenyl-1,4- naphthoquinone methyltransferase (EC 2.1.1.163)	Unclassified_Rhodobacteraceae_sp._Alg231_30_1001,Ubiquinone/menaquinone biosynthesis methyltransferase UbiE (EC 2.1.1.-)
Labrenzia__sp._Alg231_36_3093,Ubiquinone biosynthesis monooxygenase UbiB	Anderseniella_sp._Alg231_50_2542,Ubiquinone biosynthesis monooxygenase UbiB	Erythrobacter_sp._Alg231_14_1490,Ubiquinone biosynthesis monooxygenase UbiB	Loktanella_sp._Alg231_35_310,Ubiquinone biosynthesis monooxygenase UbiB	Pseudovibrio_sp._Alg231_02_1284,Ubiquinone biosynthesis monooxygenase UbiB	Ruegeria_sp._Alg231_54_374,Ubiquinone biosynthesis monooxygenase UbiB	Sphingorhabdus_sp._Alg231_15_1943,Ubiquinone biosynthesis monooxygenase UbiB	Tateyamaria_sp._Alg231_49_1862,Ubiquinone biosynthesis monooxygenase UbiB	Unclassified_Rhodobacteraceae_sp._Alg231_04_1926,Ubiquinone biosynthesis monooxygenase UbiB	Unclassified_Rhodobacteraceae_sp._Alg231_30_1002,Ubiquinone biosynthesis monooxygenase UbiB
Labrenzia__sp._Alg231_36_3099,Chaperone protein DnaK	Anderseniella_sp._Alg231_50_2595,Chaperone protein DnaK	Erythrobacter_sp._Alg231_14_2555,Chaperone protein DnaK	Loktanella_sp._Alg231_35_2650,Chaperone protein DnaK	Pseudovibrio_sp._Alg231_02_1280,Chaperone protein DnaK	Ruegeria_sp._Alg231_54_2105,Chaperone protein DnaK	Sphingorhabdus_sp._Alg231_15_3550,Chaperone protein DnaK	Tateyamaria_sp._Alg231_49_1755,Chaperone protein DnaK	Unclassified_Rhodobacteraceae_sp._Alg231_04_2177,Chaperone protein DnaK	Unclassified_Rhodobacteraceae_sp._Alg231_30_956,Chaperone protein DnaK
Labrenzia__sp._Alg231_36_3100,Chaperone protein DnaJ	Anderseniella_sp._Alg231_50_2596,Chaperone protein DnaJ	Erythrobacter_sp._Alg231_14_2554,Chaperone protein DnaJ	Loktanella_sp._Alg231_35_2649,Chaperone protein DnaJ	Pseudovibrio_sp._Alg231_02_1279,Chaperone protein DnaJ	Ruegeria_sp._Alg231_54_2106,Chaperone protein DnaJ	Sphingorhabdus_sp._Alg231_15_3551,Chaperone protein DnaJ	Tateyamaria_sp._Alg231_49_1756,Chaperone protein DnaJ	Unclassified_Rhodobacteraceae_sp._Alg231_04_2176,Chaperone protein DnaJ	Unclassified_Rhodobacteraceae_sp._Alg231_30_955,Chaperone protein DnaJ
Labrenzia__sp._Alg231_36_3105,ATP-dependent protease HslV (EC 3.4.25.-)	Anderseniella_sp._Alg231_50_2614,ATP-dependent protease HslV (EC 3.4.25.-)	Erythrobacter_sp._Alg231_14_442,ATP-dependent protease HslV (EC 3.4.25.-)	Loktanella_sp._Alg231_35_2572,ATP-dependent protease HslV (EC 3.4.25.-)	Pseudovibrio_sp._Alg231_02_1276,ATP-dependent protease HslV (EC 3.4.25.-)	Ruegeria_sp._Alg231_54_2047,ATP-dependent protease HslV (EC 3.4.25.-)	Sphingorhabdus_sp._Alg231_15_865,ATP-dependent protease HslV (EC 3.4.25.-)	Tateyamaria_sp._Alg231_49_1825,ATP-dependent protease HslV (EC 3.4.25.-)	Unclassified_Rhodobacteraceae_sp._Alg231_04_2101,ATP-dependent protease HslV (EC 3.4.25.-)	Unclassified_Rhodobacteraceae_sp._Alg231_30_845,ATP-dependent protease HslV (EC 3.4.25.-)
Labrenzia__sp._Alg231_36_3107,ATP-dependent hsl protease ATP-binding subunit HslU	Anderseniella_sp._Alg231_50_2615,ATP-dependent hsl protease ATP-binding subunit HslU	Erythrobacter_sp._Alg231_14_441,ATP-dependent hsl protease ATP-binding subunit HslU	Loktanella_sp._Alg231_35_2574,ATP-dependent hsl protease ATP-binding subunit HslU	Pseudovibrio_sp._Alg231_02_1274,ATP-dependent hsl protease ATP-binding subunit HslU	Ruegeria_sp._Alg231_54_2050,ATP-dependent hsl protease ATP-binding subunit HslU	Sphingorhabdus_sp._Alg231_15_867,ATP-dependent hsl protease ATP-binding subunit HslU	Tateyamaria_sp._Alg231_49_1824,ATP-dependent hsl protease ATP-binding subunit HslU	Unclassified_Rhodobacteraceae_sp._Alg231_04_2103,ATP-dependent hsl protease ATP-binding subunit HslU	Unclassified_Rhodobacteraceae_sp._Alg231_30_843,ATP-dependent hsl protease ATP-binding subunit HslU
Labrenzia__sp._Alg231_36_3109,NifU-like domain protein	Anderseniella_sp._Alg231_50_2574,NifU-like domain protein	Erythrobacter_sp._Alg231_14_855,Nitrogen-fixing NifU domain protein	Loktanella_sp._Alg231_35_3144,NifU-like domain protein	Pseudovibrio_sp._Alg231_02_1272,NifU-like domain protein	Ruegeria_sp._Alg231_54_4775,NifU-like domain protein	Sphingorhabdus_sp._Alg231_15_871,NifU-like domain protein	Tateyamaria_sp._Alg231_49_1496,NifU-like domain protein	Unclassified_Rhodobacteraceae_sp._Alg231_04_3559,NifU-like domain protein	Unclassified_Rhodobacteraceae_sp._Alg231_30_2982,Nitrogen-fixing NifU domain protein
Labrenzia__sp._Alg231_36_3113,Manganese uptake regulation protein MUR	Anderseniella_sp._Alg231_50_977,Manganese uptake regulation protein MUR	Erythrobacter_sp._Alg231_14_859,Ferric uptake regulation protein FUR	Loktanella_sp._Alg231_35_3749,Manganese uptake regulation protein MUR	Pseudovibrio_sp._Alg231_02_1269,Ferric uptake regulation protein FUR	Ruegeria_sp._Alg231_54_2291,Manganese uptake regulation protein MUR	Sphingorhabdus_sp._Alg231_15_876,Ferric uptake regulation protein FUR	Tateyamaria_sp._Alg231_49_2687,Manganese uptake regulation protein MUR	Unclassified_Rhodobacteraceae_sp._Alg231_04_2836,Manganese uptake regulation protein MUR	Unclassified_Rhodobacteraceae_sp._Alg231_30_4243,Manganese uptake regulation protein MUR
Labrenzia__sp._Alg231_36_3115,tRNA-i(6)A37 methylthiotransferase	Anderseniella_sp._Alg231_50_2572,tRNA-i(6)A37 methylthiotransferase	Erythrobacter_sp._Alg231_14_868,tRNA-i(6)A37 methylthiotransferase	Loktanella_sp._Alg231_35_1559,tRNA-i(6)A37 methylthiotransferase	Pseudovibrio_sp._Alg231_02_1267,tRNA-i(6)A37 methylthiotransferase	Ruegeria_sp._Alg231_54_101,tRNA-i(6)A37 methylthiotransferase	Sphingorhabdus_sp._Alg231_15_878,tRNA-i(6)A37 methylthiotransferase	Tateyamaria_sp._Alg231_49_2365,tRNA-i(6)A37 methylthiotransferase	Unclassified_Rhodobacteraceae_sp._Alg231_04_4030,tRNA-i(6)A37 methylthiotransferase	Unclassified_Rhodobacteraceae_sp._Alg231_30_1990,tRNA-i(6)A37 methylthiotransferase
Labrenzia__sp._Alg231_36_3116,Phosphate starvation-inducible ATPase PhoH with RNA binding motif	Anderseniella_sp._Alg231_50_2571,Phosphate starvation-inducible protein PhoH, predicted ATPase	Erythrobacter_sp._Alg231_14_867,Phosphate starvation-inducible protein PhoH, predicted ATPase	Loktanella_sp._Alg231_35_1558,Phosphate starvation-inducible protein PhoH, predicted ATPase	Pseudovibrio_sp._Alg231_02_1266,Phosphate starvation-inducible ATPase PhoH with RNA binding motif	Ruegeria_sp._Alg231_54_104,Phosphate starvation-inducible ATPase PhoH with RNA binding motif	Sphingorhabdus_sp._Alg231_15_879,Phosphate starvation-inducible protein PhoH, predicted ATPase	Tateyamaria_sp._Alg231_49_2369,Phosphate starvation-inducible ATPase PhoH with RNA binding motif	Unclassified_Rhodobacteraceae_sp._Alg231_04_4027,Phosphate starvation-inducible ATPase PhoH with RNA binding motif	Unclassified_Rhodobacteraceae_sp._Alg231_30_1985,Phosphate starvation-inducible protein PhoH, predicted ATPase
Labrenzia__sp._Alg231_36_3121,S-adenosylmethionine synthetase (EC 2.5.1.6)	Anderseniella_sp._Alg231_50_2565,S-adenosylmethionine synthetase (EC 2.5.1.6)	Erythrobacter_sp._Alg231_14_1658,S-adenosylmethionine synthetase (EC 2.5.1.6)	Loktanella_sp._Alg231_35_1554,S-adenosylmethionine synthetase (EC 2.5.1.6)	Pseudovibrio_sp._Alg231_02_1260,S-adenosylmethionine synthetase (EC 2.5.1.6)	Ruegeria_sp._Alg231_54_108,S-adenosylmethionine synthetase (EC 2.5.1.6)	Sphingorhabdus_sp._Alg231_15_1988,S-adenosylmethionine synthetase (EC 2.5.1.6)	Tateyamaria_sp._Alg231_49_2373,S-adenosylmethionine synthetase (EC 2.5.1.6)	Unclassified_Rhodobacteraceae_sp._Alg231_04_4023,S-adenosylmethionine synthetase (EC 2.5.1.6)	Unclassified_Rhodobacteraceae_sp._Alg231_30_1981,S-adenosylmethionine synthetase (EC 2.5.1.6)
Labrenzia__sp._Alg231_36_3124,Transcription termination protein NusA	Anderseniella_sp._Alg231_50_2559,Transcription termination protein NusA	Erythrobacter_sp._Alg231_14_1085,Transcription termination protein NusA	Loktanella_sp._Alg231_35_2636,Transcription termination protein NusA	Pseudovibrio_sp._Alg231_02_1256,Transcription termination protein NusA	Ruegeria_sp._Alg231_54_384,Transcription termination protein NusA	Sphingorhabdus_sp._Alg231_15_3670,Transcription termination protein NusA	Tateyamaria_sp._Alg231_49_1767,Transcription termination protein NusA	Unclassified_Rhodobacteraceae_sp._Alg231_04_2165,Transcription termination protein NusA	Unclassified_Rhodobacteraceae_sp._Alg231_30_943,Transcription termination protein NusA
Labrenzia__sp._Alg231_36_3126,Translation initiation factor 2	Anderseniella_sp._Alg231_50_2557,Translation initiation factor 2	Erythrobacter_sp._Alg231_14_1083,Translation initiation factor 2	Loktanella_sp._Alg231_35_2638,Translation initiation factor 2	Pseudovibrio_sp._Alg231_02_1253,Translation initiation factor 2	Ruegeria_sp._Alg231_54_382,Translation initiation factor 2	Sphingorhabdus_sp._Alg231_15_3672,Translation initiation factor 2	Tateyamaria_sp._Alg231_49_1765,Translation initiation factor 2	Unclassified_Rhodobacteraceae_sp._Alg231_04_2167,Translation initiation factor 2	Unclassified_Rhodobacteraceae_sp._Alg231_30_945,Translation initiation factor 2
Labrenzia__sp._Alg231_36_3127,Ribosome-binding factor A	Anderseniella_sp._Alg231_50_2556,Ribosome-binding factor A	Erythrobacter_sp._Alg231_14_1079,Ribosome-binding factor A	Loktanella_sp._Alg231_35_220,Ribosome-binding factor A	Pseudovibrio_sp._Alg231_02_1252,Ribosome-binding factor A	Ruegeria_sp._Alg231_54_1859,Ribosome-binding factor A	Sphingorhabdus_sp._Alg231_15_3674,Ribosome-binding factor A	Tateyamaria_sp._Alg231_49_4132,Ribosome-binding factor A	Unclassified_Rhodobacteraceae_sp._Alg231_04_2366,Ribosome-binding factor A	Unclassified_Rhodobacteraceae_sp._Alg231_30_282,Ribosome-binding factor A
Labrenzia__sp._Alg231_36_3129,tRNA pseudouridine synthase B (EC 4.2.1.70)	Anderseniella_sp._Alg231_50_2555,tRNA pseudouridine synthase B (EC 4.2.1.70)	Erythrobacter_sp._Alg231_14_1072,tRNA pseudouridine synthase B (EC 4.2.1.70)	Loktanella_sp._Alg231_35_810,tRNA pseudouridine synthase B (EC 4.2.1.70)	Pseudovibrio_sp._Alg231_02_1251,tRNA pseudouridine synthase B (EC 4.2.1.70)	Ruegeria_sp._Alg231_54_1857,tRNA pseudouridine synthase B (EC 4.2.1.70)	Sphingorhabdus_sp._Alg231_15_3679,tRNA pseudouridine synthase B (EC 4.2.1.70)	Tateyamaria_sp._Alg231_49_4134,tRNA pseudouridine synthase B (EC 4.2.1.70)	Unclassified_Rhodobacteraceae_sp._Alg231_04_2363,tRNA pseudouridine synthase B (EC 4.2.1.70)	Unclassified_Rhodobacteraceae_sp._Alg231_30_285,tRNA pseudouridine synthase B (EC 4.2.1.70)
Labrenzia__sp._Alg231_36_3133,SSU ribosomal protein S15p (S13e)	Anderseniella_sp._Alg231_50_2553,SSU ribosomal protein S15p (S13e)	Erythrobacter_sp._Alg231_14_1071,SSU ribosomal protein S15p (S13e)	Loktanella_sp._Alg231_35_807,SSU ribosomal protein S15p (S13e)	Pseudovibrio_sp._Alg231_02_1250,SSU ribosomal protein S15p (S13e)	Ruegeria_sp._Alg231_54_1853,SSU ribosomal protein S15p (S13e)	Sphingorhabdus_sp._Alg231_15_3680,SSU ribosomal protein S15p (S13e)	Tateyamaria_sp._Alg231_49_4138,SSU ribosomal protein S15p (S13e)	Unclassified_Rhodobacteraceae_sp._Alg231_04_2360,SSU ribosomal protein S15p (S13e)	Unclassified_Rhodobacteraceae_sp._Alg231_30_288,SSU ribosomal protein S15p (S13e)
Labrenzia__sp._Alg231_36_3135,Polyribonucleotide nucleotidyltransferase (EC 2.7.7.8)	Anderseniella_sp._Alg231_50_2552,Polyribonucleotide nucleotidyltransferase (EC 2.7.7.8)	Erythrobacter_sp._Alg231_14_1070,Polyribonucleotide nucleotidyltransferase (EC 2.7.7.8)	Loktanella_sp._Alg231_35_805,Polyribonucleotide nucleotidyltransferase (EC 2.7.7.8)	Pseudovibrio_sp._Alg231_02_1248,Polyribonucleotide nucleotidyltransferase (EC 2.7.7.8)	Ruegeria_sp._Alg231_54_1844,Polyribonucleotide nucleotidyltransferase (EC 2.7.7.8)	Sphingorhabdus_sp._Alg231_15_3682,Polyribonucleotide nucleotidyltransferase (EC 2.7.7.8)	Tateyamaria_sp._Alg231_49_4606,Polyribonucleotide nucleotidyltransferase (EC 2.7.7.8)	Unclassified_Rhodobacteraceae_sp._Alg231_04_2357,Polyribonucleotide nucleotidyltransferase (EC 2.7.7.8)	Unclassified_Rhodobacteraceae_sp._Alg231_30_294,Polyribonucleotide nucleotidyltransferase (EC 2.7.7.8)
Labrenzia__sp._Alg231_36_3137,Dihydrodipicolinate reductase (EC 1.3.1.26)	Anderseniella_sp._Alg231_50_2600,4-hydroxy-tetrahydrodipicolinate reductase (EC 1.17.1.8)	Erythrobacter_sp._Alg231_14_1501,4-hydroxy-tetrahydrodipicolinate reductase (EC 1.17.1.8)	Loktanella_sp._Alg231_35_218,4-hydroxy-tetrahydrodipicolinate reductase (EC 1.17.1.8)	Pseudovibrio_sp._Alg231_02_1245,Dihydrodipicolinate reductase (EC 1.3.1.26)	Ruegeria_sp._Alg231_54_1860,Dihydrodipicolinate reductase (EC 1.3.1.26)	Sphingorhabdus_sp._Alg231_15_1952,4-hydroxy-tetrahydrodipicolinate reductase (EC 1.17.1.8)	Tateyamaria_sp._Alg231_49_4131,Dihydrodipicolinate reductase (EC 1.3.1.26)	Unclassified_Rhodobacteraceae_sp._Alg231_04_2367,Dihydrodipicolinate reductase (EC 1.3.1.26)	Unclassified_Rhodobacteraceae_sp._Alg231_30_281,4-hydroxy-tetrahydrodipicolinate reductase (EC 1.17.1.8)
Labrenzia__sp._Alg231_36_3139,Fructokinase (EC 2.7.1.4)	Anderseniella_sp._Alg231_50_2606,Fructokinase (EC 2.7.1.4)	Erythrobacter_sp._Alg231_14_2001,Fructokinase (EC 2.7.1.4)	Loktanella_sp._Alg231_35_3932,Fructokinase (EC 2.7.1.4)	Pseudovibrio_sp._Alg231_02_1239,Fructokinase (EC 2.7.1.4)	Ruegeria_sp._Alg231_54_1829,Fructokinase (EC 2.7.1.4)	Sphingorhabdus_sp._Alg231_15_2644,Fructokinase (EC 2.7.1.4)	Tateyamaria_sp._Alg231_49_1137,Fructokinase (EC 2.7.1.4)	Unclassified_Rhodobacteraceae_sp._Alg231_04_4263,Fructokinase (EC 2.7.1.4)	Unclassified_Rhodobacteraceae_sp._Alg231_30_1017,Fructokinase (EC 2.7.1.4)
Labrenzia__sp._Alg231_36_3140,Prephenate dehydratase (EC 4.2.1.51)	Anderseniella_sp._Alg231_50_1997,Prephenate dehydratase (EC 4.2.1.51)	Erythrobacter_sp._Alg231_14_1429,Prephenate dehydratase (EC 4.2.1.51)	Loktanella_sp._Alg231_35_1654,Prephenate dehydratase (EC 4.2.1.51)	Pseudovibrio_sp._Alg231_02_1238,Prephenate dehydratase (EC 4.2.1.51)	Ruegeria_sp._Alg231_54_5060,Prephenate dehydratase (EC 4.2.1.51)	Sphingorhabdus_sp._Alg231_15_3136,Prephenate dehydratase (EC 4.2.1.51)	Tateyamaria_sp._Alg231_49_1224,Prephenate dehydratase (EC 4.2.1.51)	Unclassified_Rhodobacteraceae_sp._Alg231_04_4229,Prephenate dehydratase (EC 4.2.1.51)	Unclassified_Rhodobacteraceae_sp._Alg231_30_2640,Prephenate dehydratase (EC 4.2.1.51)
Labrenzia__sp._Alg231_36_3162,FIG000557: hypothetical protein co-occurring with RecR	Anderseniella_sp._Alg231_50_1994,FIG000557: hypothetical protein co-occurring with RecR	Erythrobacter_sp._Alg231_14_3021,FIG000557: hypothetical protein co-occurring with RecR	Loktanella_sp._Alg231_35_1666,FIG000557: hypothetical protein co-occurring with RecR	Pseudovibrio_sp._Alg231_02_1173,FIG000557: hypothetical protein co-occurring with RecR	Ruegeria_sp._Alg231_54_5048,FIG000557: hypothetical protein co-occurring with RecR	Sphingorhabdus_sp._Alg231_15_724,FIG000557: hypothetical protein co-occurring with RecR	Tateyamaria_sp._Alg231_49_1216,FIG000557: hypothetical protein co-occurring with RecR	Unclassified_Rhodobacteraceae_sp._Alg231_04_4238,FIG000557: hypothetical protein co-occurring with RecR	Unclassified_Rhodobacteraceae_sp._Alg231_30_2635,FIG000557: hypothetical protein co-occurring with RecR
Labrenzia__sp._Alg231_36_3163,Recombination protein RecR	Anderseniella_sp._Alg231_50_1993,Recombination protein RecR	Erythrobacter_sp._Alg231_14_127,Recombination protein RecR	Loktanella_sp._Alg231_35_1667,Recombination protein RecR	Pseudovibrio_sp._Alg231_02_1174,Recombination protein RecR	Ruegeria_sp._Alg231_54_5047,Recombination protein RecR	Sphingorhabdus_sp._Alg231_15_745,Recombination protein RecR	Tateyamaria_sp._Alg231_49_1214,Recombination protein RecR	Unclassified_Rhodobacteraceae_sp._Alg231_04_4240,Recombination protein RecR	Unclassified_Rhodobacteraceae_sp._Alg231_30_2634,Recombination protein RecR
Labrenzia__sp._Alg231_36_3170,Aquaporin Z	Anderseniella_sp._Alg231_50_1958,Aquaporin Z	Erythrobacter_sp._Alg231_14_316,Aquaporin Z	Loktanella_sp._Alg231_35_3612,Aquaporin Z	Pseudovibrio_sp._Alg231_02_1387,Aquaporin Z	Ruegeria_sp._Alg231_54_3628,Aquaporin Z	Sphingorhabdus_sp._Alg231_15_2059,Aquaporin Z	Tateyamaria_sp._Alg231_49_1473,Aquaporin Z	Unclassified_Rhodobacteraceae_sp._Alg231_04_4613,Aquaporin Z	Unclassified_Rhodobacteraceae_sp._Alg231_30_3894,Aquaporin Z
Labrenzia__sp._Alg231_36_3173,Succinate dehydrogenase flavoprotein subunit (EC 1.3.99.1)	Anderseniella_sp._Alg231_50_2877,Succinate dehydrogenase flavoprotein subunit (EC 1.3.99.1)	Erythrobacter_sp._Alg231_14_2343,Succinate dehydrogenase flavoprotein subunit (EC 1.3.99.1)	Loktanella_sp._Alg231_35_3120,Succinate dehydrogenase flavoprotein subunit (EC 1.3.99.1)	Pseudovibrio_sp._Alg231_02_2824,Succinate dehydrogenase flavoprotein subunit (EC 1.3.99.1)	Ruegeria_sp._Alg231_54_4748,Succinate dehydrogenase flavoprotein subunit (EC 1.3.99.1)	Sphingorhabdus_sp._Alg231_15_11,Succinate dehydrogenase flavoprotein subunit (EC 1.3.99.1)	Tateyamaria_sp._Alg231_49_1468,Succinate dehydrogenase flavoprotein subunit (EC 1.3.99.1)	Unclassified_Rhodobacteraceae_sp._Alg231_04_3531,Succinate dehydrogenase flavoprotein subunit (EC 1.3.99.1)	Unclassified_Rhodobacteraceae_sp._Alg231_30_2950,Succinate dehydrogenase flavoprotein subunit (EC 1.3.99.1)
Labrenzia__sp._Alg231_36_3175,Succinate dehydrogenase iron-sulfur protein (EC 1.3.99.1)	Anderseniella_sp._Alg231_50_2878,Succinate dehydrogenase iron-sulfur protein (EC 1.3.99.1)	Erythrobacter_sp._Alg231_14_2415,Succinate dehydrogenase iron-sulfur protein (EC 1.3.99.1)	Loktanella_sp._Alg231_35_3124,Succinate dehydrogenase iron-sulfur protein (EC 1.3.99.1)	Pseudovibrio_sp._Alg231_02_2823,Succinate dehydrogenase iron-sulfur protein (EC 1.3.99.1)	Ruegeria_sp._Alg231_54_4751,Succinate dehydrogenase iron-sulfur protein (EC 1.3.99.1)	Sphingorhabdus_sp._Alg231_15_2149,Succinate dehydrogenase iron-sulfur protein (EC 1.3.99.1)	Tateyamaria_sp._Alg231_49_1472,Succinate dehydrogenase iron-sulfur protein (EC 1.3.99.1)	Unclassified_Rhodobacteraceae_sp._Alg231_04_3536,Succinate dehydrogenase iron-sulfur protein (EC 1.3.99.1)	Unclassified_Rhodobacteraceae_sp._Alg231_30_2953,Succinate dehydrogenase iron-sulfur protein (EC 1.3.99.1)
Labrenzia__sp._Alg231_36_3181,ATP-dependent DNA helicase RecQ	Anderseniella_sp._Alg231_50_3207,ATP-dependent DNA helicase RecQ	Erythrobacter_sp._Alg231_14_1517,ATP-dependent DNA helicase RecQ	Loktanella_sp._Alg231_35_814,ATP-dependent DNA helicase RecQ	Pseudovibrio_sp._Alg231_02_1698,ATP-dependent DNA helicase RecQ	Ruegeria_sp._Alg231_54_1748,ATP-dependent DNA helicase RecQ	Sphingorhabdus_sp._Alg231_15_3504,ATP-dependent DNA helicase RecQ	Tateyamaria_sp._Alg231_49_3641,ATP-dependent DNA helicase RecQ	Unclassified_Rhodobacteraceae_sp._Alg231_04_1879,ATP-dependent DNA helicase RecQ	Unclassified_Rhodobacteraceae_sp._Alg231_30_1866,ATP-dependent DNA helicase RecQ
Labrenzia__sp._Alg231_36_3188,ATPase	Anderseniella_sp._Alg231_50_2886,ATPase	Erythrobacter_sp._Alg231_14_2413,ATPase, AFG1 family	Loktanella_sp._Alg231_35_2987,ATPase, AFG1 family	Pseudovibrio_sp._Alg231_02_2814,ATPase	Ruegeria_sp._Alg231_54_723,ATPase, AFG1 family	Sphingorhabdus_sp._Alg231_15_2147,ATPase component BioM of energizing module of biotin ECF transporter	Tateyamaria_sp._Alg231_49_1076,ATPase, AFG1 family	Unclassified_Rhodobacteraceae_sp._Alg231_04_4386,ATPase, AFG1 family	Unclassified_Rhodobacteraceae_sp._Alg231_30_1482,ATPase, AFG1 family
Labrenzia__sp._Alg231_36_3189,Malate dehydrogenase (EC 1.1.1.37)	Anderseniella_sp._Alg231_50_2887,Malate dehydrogenase (EC 1.1.1.37)	Erythrobacter_sp._Alg231_14_764,Malate dehydrogenase (EC 1.1.1.37)	Loktanella_sp._Alg231_35_3110,Malate dehydrogenase (EC 1.1.1.37)	Pseudovibrio_sp._Alg231_02_2813,Malate dehydrogenase (EC 1.1.1.37)	Ruegeria_sp._Alg231_54_4738,Malate dehydrogenase (EC 1.1.1.37)	Sphingorhabdus_sp._Alg231_15_2143,Malate dehydrogenase (EC 1.1.1.37)	Tateyamaria_sp._Alg231_49_1456,Malate dehydrogenase (EC 1.1.1.37)	Unclassified_Rhodobacteraceae_sp._Alg231_04_3520,Malate dehydrogenase (EC 1.1.1.37)	Unclassified_Rhodobacteraceae_sp._Alg231_30_2939,Malate dehydrogenase (EC 1.1.1.37)
Labrenzia__sp._Alg231_36_3190,Succinyl-CoA ligase [ADP-forming] beta chain (EC 6.2.1.5)	Anderseniella_sp._Alg231_50_2888,Succinyl-CoA ligase [ADP-forming] beta chain (EC 6.2.1.5)	Erythrobacter_sp._Alg231_14_1848,Succinyl-CoA ligase [ADP-forming] beta chain (EC 6.2.1.5)	Loktanella_sp._Alg231_35_3108,Succinyl-CoA ligase [ADP-forming] beta chain (EC 6.2.1.5)	Pseudovibrio_sp._Alg231_02_2812,Succinyl-CoA ligase [ADP-forming] beta chain (EC 6.2.1.5)	Ruegeria_sp._Alg231_54_4737,Succinyl-CoA ligase [ADP-forming] beta chain (EC 6.2.1.5)	Sphingorhabdus_sp._Alg231_15_2241,Succinyl-CoA ligase [ADP-forming] beta chain (EC 6.2.1.5)	Tateyamaria_sp._Alg231_49_1452,Succinyl-CoA ligase [ADP-forming] beta chain (EC 6.2.1.5)	Unclassified_Rhodobacteraceae_sp._Alg231_04_3517,Succinyl-CoA ligase [ADP-forming] beta chain (EC 6.2.1.5)	Unclassified_Rhodobacteraceae_sp._Alg231_30_2937,Succinyl-CoA ligase [ADP-forming] beta chain (EC 6.2.1.5)
Labrenzia__sp._Alg231_36_3191,Succinyl-CoA ligase [ADP-forming] alpha chain (EC 6.2.1.5)	Anderseniella_sp._Alg231_50_2890,Succinyl-CoA ligase [ADP-forming] alpha chain (EC 6.2.1.5)	Erythrobacter_sp._Alg231_14_766,Succinyl-CoA ligase [ADP-forming] alpha chain (EC 6.2.1.5)	Loktanella_sp._Alg231_35_3107,Succinyl-CoA ligase [ADP-forming] alpha chain (EC 6.2.1.5)	Pseudovibrio_sp._Alg231_02_2811,Succinyl-CoA ligase [ADP-forming] alpha chain (EC 6.2.1.5)	Ruegeria_sp._Alg231_54_4736,Succinyl-CoA ligase [ADP-forming] alpha chain (EC 6.2.1.5)	Sphingorhabdus_sp._Alg231_15_2142,Succinyl-CoA ligase [ADP-forming] alpha chain (EC 6.2.1.5)	Tateyamaria_sp._Alg231_49_1450,Succinyl-CoA ligase [ADP-forming] alpha chain (EC 6.2.1.5)	Unclassified_Rhodobacteraceae_sp._Alg231_04_3516,Succinyl-CoA ligase [ADP-forming] alpha chain (EC 6.2.1.5)	Unclassified_Rhodobacteraceae_sp._Alg231_30_2933,Succinyl-CoA ligase [ADP-forming] alpha chain (EC 6.2.1.5)
Labrenzia__sp._Alg231_36_3192,2-oxoglutarate dehydrogenase E1 component (EC 1.2.4.2)	Anderseniella_sp._Alg231_50_2891,2-oxoglutarate dehydrogenase E1 component (EC 1.2.4.2)	Erythrobacter_sp._Alg231_14_767,2-oxoglutarate dehydrogenase E1 component (EC 1.2.4.2)	Loktanella_sp._Alg231_35_3106,2-oxoglutarate dehydrogenase E1 component (EC 1.2.4.2)	Pseudovibrio_sp._Alg231_02_2810,2-oxoglutarate dehydrogenase E1 component (EC 1.2.4.2)	Ruegeria_sp._Alg231_54_4733,2-oxoglutarate dehydrogenase E1 component (EC 1.2.4.2)	Sphingorhabdus_sp._Alg231_15_2141,2-oxoglutarate dehydrogenase E1 component (EC 1.2.4.2)	Tateyamaria_sp._Alg231_49_1448,2-oxoglutarate dehydrogenase E1 component (EC 1.2.4.2)	Unclassified_Rhodobacteraceae_sp._Alg231_04_3515,2-oxoglutarate dehydrogenase E1 component (EC 1.2.4.2)	Unclassified_Rhodobacteraceae_sp._Alg231_30_2931,2-oxoglutarate dehydrogenase E1 component (EC 1.2.4.2)
Labrenzia__sp._Alg231_36_3193,Dihydrolipoamide succinyltransferase component (E2) of 2-oxoglutarate dehydrogenase complex (EC 2.3.1.61)	Anderseniella_sp._Alg231_50_2892,Dihydrolipoamide succinyltransferase component (E2) of 2-oxoglutarate dehydrogenase complex (EC 2.3.1.61)	Erythrobacter_sp._Alg231_14_768,Dihydrolipoamide succinyltransferase component (E2) of 2-oxoglutarate dehydrogenase complex (EC 2.3.1.61)	Loktanella_sp._Alg231_35_3105,Dihydrolipoamide succinyltransferase component (E2) of 2-oxoglutarate dehydrogenase complex (EC 2.3.1.61)	Pseudovibrio_sp._Alg231_02_2809,Dihydrolipoamide succinyltransferase component (E2) of 2-oxoglutarate dehydrogenase complex (EC 2.3.1.61)	Ruegeria_sp._Alg231_54_4732,Dihydrolipoamide succinyltransferase component (E2) of 2-oxoglutarate dehydrogenase complex (EC 2.3.1.61)	Sphingorhabdus_sp._Alg231_15_2140,Dihydrolipoamide succinyltransferase component (E2) of 2-oxoglutarate dehydrogenase complex (EC 2.3.1.61)	Tateyamaria_sp._Alg231_49_1447,Dihydrolipoamide succinyltransferase component (E2) of 2-oxoglutarate dehydrogenase complex (EC 2.3.1.61)	Unclassified_Rhodobacteraceae_sp._Alg231_04_3514,Dihydrolipoamide succinyltransferase component (E2) of 2-oxoglutarate dehydrogenase complex (EC 2.3.1.61)	Unclassified_Rhodobacteraceae_sp._Alg231_30_2930,Dihydrolipoamide succinyltransferase component (E2) of 2-oxoglutarate dehydrogenase complex (EC 2.3.1.61)
Labrenzia__sp._Alg231_36_3197,Dihydrolipoamide dehydrogenase of 2-oxoglutarate dehydrogenase (EC 1.8.1.4)	Anderseniella_sp._Alg231_50_2893,Dihydrolipoamide dehydrogenase of 2-oxoglutarate dehydrogenase (EC 1.8.1.4)	Erythrobacter_sp._Alg231_14_770,Dihydrolipoamide dehydrogenase of 2-oxoglutarate dehydrogenase (EC 1.8.1.4)	Loktanella_sp._Alg231_35_3101,Dihydrolipoamide dehydrogenase of 2-oxoglutarate dehydrogenase (EC 1.8.1.4)	Pseudovibrio_sp._Alg231_02_2808,Dihydrolipoamide dehydrogenase of 2-oxoglutarate dehydrogenase (EC 1.8.1.4)	Ruegeria_sp._Alg231_54_4729,Dihydrolipoamide dehydrogenase of 2-oxoglutarate dehydrogenase (EC 1.8.1.4)	Sphingorhabdus_sp._Alg231_15_2139,Dihydrolipoamide dehydrogenase of 2-oxoglutarate dehydrogenase (EC 1.8.1.4)	Tateyamaria_sp._Alg231_49_1444,Dihydrolipoamide dehydrogenase of 2-oxoglutarate dehydrogenase (EC 1.8.1.4)	Unclassified_Rhodobacteraceae_sp._Alg231_04_3511,Dihydrolipoamide dehydrogenase of 2-oxoglutarate dehydrogenase (EC 1.8.1.4)	Unclassified_Rhodobacteraceae_sp._Alg231_30_2928,Dihydrolipoamide dehydrogenase of 2-oxoglutarate dehydrogenase (EC 1.8.1.4)
Labrenzia__sp._Alg231_36_3206,Tyrosine recombinase XerC	Anderseniella_sp._Alg231_50_2895,Tyrosine recombinase XerC	Erythrobacter_sp._Alg231_14_2565,Integrase	Loktanella_sp._Alg231_35_2180,Tyrosine recombinase XerC	Pseudovibrio_sp._Alg231_02_2804,Tyrosine recombinase XerC	Ruegeria_sp._Alg231_54_169,Tyrosine recombinase XerC	Sphingorhabdus_sp._Alg231_15_1253,Integrase	Tateyamaria_sp._Alg231_49_2435,Tyrosine recombinase XerC	Unclassified_Rhodobacteraceae_sp._Alg231_04_3472,Tyrosine recombinase XerC	Unclassified_Rhodobacteraceae_sp._Alg231_30_2065,Tyrosine recombinase XerC
Labrenzia__sp._Alg231_36_3209,Transaldolase (EC 2.2.1.2)	Anderseniella_sp._Alg231_50_2899,Transaldolase (EC 2.2.1.2)	Erythrobacter_sp._Alg231_14_914,Transaldolase (EC 2.2.1.2)	Loktanella_sp._Alg231_35_2178,Transaldolase (EC 2.2.1.2)	Pseudovibrio_sp._Alg231_02_2800,Transaldolase (EC 2.2.1.2)	Ruegeria_sp._Alg231_54_305,Transaldolase (EC 2.2.1.2)	Sphingorhabdus_sp._Alg231_15_1261,Transaldolase (EC 2.2.1.2)	Tateyamaria_sp._Alg231_49_2437,Transaldolase (EC 2.2.1.2)	Unclassified_Rhodobacteraceae_sp._Alg231_04_3476,Transaldolase (EC 2.2.1.2)	Unclassified_Rhodobacteraceae_sp._Alg231_30_2062,Transaldolase (EC 2.2.1.2)
Labrenzia__sp._Alg231_36_3211,Helicase PriA essential for oriC/DnaA- independent DNA replication	Anderseniella_sp._Alg231_50_2900,Helicase PriA essential for oriC/DnaA- independent DNA replication	Erythrobacter_sp._Alg231_14_916,Helicase PriA essential for oriC/DnaA- independent DNA replication	Loktanella_sp._Alg231_35_2177,Helicase PriA essential for oriC/DnaA- independent DNA replication	Pseudovibrio_sp._Alg231_02_2799,Helicase PriA essential for oriC/DnaA- independent DNA replication	Ruegeria_sp._Alg231_54_172,Helicase PriA essential for oriC/DnaA- independent DNA replication	Sphingorhabdus_sp._Alg231_15_1263,Helicase PriA essential for oriC/DnaA- independent DNA replication	Tateyamaria_sp._Alg231_49_2438,Helicase PriA essential for oriC/DnaA- independent DNA replication	Unclassified_Rhodobacteraceae_sp._Alg231_04_3477,Helicase PriA essential for oriC/DnaA- independent DNA replication	Unclassified_Rhodobacteraceae_sp._Alg231_30_2061,Helicase PriA essential for oriC/DnaA- independent DNA replication
Labrenzia__sp._Alg231_36_3213,ATP synthase delta chain (EC 3.6.3.14)	Anderseniella_sp._Alg231_50_2902,ATP synthase delta chain (EC 3.6.3.14)	Erythrobacter_sp._Alg231_14_928,ATP synthase delta chain (EC 3.6.3.14)	Loktanella_sp._Alg231_35_852,ATP synthase delta chain (EC 3.6.3.14)	Pseudovibrio_sp._Alg231_02_2798,ATP synthase delta chain (EC 3.6.3.14)	Ruegeria_sp._Alg231_54_1269,ATP synthase delta chain (EC 3.6.3.14)	Sphingorhabdus_sp._Alg231_15_1269,ATP synthase delta chain (EC 3.6.3.14)	Tateyamaria_sp._Alg231_49_2564,ATP synthase delta chain (EC 3.6.3.14)	Unclassified_Rhodobacteraceae_sp._Alg231_04_3965,ATP synthase delta chain (EC 3.6.3.14)	Unclassified_Rhodobacteraceae_sp._Alg231_30_2713,ATP synthase delta chain (EC 3.6.3.14)
Labrenzia__sp._Alg231_36_3214,ATP synthase alpha chain (EC 3.6.3.14)	Anderseniella_sp._Alg231_50_2903,ATP synthase alpha chain (EC 3.6.3.14)	Erythrobacter_sp._Alg231_14_929,ATP synthase alpha chain (EC 3.6.3.14)	Loktanella_sp._Alg231_35_853,ATP synthase alpha chain (EC 3.6.3.14)	Pseudovibrio_sp._Alg231_02_2797,ATP synthase alpha chain (EC 3.6.3.14)	Ruegeria_sp._Alg231_54_1270,ATP synthase alpha chain (EC 3.6.3.14)	Sphingorhabdus_sp._Alg231_15_1270,ATP synthase alpha chain (EC 3.6.3.14)	Tateyamaria_sp._Alg231_49_2563,ATP synthase alpha chain (EC 3.6.3.14)	Unclassified_Rhodobacteraceae_sp._Alg231_04_3964,ATP synthase alpha chain (EC 3.6.3.14)	Unclassified_Rhodobacteraceae_sp._Alg231_30_2714,ATP synthase alpha chain (EC 3.6.3.14)
Labrenzia__sp._Alg231_36_3215,ATP synthase gamma chain (EC 3.6.3.14)	Anderseniella_sp._Alg231_50_2904,ATP synthase gamma chain (EC 3.6.3.14)	Erythrobacter_sp._Alg231_14_930,ATP synthase gamma chain (EC 3.6.3.14)	Loktanella_sp._Alg231_35_854,ATP synthase gamma chain (EC 3.6.3.14)	Pseudovibrio_sp._Alg231_02_2796,ATP synthase gamma chain (EC 3.6.3.14)	Ruegeria_sp._Alg231_54_1271,ATP synthase gamma chain (EC 3.6.3.14)	Sphingorhabdus_sp._Alg231_15_1271,ATP synthase gamma chain (EC 3.6.3.14)	Tateyamaria_sp._Alg231_49_2562,ATP synthase gamma chain (EC 3.6.3.14)	Unclassified_Rhodobacteraceae_sp._Alg231_04_3963,ATP synthase gamma chain (EC 3.6.3.14)	Unclassified_Rhodobacteraceae_sp._Alg231_30_2715,ATP synthase gamma chain (EC 3.6.3.14)
Labrenzia__sp._Alg231_36_3216,ATP synthase beta chain (EC 3.6.3.14)	Anderseniella_sp._Alg231_50_2905,ATP synthase beta chain (EC 3.6.3.14)	Erythrobacter_sp._Alg231_14_931,ATP synthase beta chain (EC 3.6.3.14)	Loktanella_sp._Alg231_35_855,ATP synthase beta chain (EC 3.6.3.14)	Pseudovibrio_sp._Alg231_02_2795,ATP synthase beta chain (EC 3.6.3.14)	Ruegeria_sp._Alg231_54_1272,ATP synthase beta chain (EC 3.6.3.14)	Sphingorhabdus_sp._Alg231_15_1272,ATP synthase beta chain (EC 3.6.3.14)	Tateyamaria_sp._Alg231_49_2561,ATP synthase beta chain (EC 3.6.3.14)	Unclassified_Rhodobacteraceae_sp._Alg231_04_3962,ATP synthase beta chain (EC 3.6.3.14)	Unclassified_Rhodobacteraceae_sp._Alg231_30_2716,ATP synthase beta chain (EC 3.6.3.14)
Labrenzia__sp._Alg231_36_3226,Phosphoenolpyruvate carboxykinase [ATP] (EC 4.1.1.49)	Anderseniella_sp._Alg231_50_2222,Phosphoenolpyruvate carboxykinase [ATP] (EC 4.1.1.49)	Erythrobacter_sp._Alg231_14_117,Phosphoenolpyruvate carboxykinase [ATP] (EC 4.1.1.49)	Loktanella_sp._Alg231_35_2810,Phosphoenolpyruvate carboxykinase [ATP] (EC 4.1.1.49)	Pseudovibrio_sp._Alg231_02_2790,Phosphoenolpyruvate carboxykinase [ATP] (EC 4.1.1.49)	Ruegeria_sp._Alg231_54_3995,Phosphoenolpyruvate carboxykinase [ATP] (EC 4.1.1.49)	Sphingorhabdus_sp._Alg231_15_734,Phosphoenolpyruvate carboxykinase [ATP] (EC 4.1.1.49)	Tateyamaria_sp._Alg231_49_597,Phosphoenolpyruvate carboxykinase [ATP] (EC 4.1.1.49)	Unclassified_Rhodobacteraceae_sp._Alg231_04_4407,Phosphoenolpyruvate carboxykinase [ATP] (EC 4.1.1.49)	Unclassified_Rhodobacteraceae_sp._Alg231_30_2466,Phosphoenolpyruvate carboxykinase [ATP] (EC 4.1.1.49)
Labrenzia__sp._Alg231_36_3227,DNA-binding response regulator ChvI	Anderseniella_sp._Alg231_50_2223,DNA-binding response regulator ChvI	Erythrobacter_sp._Alg231_14_118,DNA-binding response regulator ChvI	Loktanella_sp._Alg231_35_2811,DNA-binding response regulator ChvI	Pseudovibrio_sp._Alg231_02_2788,DNA-binding response regulator ChvI	Ruegeria_sp._Alg231_54_3993,DNA-binding response regulator ChvI	Sphingorhabdus_sp._Alg231_15_735,DNA-binding response regulator ChvI	Tateyamaria_sp._Alg231_49_596,DNA-binding response regulator ChvI	Unclassified_Rhodobacteraceae_sp._Alg231_04_4408,DNA-binding response regulator ChvI	Unclassified_Rhodobacteraceae_sp._Alg231_30_2467,DNA-binding response regulator ChvI
Labrenzia__sp._Alg231_36_3230,PTS system permease (IIAMan), nitrogen regulatory IIA protein	Anderseniella_sp._Alg231_50_2227,PTS system permease (IIAMan), nitrogen regulatory IIA protein	Erythrobacter_sp._Alg231_14_122,PTS system permease (IIAMan), nitrogen regulatory IIA protein	Loktanella_sp._Alg231_35_2815,PTS system permease (IIAMan), nitrogen regulatory IIA protein	Pseudovibrio_sp._Alg231_02_2785,PTS system permease (IIAMan), nitrogen regulatory IIA protein	Ruegeria_sp._Alg231_54_3989,PTS system permease (IIAMan), nitrogen regulatory IIA protein	Sphingorhabdus_sp._Alg231_15_739,PTS system permease (IIAMan), nitrogen regulatory IIA protein	Tateyamaria_sp._Alg231_49_592,PTS system permease (IIAMan), nitrogen regulatory IIA protein	Unclassified_Rhodobacteraceae_sp._Alg231_04_4411,PTS system permease (IIAMan), nitrogen regulatory IIA protein	Unclassified_Rhodobacteraceae_sp._Alg231_30_2471,PTS system permease (IIAMan), nitrogen regulatory IIA protein
Labrenzia__sp._Alg231_36_3231,Phosphocarrier protein, nitrogen regulation associated	Anderseniella_sp._Alg231_50_2228,Phosphocarrier protein, nitrogen regulation associated	Erythrobacter_sp._Alg231_14_123,Phosphocarrier protein, nitrogen regulation associated	Loktanella_sp._Alg231_35_2816,Phosphocarrier protein, nitrogen regulation associated	Pseudovibrio_sp._Alg231_02_2784,Phosphocarrier protein, nitrogen regulation associated	Ruegeria_sp._Alg231_54_3988,Phosphocarrier protein, nitrogen regulation associated	Sphingorhabdus_sp._Alg231_15_740,Phosphocarrier protein, nitrogen regulation associated	Tateyamaria_sp._Alg231_49_591,Phosphocarrier protein, nitrogen regulation associated	Unclassified_Rhodobacteraceae_sp._Alg231_04_4412,Phosphocarrier protein, nitrogen regulation associated	Unclassified_Rhodobacteraceae_sp._Alg231_30_2472,Phosphocarrier protein, nitrogen regulation associated
Labrenzia__sp._Alg231_36_3234,Adenosylhomocysteinase (EC 3.3.1.1)	Anderseniella_sp._Alg231_50_2229,Adenosylhomocysteinase (EC 3.3.1.1)	Erythrobacter_sp._Alg231_14_2784,Adenosylhomocysteinase (EC 3.3.1.1)	Loktanella_sp._Alg231_35_2670,Adenosylhomocysteinase (EC 3.3.1.1)	Pseudovibrio_sp._Alg231_02_2782,Adenosylhomocysteinase (EC 3.3.1.1)	Ruegeria_sp._Alg231_54_2027,Adenosylhomocysteinase (EC 3.3.1.1)	Sphingorhabdus_sp._Alg231_15_577,Adenosylhomocysteinase (EC 3.3.1.1)	Tateyamaria_sp._Alg231_49_1839,Adenosylhomocysteinase (EC 3.3.1.1)	Unclassified_Rhodobacteraceae_sp._Alg231_04_2085,Adenosylhomocysteinase (EC 3.3.1.1)	Unclassified_Rhodobacteraceae_sp._Alg231_30_863,Adenosylhomocysteinase (EC 3.3.1.1)
Labrenzia__sp._Alg231_36_3237,FIG006611: nucleotidyltransferase	Anderseniella_sp._Alg231_50_2232,FIG006611: nucleotidyltransferase	Erythrobacter_sp._Alg231_14_2780,FIG006611: nucleotidyltransferase	Loktanella_sp._Alg231_35_2567,Nucleotidyl transferase possibly involved in threonylcarbamoyladenosine formation	Pseudovibrio_sp._Alg231_02_2779,FIG006611: nucleotidyltransferase	Ruegeria_sp._Alg231_54_2040,FIG006611: nucleotidyltransferase	Sphingorhabdus_sp._Alg231_15_370,FIG006611: nucleotidyltransferase	Tateyamaria_sp._Alg231_49_1830,FIG006611: nucleotidyltransferase	Unclassified_Rhodobacteraceae_sp._Alg231_04_2094,FIG006611: nucleotidyltransferase	Unclassified_Rhodobacteraceae_sp._Alg231_30_850,FIG006611: nucleotidyltransferase
Labrenzia__sp._Alg231_36_3242,Thioredoxin	Anderseniella_sp._Alg231_50_2235,FIG149041: Thioredoxin	Erythrobacter_sp._Alg231_14_2777,FIG149041: Thioredoxin	Loktanella_sp._Alg231_35_2570,FIG149041: Thioredoxin	Pseudovibrio_sp._Alg231_02_5439,Thioredoxin	Ruegeria_sp._Alg231_54_2043,CBSS-272943.3.peg.263: thioredoxin	Sphingorhabdus_sp._Alg231_15_373,FIG149041: Thioredoxin	Tateyamaria_sp._Alg231_49_1827,CBSS-272943.3.peg.263: thioredoxin	Unclassified_Rhodobacteraceae_sp._Alg231_04_2097,CBSS-272943.3.peg.263: thioredoxin	Unclassified_Rhodobacteraceae_sp._Alg231_30_847,FIG149041: Thioredoxin
Labrenzia__sp._Alg231_36_3249,Integration host factor beta subunit	Anderseniella_sp._Alg231_50_2243,Integration host factor beta subunit	Erythrobacter_sp._Alg231_14_2053,Integration host factor beta subunit	Loktanella_sp._Alg231_35_1543,Integration host factor beta subunit	Pseudovibrio_sp._Alg231_02_5448,Integration host factor beta subunit	Ruegeria_sp._Alg231_54_119,Integration host factor beta subunit	Sphingorhabdus_sp._Alg231_15_1706,Integration host factor beta subunit	Tateyamaria_sp._Alg231_49_2377,Integration host factor beta subunit	Unclassified_Rhodobacteraceae_sp._Alg231_04_4013,Integration host factor beta subunit	Unclassified_Rhodobacteraceae_sp._Alg231_30_1959,Integration host factor beta subunit
Labrenzia__sp._Alg231_36_3277,SSU ribosomal protein S1p	Anderseniella_sp._Alg231_50_2245,SSU ribosomal protein S1p	Erythrobacter_sp._Alg231_14_683,SSU ribosomal protein S1p	Loktanella_sp._Alg231_35_1546,SSU ribosomal protein S1p	Pseudovibrio_sp._Alg231_02_5453,SSU ribosomal protein S1p	Ruegeria_sp._Alg231_54_118,SSU ribosomal protein S1p	Sphingorhabdus_sp._Alg231_15_1704,SSU ribosomal protein S1p	Tateyamaria_sp._Alg231_49_2375,SSU ribosomal protein S1p	Unclassified_Rhodobacteraceae_sp._Alg231_04_4014,SSU ribosomal protein S1p	Unclassified_Rhodobacteraceae_sp._Alg231_30_1960,SSU ribosomal protein S1p
Labrenzia__sp._Alg231_36_3279,Cytidylate kinase (EC 2.7.4.14)	Anderseniella_sp._Alg231_50_2247,Cytidylate kinase (EC 2.7.4.25)	Erythrobacter_sp._Alg231_14_681,Cytidylate kinase (EC 2.7.4.25)	Loktanella_sp._Alg231_35_1550,Cytidylate kinase (EC 2.7.4.25)	Pseudovibrio_sp._Alg231_02_5454,Cytidylate kinase (EC 2.7.4.14)	Ruegeria_sp._Alg231_54_112,Cytidylate kinase (EC 2.7.4.14)	Sphingorhabdus_sp._Alg231_15_1702,Cytidylate kinase (EC 2.7.4.25)	Tateyamaria_sp._Alg231_49_2397,Cytidylate kinase (EC 2.7.4.14)	Unclassified_Rhodobacteraceae_sp._Alg231_04_4017,Cytidylate kinase (EC 2.7.4.14)	Unclassified_Rhodobacteraceae_sp._Alg231_30_1965,Cytidylate kinase (EC 2.7.4.25)
Labrenzia__sp._Alg231_36_3280,5-Enolpyruvylshikimate-3-phosphate synthase (EC 2.5.1.19)	Anderseniella_sp._Alg231_50_2248,5-Enolpyruvylshikimate-3-phosphate synthase (EC 2.5.1.19)	Erythrobacter_sp._Alg231_14_679,5-Enolpyruvylshikimate-3-phosphate synthase (EC 2.5.1.19)	Loktanella_sp._Alg231_35_1551,5-Enolpyruvylshikimate-3-phosphate synthase (EC 2.5.1.19)	Pseudovibrio_sp._Alg231_02_5455,5-Enolpyruvylshikimate-3-phosphate synthase (EC 2.5.1.19)	Ruegeria_sp._Alg231_54_111,5-Enolpyruvylshikimate-3-phosphate synthase (EC 2.5.1.19)	Sphingorhabdus_sp._Alg231_15_1700,5-Enolpyruvylshikimate-3-phosphate synthase (EC 2.5.1.19)	Tateyamaria_sp._Alg231_49_2396,5-Enolpyruvylshikimate-3-phosphate synthase (EC 2.5.1.19)	Unclassified_Rhodobacteraceae_sp._Alg231_04_4019,5-Enolpyruvylshikimate-3-phosphate synthase (EC 2.5.1.19)	Unclassified_Rhodobacteraceae_sp._Alg231_30_1967,5-Enolpyruvylshikimate-3-phosphate synthase (EC 2.5.1.19)
Labrenzia__sp._Alg231_36_3379,DNA polymerase III alpha subunit (EC 2.7.7.7)	Anderseniella_sp._Alg231_50_33,DNA polymerase III alpha subunit (EC 2.7.7.7)	Erythrobacter_sp._Alg231_14_2716,DNA polymerase III alpha subunit (EC 2.7.7.7)	Loktanella_sp._Alg231_35_2212,DNA polymerase III alpha subunit (EC 2.7.7.7)	Pseudovibrio_sp._Alg231_02_147,DNA polymerase III alpha subunit (EC 2.7.7.7)	Ruegeria_sp._Alg231_54_1729,DNA polymerase III alpha subunit (EC 2.7.7.7)	Sphingorhabdus_sp._Alg231_15_1957,DNA polymerase III alpha subunit (EC 2.7.7.7)	Tateyamaria_sp._Alg231_49_3621,DNA polymerase III alpha subunit (EC 2.7.7.7)	Unclassified_Rhodobacteraceae_sp._Alg231_04_1874,DNA polymerase III alpha subunit (EC 2.7.7.7)	Unclassified_Rhodobacteraceae_sp._Alg231_30_1790,DNA polymerase III alpha subunit (EC 2.7.7.7)
Labrenzia__sp._Alg231_36_3459,Fumarate hydratase class II (EC 4.2.1.2)	Anderseniella_sp._Alg231_50_3828,Fumarate hydratase class II (EC 4.2.1.2)	Erythrobacter_sp._Alg231_14_1967,Fumarate hydratase class II (EC 4.2.1.2)	Loktanella_sp._Alg231_35_3833,Fumarate hydratase class II (EC 4.2.1.2)	Pseudovibrio_sp._Alg231_02_2050,Fumarate hydratase class II (EC 4.2.1.2)	Ruegeria_sp._Alg231_54_2666,Fumarate hydratase class II (EC 4.2.1.2)	Sphingorhabdus_sp._Alg231_15_1142,Fumarate hydratase class II (EC 4.2.1.2)	Tateyamaria_sp._Alg231_49_31,Fumarate hydratase class II (EC 4.2.1.2)	Unclassified_Rhodobacteraceae_sp._Alg231_04_2988,Fumarate hydratase class II (EC 4.2.1.2)	Unclassified_Rhodobacteraceae_sp._Alg231_30_4180,Fumarate hydratase class II (EC 4.2.1.2)
Labrenzia__sp._Alg231_36_3478,LSU ribosomal protein L27p	Anderseniella_sp._Alg231_50_2921,LSU ribosomal protein L27p	Erythrobacter_sp._Alg231_14_3108,LSU ribosomal protein L27p	Loktanella_sp._Alg231_35_658,LSU ribosomal protein L27p	Pseudovibrio_sp._Alg231_02_5518,LSU ribosomal protein L27p	Ruegeria_sp._Alg231_54_2554,LSU ribosomal protein L27p	Sphingorhabdus_sp._Alg231_15_1984,LSU ribosomal protein L27p	Tateyamaria_sp._Alg231_49_128,LSU ribosomal protein L27p	Unclassified_Rhodobacteraceae_sp._Alg231_04_1403,LSU ribosomal protein L27p	Unclassified_Rhodobacteraceae_sp._Alg231_30_4111,LSU ribosomal protein L27p
Labrenzia__sp._Alg231_36_3482,COG0536: GTP-binding protein Obg	Anderseniella_sp._Alg231_50_2919,GTP-binding protein Obg	Erythrobacter_sp._Alg231_14_175,GTP-binding protein Obg	Loktanella_sp._Alg231_35_654,GTP-binding protein Obg	Pseudovibrio_sp._Alg231_02_5501,COG0536: GTP-binding protein Obg	Ruegeria_sp._Alg231_54_2558,COG0536: GTP-binding protein Obg	Sphingorhabdus_sp._Alg231_15_976,GTP-binding protein Obg	Tateyamaria_sp._Alg231_49_123,GTP-binding protein Obg	Unclassified_Rhodobacteraceae_sp._Alg231_04_1400,COG0536: GTP-binding protein Obg	Unclassified_Rhodobacteraceae_sp._Alg231_30_4114,GTP-binding protein Obg
Labrenzia__sp._Alg231_36_3483,Glutamate 5-kinase (EC 2.7.2.11)	Anderseniella_sp._Alg231_50_2918,Glutamate 5-kinase (EC 2.7.2.11) / RNA-binding C- terminal domain PUA	Erythrobacter_sp._Alg231_14_174,Glutamate 5-kinase (EC 2.7.2.11) / RNA-binding C- terminal domain PUA	Loktanella_sp._Alg231_35_653,Glutamate 5-kinase (EC 2.7.2.11) / RNA-binding C- terminal domain PUA	Pseudovibrio_sp._Alg231_02_5500,Glutamate 5-kinase (EC 2.7.2.11)	Ruegeria_sp._Alg231_54_2559,Glutamate 5-kinase (EC 2.7.2.11)	Sphingorhabdus_sp._Alg231_15_977,Glutamate 5-kinase (EC 2.7.2.11) / RNA-binding C- terminal domain PUA	Tateyamaria_sp._Alg231_49_122,Glutamate 5-kinase (EC 2.7.2.11) / RNA-binding C- terminal domain PUA	Unclassified_Rhodobacteraceae_sp._Alg231_04_1399,Glutamate 5-kinase (EC 2.7.2.11) / RNA-binding C- terminal domain PUA	Unclassified_Rhodobacteraceae_sp._Alg231_30_4115,Glutamate 5-kinase (EC 2.7.2.11) / RNA-binding C- terminal domain PUA
Labrenzia__sp._Alg231_36_3484,Gamma-glutamyl phosphate reductase (EC 1.2.1.41)	Anderseniella_sp._Alg231_50_2917,Gamma-glutamyl phosphate reductase (EC 1.2.1.41)	Erythrobacter_sp._Alg231_14_1899,Gamma-glutamyl phosphate reductase (EC 1.2.1.41)	Loktanella_sp._Alg231_35_652,Gamma-glutamyl phosphate reductase (EC 1.2.1.41)	Pseudovibrio_sp._Alg231_02_5499,Gamma-glutamyl phosphate reductase (EC 1.2.1.41)	Ruegeria_sp._Alg231_54_2560,Gamma-glutamyl phosphate reductase (EC 1.2.1.41)	Sphingorhabdus_sp._Alg231_15_2195,Gamma-glutamyl phosphate reductase (EC 1.2.1.41)	Tateyamaria_sp._Alg231_49_121,Gamma-glutamyl phosphate reductase (EC 1.2.1.41)	Unclassified_Rhodobacteraceae_sp._Alg231_04_1398,Gamma-glutamyl phosphate reductase (EC 1.2.1.41)	Unclassified_Rhodobacteraceae_sp._Alg231_30_4116,Gamma-glutamyl phosphate reductase (EC 1.2.1.41)
Labrenzia__sp._Alg231_36_3485,Nicotinate-nucleotide adenylyltransferase (EC 2.7.7.18)	Anderseniella_sp._Alg231_50_2916,Nicotinate-nucleotide adenylyltransferase (EC 2.7.7.18)	Erythrobacter_sp._Alg231_14_1898,Nicotinate-nucleotide adenylyltransferase (EC 2.7.7.18)	Loktanella_sp._Alg231_35_3180,Nicotinate-nucleotide adenylyltransferase (EC 2.7.7.18)	Pseudovibrio_sp._Alg231_02_5498,Nicotinate-nucleotide adenylyltransferase (EC 2.7.7.18)	Ruegeria_sp._Alg231_54_1936,Nicotinate-nucleotide adenylyltransferase (EC 2.7.7.18)	Sphingorhabdus_sp._Alg231_15_2193,Nicotinate-nucleotide adenylyltransferase (EC 2.7.7.18)	Tateyamaria_sp._Alg231_49_4653,Nicotinate-nucleotide adenylyltransferase (EC 2.7.7.18)	Unclassified_Rhodobacteraceae_sp._Alg231_04_446,Nicotinate-nucleotide adenylyltransferase (EC 2.7.7.18)	Unclassified_Rhodobacteraceae_sp._Alg231_30_2124,Nicotinate-nucleotide adenylyltransferase (EC 2.7.7.18)
Labrenzia__sp._Alg231_36_3486,Iojap protein	Anderseniella_sp._Alg231_50_2914,Ribosomal silencing factor RsfA (former Iojap)	Erythrobacter_sp._Alg231_14_1897,Ribosomal silencing factor RsfA (former Iojap)	Loktanella_sp._Alg231_35_1835,Ribosomal silencing factor RsfA (former Iojap)	Pseudovibrio_sp._Alg231_02_5496,Iojap protein	Ruegeria_sp._Alg231_54_434,Iojap protein	Sphingorhabdus_sp._Alg231_15_2192,Iojap protein	Tateyamaria_sp._Alg231_49_2992,Iojap protein	Unclassified_Rhodobacteraceae_sp._Alg231_04_1789,Iojap protein	Unclassified_Rhodobacteraceae_sp._Alg231_30_350,Ribosomal silencing factor RsfA (former Iojap)
Labrenzia__sp._Alg231_36_3493,Carboxyl-terminal protease (EC 3.4.21.102)	Anderseniella_sp._Alg231_50_2911,Carboxyl-terminal protease (EC 3.4.21.102)	Erythrobacter_sp._Alg231_14_1894,Carboxyl-terminal protease (EC 3.4.21.102)	Loktanella_sp._Alg231_35_1831,Carboxyl-terminal protease (EC 3.4.21.102)	Pseudovibrio_sp._Alg231_02_5493,Carboxyl-terminal protease (EC 3.4.21.102)	Ruegeria_sp._Alg231_54_715,Carboxyl-terminal protease (EC 3.4.21.102)	Sphingorhabdus_sp._Alg231_15_2189,Carboxyl-terminal protease (EC 3.4.21.102)	Tateyamaria_sp._Alg231_49_3607,Carboxyl-terminal protease (EC 3.4.21.102)	Unclassified_Rhodobacteraceae_sp._Alg231_04_1870,Carboxyl-terminal protease (EC 3.4.21.102)	Unclassified_Rhodobacteraceae_sp._Alg231_30_1490,Carboxyl-terminal protease (EC 3.4.21.102)
Labrenzia__sp._Alg231_36_3495,FIG000735: Adenosine (5)-pentaphospho-(5)- adenosine pyrophosphohydrolase (EC 3.6.1.-)	Anderseniella_sp._Alg231_50_2908,Adenosine (5)-pentaphospho-(5)-adenosine pyrophosphohydrolase (EC 3.6.1.-)	Erythrobacter_sp._Alg231_14_2358,Adenosine (5)-pentaphospho-(5)-adenosine pyrophosphohydrolase (EC 3.6.1.-)	Loktanella_sp._Alg231_35_1858,Adenosine (5)-pentaphospho-(5)-adenosine pyrophosphohydrolase (EC 3.6.1.-)	Pseudovibrio_sp._Alg231_02_5491,FIG000735: Adenosine (5)-pentaphospho-(5)- adenosine pyrophosphohydrolase (EC 3.6.1.-)	Ruegeria_sp._Alg231_54_1826,Adenosine (5)-pentaphospho-(5)-adenosine pyrophosphohydrolase (EC 3.6.1.-)	Sphingorhabdus_sp._Alg231_15_203,Adenosine (5)-pentaphospho-(5)-adenosine pyrophosphohydrolase (EC 3.6.1.-)	Tateyamaria_sp._Alg231_49_1134,Adenosine (5)-pentaphospho-(5)-adenosine pyrophosphohydrolase (EC 3.6.1.-)	Unclassified_Rhodobacteraceae_sp._Alg231_04_4264,Adenosine (5)-pentaphospho-(5)-adenosine pyrophosphohydrolase (EC 3.6.1.-)	Unclassified_Rhodobacteraceae_sp._Alg231_30_1489,Adenosine (5)-pentaphospho-(5)-adenosine pyrophosphohydrolase (EC 3.6.1.-)
Labrenzia__sp._Alg231_36_3499,Iron-sulfur cluster-binding protein	Anderseniella_sp._Alg231_50_2188,Epoxyqueuosine (oQ) reductase QueG	Erythrobacter_sp._Alg231_14_2064,Epoxyqueuosine (oQ) reductase QueG	Loktanella_sp._Alg231_35_2774,Iron-sulfur cluster-binding protein	Pseudovibrio_sp._Alg231_02_5484,Iron-sulfur cluster-binding protein	Ruegeria_sp._Alg231_54_1990,Iron-sulfur cluster-binding protein	Sphingorhabdus_sp._Alg231_15_2641,Epoxyqueuosine (oQ) reductase QueG	Tateyamaria_sp._Alg231_49_3004,Iron-sulfur cluster-binding protein	Unclassified_Rhodobacteraceae_sp._Alg231_04_2192,Iron-sulfur cluster-binding protein	Unclassified_Rhodobacteraceae_sp._Alg231_30_535,Epoxyqueuosine (oQ) reductase QueG
Labrenzia__sp._Alg231_36_3561,Ribonuclease D related protein	Anderseniella_sp._Alg231_50_2195,Ribonuclease D related protein	Erythrobacter_sp._Alg231_14_2104,Ribonuclease D related protein	Loktanella_sp._Alg231_35_2665,Ribonuclease D related protein	Pseudovibrio_sp._Alg231_02_5479,Ribonuclease D related protein	Ruegeria_sp._Alg231_54_406,Ribonuclease D related protein	Sphingorhabdus_sp._Alg231_15_2491,Ribonuclease D related protein	Tateyamaria_sp._Alg231_49_1734,Ribonuclease D related protein	Unclassified_Rhodobacteraceae_sp._Alg231_04_2208,Ribonuclease D related protein	Unclassified_Rhodobacteraceae_sp._Alg231_30_978,Ribonuclease D related protein
Labrenzia__sp._Alg231_36_3564,Lipopolysaccharide ABC transporter, ATP-binding protein LptB	Anderseniella_sp._Alg231_50_2199,Lipopolysaccharide ABC transporter, ATP-binding protein LptB	Erythrobacter_sp._Alg231_14_1666,Lipopolysaccharide ABC transporter, ATP-binding protein LptB	Loktanella_sp._Alg231_35_2661,Lipopolysaccharide ABC transporter, ATP-binding protein LptB	Pseudovibrio_sp._Alg231_02_5476,Lipopolysaccharide ABC transporter, ATP-binding protein LptB	Ruegeria_sp._Alg231_54_402,Lipopolysaccharide ABC transporter, ATP-binding protein LptB	Sphingorhabdus_sp._Alg231_15_2495,Lipopolysaccharide ABC transporter, ATP-binding protein LptB	Tateyamaria_sp._Alg231_49_1738,Lipopolysaccharide ABC transporter, ATP-binding protein LptB	Unclassified_Rhodobacteraceae_sp._Alg231_04_2212,Lipopolysaccharide ABC transporter, ATP-binding protein LptB	Unclassified_Rhodobacteraceae_sp._Alg231_30_974,Lipopolysaccharide ABC transporter, ATP-binding protein LptB
Labrenzia__sp._Alg231_36_3566,Ribosomal subunit interface protein	Anderseniella_sp._Alg231_50_2201,Ribosomal subunit interface protein	Erythrobacter_sp._Alg231_14_1952,Ribosomal subunit interface protein	Loktanella_sp._Alg231_35_2660,Ribosomal subunit interface protein	Pseudovibrio_sp._Alg231_02_5474,Ribosomal subunit interface protein	Ruegeria_sp._Alg231_54_401,Ribosomal subunit interface protein	Sphingorhabdus_sp._Alg231_15_2317,Ribosomal subunit interface protein	Tateyamaria_sp._Alg231_49_1740,Ribosomal subunit interface protein	Unclassified_Rhodobacteraceae_sp._Alg231_04_2213,Ribosomal subunit interface protein	Unclassified_Rhodobacteraceae_sp._Alg231_30_973,Ribosomal subunit interface protein
Labrenzia__sp._Alg231_36_3567,PTS system nitrogen-specific IIA component, PtsN	Anderseniella_sp._Alg231_50_2202,PTS system nitrogen-specific IIA component, PtsN	Erythrobacter_sp._Alg231_14_1954,PTS IIA-like nitrogen-regulatory protein PtsN	Loktanella_sp._Alg231_35_2659,PTS system nitrogen-specific IIA component, PtsN	Pseudovibrio_sp._Alg231_02_5473,PTS system nitrogen-specific IIA component, PtsN	Ruegeria_sp._Alg231_54_400,PTS IIA-like nitrogen-regulatory protein PtsN	Sphingorhabdus_sp._Alg231_15_2318,PTS IIA-like nitrogen-regulatory protein PtsN	Tateyamaria_sp._Alg231_49_1741,PTS IIA-like nitrogen-regulatory protein PtsN	Unclassified_Rhodobacteraceae_sp._Alg231_04_2214,PTS system nitrogen-specific IIA component, PtsN	Unclassified_Rhodobacteraceae_sp._Alg231_30_972,PTS system nitrogen-specific IIA component, PtsN
Labrenzia__sp._Alg231_36_3725,Phenylalanyl-tRNA synthetase beta chain (EC 6.1.1.20)	Anderseniella_sp._Alg231_50_2333,Phenylalanyl-tRNA synthetase beta chain (EC 6.1.1.20)	Erythrobacter_sp._Alg231_14_1735,Phenylalanyl-tRNA synthetase beta chain (EC 6.1.1.20)	Loktanella_sp._Alg231_35_2954,Phenylalanyl-tRNA synthetase beta chain (EC 6.1.1.20)	Pseudovibrio_sp._Alg231_02_3520,Phenylalanyl-tRNA synthetase beta chain (EC 6.1.1.20)	Ruegeria_sp._Alg231_54_4645,Phenylalanyl-tRNA synthetase beta chain (EC 6.1.1.20)	Sphingorhabdus_sp._Alg231_15_2363,Phenylalanyl-tRNA synthetase beta chain (EC 6.1.1.20)	Tateyamaria_sp._Alg231_49_1194,Phenylalanyl-tRNA synthetase beta chain (EC 6.1.1.20)	Unclassified_Rhodobacteraceae_sp._Alg231_04_4354,Phenylalanyl-tRNA synthetase beta chain (EC 6.1.1.20)	Unclassified_Rhodobacteraceae_sp._Alg231_30_1603,Phenylalanyl-tRNA synthetase beta chain (EC 6.1.1.20)
Labrenzia__sp._Alg231_36_3727,Phenylalanyl-tRNA synthetase alpha chain (EC 6.1.1.20)	Anderseniella_sp._Alg231_50_2334,Phenylalanyl-tRNA synthetase alpha chain (EC 6.1.1.20)	Erythrobacter_sp._Alg231_14_1736,Phenylalanyl-tRNA synthetase alpha chain (EC 6.1.1.20)	Loktanella_sp._Alg231_35_2957,Phenylalanyl-tRNA synthetase alpha chain (EC 6.1.1.20)	Pseudovibrio_sp._Alg231_02_3519,Phenylalanyl-tRNA synthetase alpha chain (EC 6.1.1.20)	Ruegeria_sp._Alg231_54_4641,Phenylalanyl-tRNA synthetase alpha chain (EC 6.1.1.20)	Sphingorhabdus_sp._Alg231_15_2364,Phenylalanyl-tRNA synthetase alpha chain (EC 6.1.1.20)	Tateyamaria_sp._Alg231_49_1190,Phenylalanyl-tRNA synthetase alpha chain (EC 6.1.1.20)	Unclassified_Rhodobacteraceae_sp._Alg231_04_4356,Phenylalanyl-tRNA synthetase alpha chain (EC 6.1.1.20)	Unclassified_Rhodobacteraceae_sp._Alg231_30_1607,Phenylalanyl-tRNA synthetase alpha chain (EC 6.1.1.20)
Labrenzia__sp._Alg231_36_3733,Translation elongation factor LepA	Anderseniella_sp._Alg231_50_2047,Translation elongation factor LepA	Erythrobacter_sp._Alg231_14_621,Translation elongation factor LepA	Loktanella_sp._Alg231_35_2129,Translation elongation factor LepA	Pseudovibrio_sp._Alg231_02_3551,Translation elongation factor LepA	Ruegeria_sp._Alg231_54_3278,Translation elongation factor LepA	Sphingorhabdus_sp._Alg231_15_1156,Translation elongation factor LepA	Tateyamaria_sp._Alg231_49_784,Translation elongation factor LepA	Unclassified_Rhodobacteraceae_sp._Alg231_04_3857,Translation elongation factor LepA	Unclassified_Rhodobacteraceae_sp._Alg231_30_1904,Translation elongation factor LepA
Labrenzia__sp._Alg231_36_3796,Type II/IV secretion system ATP hydrolase TadA/VirB11/CpaF, TadA subfamily	Anderseniella_sp._Alg231_50_2011,Type II/IV secretion system ATP hydrolase TadA/VirB11/CpaF, TadA subfamily	Erythrobacter_sp._Alg231_14_60,Type II/IV secretion system ATP hydrolase TadA/VirB11/CpaF, TadA subfamily	Loktanella_sp._Alg231_35_2351,Type II/IV secretion system ATP hydrolase TadA/VirB11/CpaF, TadA subfamily	Pseudovibrio_sp._Alg231_02_3645,Type II/IV secretion system ATP hydrolase TadA/VirB11/CpaF, TadA subfamily	Ruegeria_sp._Alg231_54_3189,Type II/IV secretion system ATP hydrolase TadA/VirB11/CpaF, TadA subfamily	Sphingorhabdus_sp._Alg231_15_1275,Type II/IV secretion system ATP hydrolase TadA/VirB11/CpaF, TadA subfamily	Tateyamaria_sp._Alg231_49_3706,Type II/IV secretion system ATP hydrolase TadA/VirB11/CpaF, TadA subfamily	Unclassified_Rhodobacteraceae_sp._Alg231_04_4114,Type II/IV secretion system ATP hydrolase TadA/VirB11/CpaF, TadA subfamily	Unclassified_Rhodobacteraceae_sp._Alg231_30_250,Type II/IV secretion system ATP hydrolase TadA/VirB11/CpaF, TadA subfamily
Labrenzia__sp._Alg231_36_3801,Peptidase B (EC 3.4.11.23)	Anderseniella_sp._Alg231_50_2007,Peptidase B (EC 3.4.11.23)	Erythrobacter_sp._Alg231_14_219,Peptidase B (EC 3.4.11.23)	Loktanella_sp._Alg231_35_2992,Peptidase B (EC 3.4.11.23)	Pseudovibrio_sp._Alg231_02_3649,Peptidase B (EC 3.4.11.23)	Ruegeria_sp._Alg231_54_2136,Peptidase B (EC 3.4.11.23)	Sphingorhabdus_sp._Alg231_15_3391,Peptidase B (EC 3.4.11.23)	Tateyamaria_sp._Alg231_49_1059,Peptidase B (EC 3.4.11.23)	Unclassified_Rhodobacteraceae_sp._Alg231_04_1677,Peptidase B (EC 3.4.11.23)	Unclassified_Rhodobacteraceae_sp._Alg231_30_2550,Peptidase B (EC 3.4.11.23)
Labrenzia__sp._Alg231_36_3806,Peptide deformylase (EC 3.5.1.88)	Anderseniella_sp._Alg231_50_2370,Peptide deformylase (EC 3.5.1.88)	Erythrobacter_sp._Alg231_14_126,Peptide deformylase (EC 3.5.1.88)	Loktanella_sp._Alg231_35_1785,Peptide deformylase (EC 3.5.1.88)	Pseudovibrio_sp._Alg231_02_3632,Peptide deformylase (EC 3.5.1.88)	Ruegeria_sp._Alg231_54_4032,Peptide deformylase (EC 3.5.1.88)	Sphingorhabdus_sp._Alg231_15_744,Peptide deformylase (EC 3.5.1.88)	Tateyamaria_sp._Alg231_49_629,Peptide deformylase (EC 3.5.1.88)	Unclassified_Rhodobacteraceae_sp._Alg231_04_2409,Peptide deformylase (EC 3.5.1.88)	Unclassified_Rhodobacteraceae_sp._Alg231_30_1554,Peptide deformylase (EC 3.5.1.88)
Labrenzia__sp._Alg231_36_3808,Methionyl-tRNA formyltransferase (EC 2.1.2.9)	Anderseniella_sp._Alg231_50_2371,Methionyl-tRNA formyltransferase (EC 2.1.2.9)	Erythrobacter_sp._Alg231_14_128,Methionyl-tRNA formyltransferase (EC 2.1.2.9)	Loktanella_sp._Alg231_35_1782,Methionyl-tRNA formyltransferase (EC 2.1.2.9)	Pseudovibrio_sp._Alg231_02_3630,Methionyl-tRNA formyltransferase (EC 2.1.2.9)	Ruegeria_sp._Alg231_54_4030,Methionyl-tRNA formyltransferase (EC 2.1.2.9)	Sphingorhabdus_sp._Alg231_15_747,Methionyl-tRNA formyltransferase (EC 2.1.2.9)	Tateyamaria_sp._Alg231_49_626,Methionyl-tRNA formyltransferase (EC 2.1.2.9)	Unclassified_Rhodobacteraceae_sp._Alg231_04_2411,Methionyl-tRNA formyltransferase (EC 2.1.2.9)	Unclassified_Rhodobacteraceae_sp._Alg231_30_1551,Methionyl-tRNA formyltransferase (EC 2.1.2.9)
Labrenzia__sp._Alg231_36_3810,tRNA pseudouridine synthase A (EC 4.2.1.70)	Anderseniella_sp._Alg231_50_2372,tRNA pseudouridine synthase A (EC 4.2.1.70)	Erythrobacter_sp._Alg231_14_129,tRNA pseudouridine synthase A (EC 4.2.1.70)	Loktanella_sp._Alg231_35_207,tRNA pseudouridine synthase A (EC 4.2.1.70)	Pseudovibrio_sp._Alg231_02_3627,tRNA pseudouridine synthase A (EC 4.2.1.70)	Ruegeria_sp._Alg231_54_157,tRNA pseudouridine synthase A (EC 4.2.1.70)	Sphingorhabdus_sp._Alg231_15_748,tRNA pseudouridine synthase A (EC 4.2.1.70)	Tateyamaria_sp._Alg231_49_2446,tRNA pseudouridine synthase A (EC 4.2.1.70)	Unclassified_Rhodobacteraceae_sp._Alg231_04_3456,tRNA pseudouridine synthase A (EC 4.2.1.70)	Unclassified_Rhodobacteraceae_sp._Alg231_30_2504,tRNA pseudouridine synthase A (EC 4.2.1.70)
Labrenzia__sp._Alg231_36_3815,N-succinyl-L,L-diaminopimelate desuccinylase (EC 3.5.1.18)	Anderseniella_sp._Alg231_50_2374,N-succinyl-L,L-diaminopimelate desuccinylase (EC 3.5.1.18)	Erythrobacter_sp._Alg231_14_1506,N-succinyl-L,L-diaminopimelate desuccinylase (EC 3.5.1.18)	Loktanella_sp._Alg231_35_1852,N-succinyl-L,L-diaminopimelate desuccinylase (EC 3.5.1.18)	Pseudovibrio_sp._Alg231_02_3624,N-succinyl-L,L-diaminopimelate desuccinylase (EC 3.5.1.18)	Ruegeria_sp._Alg231_54_4941,N-succinyl-L,L-diaminopimelate desuccinylase (EC 3.5.1.18)	Sphingorhabdus_sp._Alg231_15_2207,N-succinyl-L,L-diaminopimelate desuccinylase (EC 3.5.1.18)	Tateyamaria_sp._Alg231_49_1886,N-succinyl-L,L-diaminopimelate desuccinylase (EC 3.5.1.18)	Unclassified_Rhodobacteraceae_sp._Alg231_04_2290,N-succinyl-L,L-diaminopimelate desuccinylase (EC 3.5.1.18)	Unclassified_Rhodobacteraceae_sp._Alg231_30_767,N-succinyl-L,L-diaminopimelate desuccinylase (EC 3.5.1.18)
Labrenzia__sp._Alg231_36_3817,2,3,4,5-tetrahydropyridine-2,6-dicarboxylate N- succinyltransferase (EC 2.3.1.117)	Anderseniella_sp._Alg231_50_2376,2,3,4,5-tetrahydropyridine-2,6-dicarboxylate N- succinyltransferase (EC 2.3.1.117)	Erythrobacter_sp._Alg231_14_1260,2,3,4,5-tetrahydropyridine-2,6-dicarboxylate N- succinyltransferase (EC 2.3.1.117)	Loktanella_sp._Alg231_35_1848,2,3,4,5-tetrahydropyridine-2,6-dicarboxylate N- succinyltransferase (EC 2.3.1.117)	Pseudovibrio_sp._Alg231_02_3661,2,3,4,5-tetrahydropyridine-2,6-dicarboxylate N- succinyltransferase (EC 2.3.1.117)	Ruegeria_sp._Alg231_54_4937,2,3,4,5-tetrahydropyridine-2,6-dicarboxylate N- succinyltransferase (EC 2.3.1.117)	Sphingorhabdus_sp._Alg231_15_2433,2,3,4,5-tetrahydropyridine-2,6-dicarboxylate N- succinyltransferase (EC 2.3.1.117)	Tateyamaria_sp._Alg231_49_1882,2,3,4,5-tetrahydropyridine-2,6-dicarboxylate N- succinyltransferase (EC 2.3.1.117)	Unclassified_Rhodobacteraceae_sp._Alg231_04_2316,2,3,4,5-tetrahydropyridine-2,6-dicarboxylate N- succinyltransferase (EC 2.3.1.117)	Unclassified_Rhodobacteraceae_sp._Alg231_30_761,2,3,4,5-tetrahydropyridine-2,6-dicarboxylate N- succinyltransferase (EC 2.3.1.117)
Labrenzia__sp._Alg231_36_3827,Acetylglutamate kinase (EC 2.7.2.8)	Anderseniella_sp._Alg231_50_2378,Acetylglutamate kinase (EC 2.7.2.8)	Erythrobacter_sp._Alg231_14_2226,Acetylglutamate kinase (EC 2.7.2.8)	Loktanella_sp._Alg231_35_2881,Acetylglutamate kinase (EC 2.7.2.8)	Pseudovibrio_sp._Alg231_02_3664,Acetylglutamate kinase (EC 2.7.2.8)	Ruegeria_sp._Alg231_54_3918,Acetylglutamate kinase (EC 2.7.2.8)	Sphingorhabdus_sp._Alg231_15_1796,Acetylglutamate kinase (EC 2.7.2.8)	Tateyamaria_sp._Alg231_49_1625,Acetylglutamate kinase (EC 2.7.2.8)	Unclassified_Rhodobacteraceae_sp._Alg231_04_4479,Acetylglutamate kinase (EC 2.7.2.8)	Unclassified_Rhodobacteraceae_sp._Alg231_30_89,Acetylglutamate kinase (EC 2.7.2.8)
Labrenzia__sp._Alg231_36_3828,GTP-binding protein EngB	Anderseniella_sp._Alg231_50_2379,GTP-binding protein EngB	Erythrobacter_sp._Alg231_14_1511,GTP-binding protein EngB	Loktanella_sp._Alg231_35_2882,GTP-binding protein EngB	Pseudovibrio_sp._Alg231_02_3668,GTP-binding protein EngB	Ruegeria_sp._Alg231_54_3915,GTP-binding protein EngB	Sphingorhabdus_sp._Alg231_15_2205,GTP-binding protein EngB	Tateyamaria_sp._Alg231_49_1624,GTP-binding protein EngB	Unclassified_Rhodobacteraceae_sp._Alg231_04_4480,GTP-binding protein EngB	Unclassified_Rhodobacteraceae_sp._Alg231_30_2516,GTP-binding protein EngB
Labrenzia__sp._Alg231_36_3830,Inner membrane protein translocase component YidC, long form	Anderseniella_sp._Alg231_50_2380,Inner membrane protein translocase component YidC, long form	Erythrobacter_sp._Alg231_14_1512,Inner membrane protein translocase component YidC, long form	Loktanella_sp._Alg231_35_2884,Inner membrane protein translocase component YidC, long form	Pseudovibrio_sp._Alg231_02_3669,Inner membrane protein translocase component YidC, long form	Ruegeria_sp._Alg231_54_3913,Inner membrane protein translocase component YidC, long form	Sphingorhabdus_sp._Alg231_15_2204,Inner membrane protein translocase component YidC, long form	Tateyamaria_sp._Alg231_49_1622,Inner membrane protein translocase component YidC, long form	Unclassified_Rhodobacteraceae_sp._Alg231_04_4482,Inner membrane protein translocase component YidC, long form	Unclassified_Rhodobacteraceae_sp._Alg231_30_2518,Inner membrane protein translocase component YidC, long form
Labrenzia__sp._Alg231_36_4129,ClpB protein	Anderseniella_sp._Alg231_50_3179,ClpB protein	Erythrobacter_sp._Alg231_14_270,ClpB protein	Loktanella_sp._Alg231_35_358,ClpB protein	Pseudovibrio_sp._Alg231_02_1747,ClpB protein	Ruegeria_sp._Alg231_54_991,ClpB protein	Sphingorhabdus_sp._Alg231_15_1559,ClpB protein	Tateyamaria_sp._Alg231_49_849,ClpB protein	Unclassified_Rhodobacteraceae_sp._Alg231_04_4393,ClpB protein	Unclassified_Rhodobacteraceae_sp._Alg231_30_1081,ClpB protein
Labrenzia__sp._Alg231_36_4133,Peptide chain release factor 1	Anderseniella_sp._Alg231_50_3175,Peptide chain release factor 1	Erythrobacter_sp._Alg231_14_1662,Peptide chain release factor 1	Loktanella_sp._Alg231_35_1213,Peptide chain release factor 1	Pseudovibrio_sp._Alg231_02_1743,Peptide chain release factor 1	Ruegeria_sp._Alg231_54_2303,Peptide chain release factor 1	Sphingorhabdus_sp._Alg231_15_2235,Peptide chain release factor 1	Tateyamaria_sp._Alg231_49_4772,Peptide chain release factor 1	Unclassified_Rhodobacteraceae_sp._Alg231_04_2853,Peptide chain release factor 1	Unclassified_Rhodobacteraceae_sp._Alg231_30_4231,Peptide chain release factor 1
Labrenzia__sp._Alg231_36_4134,Phosphocarrier protein kinase/phosphorylase, nitrogen regulation associated	Anderseniella_sp._Alg231_50_3173,Phosphoenolpyruvate-protein phosphotransferase, nitrogen regulation associated	Erythrobacter_sp._Alg231_14_379,Phosphocarrier protein kinase/phosphorylase, nitrogen regulation associated	Loktanella_sp._Alg231_35_2317,Phosphoenolpyruvate-protein phosphotransferase, nitrogen regulation associated	Pseudovibrio_sp._Alg231_02_1742,Phosphocarrier protein kinase/phosphorylase, nitrogen regulation associated	Ruegeria_sp._Alg231_54_3233,Phosphocarrier protein kinase/phosphorylase, nitrogen regulation associated	Sphingorhabdus_sp._Alg231_15_1610,Phosphoenolpyruvate-protein phosphotransferase of PTS system (EC 2.7.3.9)	Tateyamaria_sp._Alg231_49_3757,Phosphocarrier protein kinase/phosphorylase, nitrogen regulation associated	Unclassified_Rhodobacteraceae_sp._Alg231_04_3293,Phosphocarrier protein kinase/phosphorylase, nitrogen regulation associated	Unclassified_Rhodobacteraceae_sp._Alg231_30_3650,Phosphoenolpyruvate-protein phosphotransferase, nitrogen regulation associated
Labrenzia__sp._Alg231_36_4135,Aspartokinase (EC 2.7.2.4)	Anderseniella_sp._Alg231_50_3172,Aspartokinase (EC 2.7.2.4)	Erythrobacter_sp._Alg231_14_1610,Aspartokinase (EC 2.7.2.4)	Loktanella_sp._Alg231_35_2316,Aspartokinase (EC 2.7.2.4)	Pseudovibrio_sp._Alg231_02_1741,Aspartokinase (EC 2.7.2.4)	Ruegeria_sp._Alg231_54_3232,Aspartokinase (EC 2.7.2.4)	Sphingorhabdus_sp._Alg231_15_2180,Aspartokinase (EC 2.7.2.4)	Tateyamaria_sp._Alg231_49_3756,Aspartokinase (EC 2.7.2.4)	Unclassified_Rhodobacteraceae_sp._Alg231_04_3294,Aspartokinase (EC 2.7.2.4)	Unclassified_Rhodobacteraceae_sp._Alg231_30_3649,Aspartokinase (EC 2.7.2.4)
Labrenzia__sp._Alg231_36_4136,3-demethylubiquinone-9 3-methyltransferase (EC 2.1.1.64)	Anderseniella_sp._Alg231_50_3171,3-demethylubiquinone-9 3-methyltransferase (EC 2.1.1.64)	Erythrobacter_sp._Alg231_14_1611,3-demethylubiquinone-9 3-methyltransferase (EC 2.1.1.64)	Loktanella_sp._Alg231_35_2627,3-demethylubiquinone-9 3-methyltransferase (EC 2.1.1.64)	Pseudovibrio_sp._Alg231_02_1740,3-demethylubiquinone-9 3-methyltransferase (EC 2.1.1.64)	Ruegeria_sp._Alg231_54_389,3-demethylubiquinone-9 3-methyltransferase (EC 2.1.1.64)	Sphingorhabdus_sp._Alg231_15_2179,3-demethylubiquinone-9 3-methyltransferase (EC 2.1.1.64)	Tateyamaria_sp._Alg231_49_1772,3-demethylubiquinone-9 3-methyltransferase (EC 2.1.1.64)	Unclassified_Rhodobacteraceae_sp._Alg231_04_2161,3-demethylubiquinone-9 3-methyltransferase (EC 2.1.1.64)	Unclassified_Rhodobacteraceae_sp._Alg231_30_939,3-demethylubiquinone-9 3-methyltransferase (EC 2.1.1.64)
Labrenzia__sp._Alg231_36_4140,FIG147869: Carbon-nitrogen hydrolase	Anderseniella_sp._Alg231_50_3169,FIG147869: Carbon-nitrogen hydrolase / Aliphatic amidase AmiE (EC 3.5.1.4)	Erythrobacter_sp._Alg231_14_2489,FIG147869: Carbon-nitrogen hydrolase	Loktanella_sp._Alg231_35_2625,FIG147869: Carbon-nitrogen hydrolase	Pseudovibrio_sp._Alg231_02_1736,FIG147869: Carbon-nitrogen hydrolase	Ruegeria_sp._Alg231_54_392,FIG147869: Carbon-nitrogen hydrolase	Sphingorhabdus_sp._Alg231_15_1459,FIG147869: Carbon-nitrogen hydrolase / Aliphatic amidase AmiE (EC 3.5.1.4)	Tateyamaria_sp._Alg231_49_1774,FIG147869: Carbon-nitrogen hydrolase	Unclassified_Rhodobacteraceae_sp._Alg231_04_2159,FIG147869: Carbon-nitrogen hydrolase	Unclassified_Rhodobacteraceae_sp._Alg231_30_937,FIG147869: Carbon-nitrogen hydrolase
Labrenzia__sp._Alg231_36_4141,Glutaredoxin 3 (Grx2)	Anderseniella_sp._Alg231_50_3168,Glutaredoxin 3 (Grx2)	Erythrobacter_sp._Alg231_14_2488,Glutaredoxin 3 (Grx2)	Loktanella_sp._Alg231_35_2624,Glutaredoxin 3 (Grx2)	Pseudovibrio_sp._Alg231_02_1735,Glutaredoxin 3 (Grx2)	Ruegeria_sp._Alg231_54_393,Glutaredoxin 3 (Grx2)	Sphingorhabdus_sp._Alg231_15_1460,Glutaredoxin 3 (Grx3)	Tateyamaria_sp._Alg231_49_1775,Glutaredoxin 3 (Grx2)	Unclassified_Rhodobacteraceae_sp._Alg231_04_2158,Glutaredoxin 3 (Grx2)	Unclassified_Rhodobacteraceae_sp._Alg231_30_936,Glutaredoxin 3 (Grx2)
Labrenzia__sp._Alg231_36_4146,Glutamate N-acetyltransferase (EC 2.3.1.35) / N- acetylglutamate synthase (EC 2.3.1.1)	Anderseniella_sp._Alg231_50_3161,Glutamate N-acetyltransferase (EC 2.3.1.35) / N- acetylglutamate synthase (EC 2.3.1.1)	Erythrobacter_sp._Alg231_14_2774,Glutamate N-acetyltransferase (EC 2.3.1.35) / N- acetylglutamate synthase (EC 2.3.1.1)	Loktanella_sp._Alg231_35_2644,Glutamate N-acetyltransferase (EC 2.3.1.35) / N- acetylglutamate synthase (EC 2.3.1.1)	Pseudovibrio_sp._Alg231_02_1728,Glutamate N-acetyltransferase (EC 2.3.1.35) / N- acetylglutamate synthase (EC 2.3.1.1)	Ruegeria_sp._Alg231_54_2122,Glutamate N-acetyltransferase (EC 2.3.1.35) / N- acetylglutamate synthase (EC 2.3.1.1)	Sphingorhabdus_sp._Alg231_15_376,Glutamate N-acetyltransferase (EC 2.3.1.35) / N- acetylglutamate synthase (EC 2.3.1.1)	Tateyamaria_sp._Alg231_49_1762,Glutamate N-acetyltransferase (EC 2.3.1.35) / N- acetylglutamate synthase (EC 2.3.1.1)	Unclassified_Rhodobacteraceae_sp._Alg231_04_2170,Glutamate N-acetyltransferase (EC 2.3.1.35) / N- acetylglutamate synthase (EC 2.3.1.1)	Unclassified_Rhodobacteraceae_sp._Alg231_30_947,Glutamate N-acetyltransferase (EC 2.3.1.35) / N- acetylglutamate synthase (EC 2.3.1.1)
Labrenzia__sp._Alg231_36_4149,Protein export cytoplasm protein SecA ATPase RNA helicase (TC 3.A.5.1.1)	Anderseniella_sp._Alg231_50_3158,Protein export cytoplasm protein SecA ATPase RNA helicase (TC 3.A.5.1.1)	Erythrobacter_sp._Alg231_14_2772,Protein export cytoplasm protein SecA ATPase RNA helicase (TC 3.A.5.1.1)	Loktanella_sp._Alg231_35_2646,Protein export cytoplasm protein SecA ATPase RNA helicase (TC 3.A.5.1.1)	Pseudovibrio_sp._Alg231_02_1726,Protein export cytoplasm protein SecA ATPase RNA helicase (TC 3.A.5.1.1)	Ruegeria_sp._Alg231_54_2120,Protein export cytoplasm protein SecA ATPase RNA helicase (TC 3.A.5.1.1)	Sphingorhabdus_sp._Alg231_15_378,Protein export cytoplasm protein SecA ATPase RNA helicase (TC 3.A.5.1.1)	Tateyamaria_sp._Alg231_49_1760,Protein export cytoplasm protein SecA ATPase RNA helicase (TC 3.A.5.1.1)	Unclassified_Rhodobacteraceae_sp._Alg231_04_2172,Protein export cytoplasm protein SecA ATPase RNA helicase (TC 3.A.5.1.1)	Unclassified_Rhodobacteraceae_sp._Alg231_30_949,Protein export cytoplasm protein SecA ATPase RNA helicase (TC 3.A.5.1.1)
Labrenzia__sp._Alg231_36_4163,Translation initiation factor 3	Anderseniella_sp._Alg231_50_2185,Translation initiation factor 3	Erythrobacter_sp._Alg231_14_1221,Translation initiation factor 3	Loktanella_sp._Alg231_35_3629,Translation initiation factor 3	Pseudovibrio_sp._Alg231_02_3569,Translation initiation factor 3	Ruegeria_sp._Alg231_54_2751,Translation initiation factor 3	Sphingorhabdus_sp._Alg231_15_1774,Translation initiation factor 3	Tateyamaria_sp._Alg231_49_2887,Translation initiation factor 3	Unclassified_Rhodobacteraceae_sp._Alg231_04_3233,Translation initiation factor 3	Unclassified_Rhodobacteraceae_sp._Alg231_30_1221,Translation initiation factor 3
Labrenzia__sp._Alg231_36_4177,Methylcrotonyl-CoA carboxylase carboxyl transferase subunit (EC 6.4.1.4)	Anderseniella_sp._Alg231_50_3960,Methylcrotonyl-CoA carboxylase carboxyl transferase subunit (EC 6.4.1.4)	Erythrobacter_sp._Alg231_14_2179,Methylcrotonyl-CoA carboxylase carboxyl transferase subunit (EC 6.4.1.4)	Loktanella_sp._Alg231_35_996,Methylcrotonyl-CoA carboxylase carboxyl transferase subunit (EC 6.4.1.4)	Pseudovibrio_sp._Alg231_02_5386,Methylcrotonyl-CoA carboxylase carboxyl transferase subunit (EC 6.4.1.4)	Ruegeria_sp._Alg231_54_4582,Methylcrotonyl-CoA carboxylase carboxyl transferase subunit (EC 6.4.1.4)	Sphingorhabdus_sp._Alg231_15_2284,Methylcrotonyl-CoA carboxylase carboxyl transferase subunit (EC 6.4.1.4)	Tateyamaria_sp._Alg231_49_4276,Methylcrotonyl-CoA carboxylase carboxyl transferase subunit (EC 6.4.1.4)	Unclassified_Rhodobacteraceae_sp._Alg231_04_3744,Methylcrotonyl-CoA carboxylase carboxyl transferase subunit (EC 6.4.1.4)	Unclassified_Rhodobacteraceae_sp._Alg231_30_1374,Methylcrotonyl-CoA carboxylase carboxyl transferase subunit (EC 6.4.1.4)
Labrenzia__sp._Alg231_36_4199,Porphobilinogen deaminase (EC 2.5.1.61)	Anderseniella_sp._Alg231_50_2726,Porphobilinogen deaminase (EC 2.5.1.61)	Erythrobacter_sp._Alg231_14_1008,Porphobilinogen deaminase (EC 2.5.1.61)	Loktanella_sp._Alg231_35_1635,Porphobilinogen deaminase (EC 2.5.1.61)	Pseudovibrio_sp._Alg231_02_544,Porphobilinogen deaminase (EC 2.5.1.61)	Ruegeria_sp._Alg231_54_4617,Porphobilinogen deaminase (EC 2.5.1.61)	Sphingorhabdus_sp._Alg231_15_2648,Porphobilinogen deaminase (EC 2.5.1.61)	Tateyamaria_sp._Alg231_49_405,Porphobilinogen deaminase (EC 2.5.1.61)	Unclassified_Rhodobacteraceae_sp._Alg231_04_4195,Porphobilinogen deaminase (EC 2.5.1.61)	Unclassified_Rhodobacteraceae_sp._Alg231_30_2667,Porphobilinogen deaminase (EC 2.5.1.61)
Labrenzia__sp._Alg231_36_4200,YgjD/Kae1/Qri7 family, required for threonylcarbamoyladenosine (t(6)A) formation in tRNA	Anderseniella_sp._Alg231_50_2727,TsaD/Kae1/Qri7 protein, required for threonylcarbamoyladenosine t(6)A37 formation in tRNA	Erythrobacter_sp._Alg231_14_1009,TsaD/Kae1/Qri7 protein, required for threonylcarbamoyladenosine t(6)A37 formation in tRNA	Loktanella_sp._Alg231_35_2679,TsaD/Kae1/Qri7 protein, required for threonylcarbamoyladenosine t(6)A37 formation in tRNA	Pseudovibrio_sp._Alg231_02_545,YgjD/Kae1/Qri7 family, required for threonylcarbamoyladenosine (t(6)A) formation in tRNA	Ruegeria_sp._Alg231_54_2020,YgjD/Kae1/Qri7 family, required for threonylcarbamoyladenosine (t(6)A) formation in tRNA	Sphingorhabdus_sp._Alg231_15_2647,TsaD/Kae1/Qri7 protein, required for threonylcarbamoyladenosine t(6)A37 formation in tRNA	Tateyamaria_sp._Alg231_49_1843,YgjD/Kae1/Qri7 family, required for threonylcarbamoyladenosine (t(6)A) formation in tRNA	Unclassified_Rhodobacteraceae_sp._Alg231_04_2073,YgjD/Kae1/Qri7 family, required for threonylcarbamoyladenosine (t(6)A) formation in tRNA	Unclassified_Rhodobacteraceae_sp._Alg231_30_871,TsaD/Kae1/Qri7 protein, required for threonylcarbamoyladenosine t(6)A37 formation in tRNA
Labrenzia__sp._Alg231_36_4202,Glycerol-3-phosphate dehydrogenase [NAD(P)+] (EC 1.1.1.94)	Anderseniella_sp._Alg231_50_2728,Glycerol-3-phosphate dehydrogenase [NAD(P)+] (EC 1.1.1.94)	Erythrobacter_sp._Alg231_14_1010,Glycerol-3-phosphate dehydrogenase [NAD(P)+] (EC 1.1.1.94)	Loktanella_sp._Alg231_35_2678,Glycerol-3-phosphate dehydrogenase [NAD(P)+] (EC 1.1.1.94)	Pseudovibrio_sp._Alg231_02_551,Glycerol-3-phosphate dehydrogenase [NAD(P)+] (EC 1.1.1.94)	Ruegeria_sp._Alg231_54_2021,Glycerol-3-phosphate dehydrogenase [NAD(P)+] (EC 1.1.1.94)	Sphingorhabdus_sp._Alg231_15_2646,Glycerol-3-phosphate dehydrogenase [NAD(P)+] (EC 1.1.1.94)	Tateyamaria_sp._Alg231_49_1844,Glycerol-3-phosphate dehydrogenase [NAD(P)+] (EC 1.1.1.94)	Unclassified_Rhodobacteraceae_sp._Alg231_04_2074,Glycerol-3-phosphate dehydrogenase [NAD(P)+] (EC 1.1.1.94)	Unclassified_Rhodobacteraceae_sp._Alg231_30_870,Glycerol-3-phosphate dehydrogenase [NAD(P)+] (EC 1.1.1.94)
Labrenzia__sp._Alg231_36_4204,Protein of unknown function DUF55	Anderseniella_sp._Alg231_50_2730,FIG006231: RNA-binding protein	Erythrobacter_sp._Alg231_14_2972,FIG006231: RNA-binding protein	Loktanella_sp._Alg231_35_2676,FIG006231: RNA-binding protein	Pseudovibrio_sp._Alg231_02_553,Protein of unknown function DUF55	Ruegeria_sp._Alg231_54_2023,Protein of unknown function DUF55	Sphingorhabdus_sp._Alg231_15_3411,FIG006231: RNA-binding protein	Tateyamaria_sp._Alg231_49_1846,Protein of unknown function DUF55	Unclassified_Rhodobacteraceae_sp._Alg231_04_2076,Protein of unknown function DUF55	Unclassified_Rhodobacteraceae_sp._Alg231_30_868,FIG006231: RNA-binding protein
Labrenzia__sp._Alg231_36_4209,3-isopropylmalate dehydrogenase (EC 1.1.1.85)	Anderseniella_sp._Alg231_50_2830,3-isopropylmalate dehydrogenase (EC 1.1.1.85)	Erythrobacter_sp._Alg231_14_827,3-isopropylmalate dehydrogenase (EC 1.1.1.85)	Loktanella_sp._Alg231_35_3200,3-isopropylmalate dehydrogenase (EC 1.1.1.85)	Pseudovibrio_sp._Alg231_02_573,3-isopropylmalate dehydrogenase (EC 1.1.1.85)	Ruegeria_sp._Alg231_54_442,3-isopropylmalate dehydrogenase (EC 1.1.1.85)	Sphingorhabdus_sp._Alg231_15_257,3-isopropylmalate dehydrogenase (EC 1.1.1.85)	Tateyamaria_sp._Alg231_49_2984,3-isopropylmalate dehydrogenase (EC 1.1.1.85)	Unclassified_Rhodobacteraceae_sp._Alg231_04_1796,3-isopropylmalate dehydrogenase (EC 1.1.1.85)	Unclassified_Rhodobacteraceae_sp._Alg231_30_362,3-isopropylmalate dehydrogenase (EC 1.1.1.85)
Labrenzia__sp._Alg231_36_4228,Aspartate-semialdehyde dehydrogenase (EC 1.2.1.11)	Anderseniella_sp._Alg231_50_2829,Aspartate-semialdehyde dehydrogenase (EC 1.2.1.11)	Erythrobacter_sp._Alg231_14_664,Aspartate-semialdehyde dehydrogenase (EC 1.2.1.11)	Loktanella_sp._Alg231_35_2974,Aspartate-semialdehyde dehydrogenase (EC 1.2.1.11)	Pseudovibrio_sp._Alg231_02_563,Aspartate-semialdehyde dehydrogenase (EC 1.2.1.11)	Ruegeria_sp._Alg231_54_2141,Aspartate-semialdehyde dehydrogenase (EC 1.2.1.11)	Sphingorhabdus_sp._Alg231_15_587,Aspartate-semialdehyde dehydrogenase (EC 1.2.1.11)	Tateyamaria_sp._Alg231_49_1052,Aspartate-semialdehyde dehydrogenase (EC 1.2.1.11)	Unclassified_Rhodobacteraceae_sp._Alg231_04_1672,Aspartate-semialdehyde dehydrogenase (EC 1.2.1.11)	Unclassified_Rhodobacteraceae_sp._Alg231_30_2555,Aspartate-semialdehyde dehydrogenase (EC 1.2.1.11)
Labrenzia__sp._Alg231_36_4269,Exodeoxyribonuclease III (EC 3.1.11.2)	Anderseniella_sp._Alg231_50_2644,Exodeoxyribonuclease III (EC 3.1.11.2)	Erythrobacter_sp._Alg231_14_2140,Exodeoxyribonuclease III (EC 3.1.11.2)	Loktanella_sp._Alg231_35_1840,Exodeoxyribonuclease III (EC 3.1.11.2)	Pseudovibrio_sp._Alg231_02_1634,Exodeoxyribonuclease III (EC 3.1.11.2)	Ruegeria_sp._Alg231_54_4990,Exodeoxyribonuclease III (EC 3.1.11.2)	Sphingorhabdus_sp._Alg231_15_1586,Exodeoxyribonuclease III (EC 3.1.11.2)	Tateyamaria_sp._Alg231_49_840,Exodeoxyribonuclease III (EC 3.1.11.2)	Unclassified_Rhodobacteraceae_sp._Alg231_04_1945,Exodeoxyribonuclease III (EC 3.1.11.2)	Unclassified_Rhodobacteraceae_sp._Alg231_30_651,Exodeoxyribonuclease III (EC 3.1.11.2)
Labrenzia__sp._Alg231_36_4270,Zinc-containing alcohol dehydrogenase superfamily	Anderseniella_sp._Alg231_50_2739,Quinone oxidoreductase (EC 1.6.5.5)	Erythrobacter_sp._Alg231_14_1113,Putative Zn-dependent oxidoreductase PA5234	Loktanella_sp._Alg231_35_1445,Oxidoreductase, zinc-binding dehydrogenase family	Pseudovibrio_sp._Alg231_02_1633,Zinc-containing alcohol dehydrogenase superfamily	Ruegeria_sp._Alg231_54_2569,Putative Zn-dependent oxidoreductase PA5234	Sphingorhabdus_sp._Alg231_15_1728,Putative Zn-dependent oxidoreductase PA5234	Tateyamaria_sp._Alg231_49_2660,Oxidoreductase, zinc-binding dehydrogenase family	Unclassified_Rhodobacteraceae_sp._Alg231_04_656,Oxidoreductase, zinc-binding dehydrogenase family	Unclassified_Rhodobacteraceae_sp._Alg231_30_214,Oxidoreductase, zinc-binding dehydrogenase family
Labrenzia__sp._Alg231_36_4278,Ribosomal RNA large subunit methyltransferase N (EC 2.1.1.-)	Anderseniella_sp._Alg231_50_2737,Ribosomal RNA large subunit methyltransferase N (EC 2.1.1.-)	Erythrobacter_sp._Alg231_14_738,Ribosomal RNA large subunit methyltransferase N (EC 2.1.1.-)	Loktanella_sp._Alg231_35_1844,Ribosomal RNA large subunit methyltransferase N (EC 2.1.1.-)	Pseudovibrio_sp._Alg231_02_1630,Ribosomal RNA large subunit methyltransferase N (EC 2.1.1.-)	Ruegeria_sp._Alg231_54_4928,Ribosomal RNA large subunit methyltransferase N (EC 2.1.1.-)	Sphingorhabdus_sp._Alg231_15_3657,Ribosomal RNA large subunit methyltransferase N (EC 2.1.1.-)	Tateyamaria_sp._Alg231_49_1878,Ribosomal RNA large subunit methyltransferase N (EC 2.1.1.-)	Unclassified_Rhodobacteraceae_sp._Alg231_04_2321,Ribosomal RNA large subunit methyltransferase N (EC 2.1.1.-)	Unclassified_Rhodobacteraceae_sp._Alg231_30_757,Ribosomal RNA large subunit methyltransferase N (EC 2.1.1.-)
Labrenzia__sp._Alg231_36_4282,Isoquinoline 1-oxidoreductase alpha subunit (EC 1.3.99.16)	Anderseniella_sp._Alg231_50_561,Isoquinoline 1-oxidoreductase alpha subunit (EC 1.3.99.16)	Erythrobacter_sp._Alg231_14_1151,Isoquinoline 1-oxidoreductase alpha subunit (EC 1.3.99.16)	Loktanella_sp._Alg231_35_3403,Isoquinoline 1-oxidoreductase alpha subunit (EC 1.3.99.16)	Pseudovibrio_sp._Alg231_02_4193,Isoquinoline 1-oxidoreductase alpha subunit (EC 1.3.99.16)	Ruegeria_sp._Alg231_54_232,Isoquinoline 1-oxidoreductase alpha subunit (EC 1.3.99.16)	Sphingorhabdus_sp._Alg231_15_42,Isoquinoline 1-oxidoreductase alpha subunit (EC 1.3.99.16)	Tateyamaria_sp._Alg231_49_3095,Isoquinoline 1-oxidoreductase alpha subunit (EC 1.3.99.16)	Unclassified_Rhodobacteraceae_sp._Alg231_04_3776,Isoquinoline 1-oxidoreductase alpha subunit (EC 1.3.99.16)	Unclassified_Rhodobacteraceae_sp._Alg231_30_3232,Isoquinoline 1-oxidoreductase alpha subunit (EC 1.3.99.16)
Labrenzia__sp._Alg231_36_4287,Argininosuccinate synthase (EC 6.3.4.5)	Anderseniella_sp._Alg231_50_2684,Argininosuccinate synthase (EC 6.3.4.5)	Erythrobacter_sp._Alg231_14_750,Argininosuccinate synthase (EC 6.3.4.5)	Loktanella_sp._Alg231_35_2606,Argininosuccinate synthase (EC 6.3.4.5)	Pseudovibrio_sp._Alg231_02_1604,Argininosuccinate synthase (EC 6.3.4.5)	Ruegeria_sp._Alg231_54_2081,Argininosuccinate synthase (EC 6.3.4.5)	Sphingorhabdus_sp._Alg231_15_3663,Argininosuccinate synthase (EC 6.3.4.5)	Tateyamaria_sp._Alg231_49_1795,Argininosuccinate synthase (EC 6.3.4.5)	Unclassified_Rhodobacteraceae_sp._Alg231_04_2136,Argininosuccinate synthase (EC 6.3.4.5)	Unclassified_Rhodobacteraceae_sp._Alg231_30_918,Argininosuccinate synthase (EC 6.3.4.5)
Labrenzia__sp._Alg231_36_4293,GTP-binding protein TypA/BipA	Anderseniella_sp._Alg231_50_2688,GTP-binding protein TypA/BipA	Erythrobacter_sp._Alg231_14_985,GTP-binding protein TypA/BipA	Loktanella_sp._Alg231_35_3806,GTP-binding protein TypA/BipA	Pseudovibrio_sp._Alg231_02_1616,GTP-binding protein TypA/BipA	Ruegeria_sp._Alg231_54_2535,GTP-binding protein TypA/BipA	Sphingorhabdus_sp._Alg231_15_1174,GTP-binding protein TypA/BipA	Tateyamaria_sp._Alg231_49_234,GTP-binding protein TypA/BipA	Unclassified_Rhodobacteraceae_sp._Alg231_04_1320,GTP-binding protein TypA/BipA	Unclassified_Rhodobacteraceae_sp._Alg231_30_4012,GTP-binding protein TypA/BipA
Labrenzia__sp._Alg231_36_4313,Acetyl-coenzyme A carboxyl transferase alpha chain (EC 6.4.1.2)	Anderseniella_sp._Alg231_50_3153,Acetyl-coenzyme A carboxyl transferase alpha chain (EC 6.4.1.2)	Erythrobacter_sp._Alg231_14_2795,Acetyl-coenzyme A carboxyl transferase alpha chain (EC 6.4.1.2)	Loktanella_sp._Alg231_35_3046,Acetyl-coenzyme A carboxyl transferase alpha chain (EC 6.4.1.2)	Pseudovibrio_sp._Alg231_02_1671,Acetyl-coenzyme A carboxyl transferase alpha chain (EC 6.4.1.2)	Ruegeria_sp._Alg231_54_4112,Acetyl-coenzyme A carboxyl transferase alpha chain (EC 6.4.1.2)	Sphingorhabdus_sp._Alg231_15_1468,Acetyl-coenzyme A carboxyl transferase alpha chain (EC 6.4.1.2)	Tateyamaria_sp._Alg231_49_1171,Acetyl-coenzyme A carboxyl transferase alpha chain (EC 6.4.1.2)	Unclassified_Rhodobacteraceae_sp._Alg231_04_4377,Acetyl-coenzyme A carboxyl transferase alpha chain (EC 6.4.1.2)	Unclassified_Rhodobacteraceae_sp._Alg231_30_1634,Acetyl-coenzyme A carboxyl transferase alpha chain (EC 6.4.1.2)
Labrenzia__sp._Alg231_36_4316,LSU ribosomal protein L28p	Anderseniella_sp._Alg231_50_3139,LSU ribosomal protein L28p	Erythrobacter_sp._Alg231_14_2009,LSU ribosomal protein L28p @ LSU ribosomal protein L28p, zinc-independent	Loktanella_sp._Alg231_35_2137,LSU ribosomal protein L28p	Pseudovibrio_sp._Alg231_02_1673,LSU ribosomal protein L28p	Ruegeria_sp._Alg231_54_3267,LSU ribosomal protein L28p	Sphingorhabdus_sp._Alg231_15_2102,LSU ribosomal protein L28p	Tateyamaria_sp._Alg231_49_1539,LSU ribosomal protein L28p	Unclassified_Rhodobacteraceae_sp._Alg231_04_3866,LSU ribosomal protein L28p	Unclassified_Rhodobacteraceae_sp._Alg231_30_2106,LSU ribosomal protein L28p @ LSU ribosomal protein L28p, zinc-independent
Labrenzia__sp._Alg231_36_4319,Aerobic cobaltochelatase CobT subunit (EC 6.6.1.2)	Anderseniella_sp._Alg231_50_3143,Aerobic cobaltochelatase CobT subunit (EC 6.6.1.2)	Erythrobacter_sp._Alg231_14_913,Aerobic cobaltochelatase CobT subunit (EC 6.6.1.2)	Loktanella_sp._Alg231_35_3479,Aerobic cobaltochelatase CobT subunit (EC 6.6.1.2)	Pseudovibrio_sp._Alg231_02_1676,Aerobic cobaltochelatase CobT subunit (EC 6.6.1.2)	Ruegeria_sp._Alg231_54_1549,Aerobic cobaltochelatase CobT subunit (EC 6.6.1.2)	Sphingorhabdus_sp._Alg231_15_1393,Aerobic cobaltochelatase CobT subunit (EC 6.6.1.2)	Tateyamaria_sp._Alg231_49_2164,Aerobic cobaltochelatase CobT subunit (EC 6.6.1.2)	Unclassified_Rhodobacteraceae_sp._Alg231_04_3799,Aerobic cobaltochelatase CobT subunit (EC 6.6.1.2)	Unclassified_Rhodobacteraceae_sp._Alg231_30_1438,Aerobic cobaltochelatase CobT subunit (EC 6.6.1.2)
Labrenzia__sp._Alg231_36_4320,Aerobic cobaltochelatase CobS subunit (EC 6.6.1.2)	Anderseniella_sp._Alg231_50_3144,Aerobic cobaltochelatase CobS subunit (EC 6.6.1.2)	Erythrobacter_sp._Alg231_14_9,Aerobic cobaltochelatase CobS subunit (EC 6.6.1.2)	Loktanella_sp._Alg231_35_3481,Aerobic cobaltochelatase CobS subunit (EC 6.6.1.2)	Pseudovibrio_sp._Alg231_02_1677,Aerobic cobaltochelatase CobS subunit (EC 6.6.1.2)	Ruegeria_sp._Alg231_54_1550,Aerobic cobaltochelatase CobS subunit (EC 6.6.1.2)	Sphingorhabdus_sp._Alg231_15_1390,Aerobic cobaltochelatase CobS subunit (EC 6.6.1.2)	Tateyamaria_sp._Alg231_49_2166,Aerobic cobaltochelatase CobS subunit (EC 6.6.1.2)	Unclassified_Rhodobacteraceae_sp._Alg231_04_3798,Aerobic cobaltochelatase CobS subunit (EC 6.6.1.2)	Unclassified_Rhodobacteraceae_sp._Alg231_30_1435,Aerobic cobaltochelatase CobS subunit (EC 6.6.1.2)
Labrenzia__sp._Alg231_36_4324,3-dehydroquinate synthase (EC 4.2.3.4)	Anderseniella_sp._Alg231_50_3148,3-dehydroquinate synthase (EC 4.2.3.4)	Erythrobacter_sp._Alg231_14_2800,3-dehydroquinate synthase (EC 4.2.3.4)	Loktanella_sp._Alg231_35_489,3-dehydroquinate synthase (EC 4.2.3.4)	Pseudovibrio_sp._Alg231_02_1681,3-dehydroquinate synthase (EC 4.2.3.4)	Ruegeria_sp._Alg231_54_2847,3-dehydroquinate synthase (EC 4.2.3.4)	Sphingorhabdus_sp._Alg231_15_1473,3-dehydroquinate synthase (EC 4.2.3.4)	Tateyamaria_sp._Alg231_49_2717,3-dehydroquinate synthase (EC 4.2.3.4)	Unclassified_Rhodobacteraceae_sp._Alg231_04_2822,3-dehydroquinate synthase (EC 4.2.3.4)	Unclassified_Rhodobacteraceae_sp._Alg231_30_4474,3-dehydroquinate synthase (EC 4.2.3.4)
Labrenzia__sp._Alg231_36_4325,Shikimate kinase I (EC 2.7.1.71)	Anderseniella_sp._Alg231_50_3149,Shikimate kinase I (EC 2.7.1.71)	Erythrobacter_sp._Alg231_14_2799,Shikimate kinase I (EC 2.7.1.71)	Loktanella_sp._Alg231_35_488,Shikimate kinase I (EC 2.7.1.71)	Pseudovibrio_sp._Alg231_02_1682,Shikimate kinase I (EC 2.7.1.71)	Ruegeria_sp._Alg231_54_2848,Shikimate kinase I (EC 2.7.1.71)	Sphingorhabdus_sp._Alg231_15_1472,Shikimate kinase I (EC 2.7.1.71)	Tateyamaria_sp._Alg231_49_2718,Shikimate kinase I (EC 2.7.1.71)	Unclassified_Rhodobacteraceae_sp._Alg231_04_2821,Shikimate kinase I (EC 2.7.1.71)	Unclassified_Rhodobacteraceae_sp._Alg231_30_4475,Shikimate kinase I (EC 2.7.1.71)
Labrenzia__sp._Alg231_36_4327,Tyrosine recombinase XerD	Anderseniella_sp._Alg231_50_3152,Tyrosine recombinase XerD	Erythrobacter_sp._Alg231_14_2796,Tyrosine recombinase XerD	Loktanella_sp._Alg231_35_485,Tyrosine recombinase XerD	Pseudovibrio_sp._Alg231_02_1684,Tyrosine recombinase XerD	Ruegeria_sp._Alg231_54_2851,Tyrosine recombinase XerD	Sphingorhabdus_sp._Alg231_15_1469,Tyrosine recombinase XerD	Tateyamaria_sp._Alg231_49_2721,Tyrosine recombinase XerD	Unclassified_Rhodobacteraceae_sp._Alg231_04_2818,Tyrosine recombinase XerD	Unclassified_Rhodobacteraceae_sp._Alg231_30_4478,Tyrosine recombinase XerD
Labrenzia__sp._Alg231_36_4359,Integral membrane protein YggT, involved in response to extracytoplasmic stress (osmotic shock)	Anderseniella_sp._Alg231_50_2693,Integral membrane protein YggT, involved in response to extracytoplasmic stress (osmotic shock)	Erythrobacter_sp._Alg231_14_2227,Integral membrane protein YggT, involved in response to extracytoplasmic stress (osmotic shock)	Loktanella_sp._Alg231_35_337,Integral membrane protein YggT, involved in response to extracytoplasmic stress (osmotic shock)	Pseudovibrio_sp._Alg231_02_1657,Integral membrane protein YggT, involved in response to extracytoplasmic stress (osmotic shock)	Ruegeria_sp._Alg231_54_1749,Integral membrane protein YggT, involved in response to extracytoplasmic stress (osmotic shock)	Sphingorhabdus_sp._Alg231_15_1795,Integral membrane protein YggT, involved in response to extracytoplasmic stress (osmotic shock)	Tateyamaria_sp._Alg231_49_3642,Integral membrane protein YggT, involved in response to extracytoplasmic stress (osmotic shock)	Unclassified_Rhodobacteraceae_sp._Alg231_04_1880,Integral membrane protein YggT, involved in response to extracytoplasmic stress (osmotic shock)	Unclassified_Rhodobacteraceae_sp._Alg231_30_1867,Integral membrane protein YggT, involved in response to extracytoplasmic stress (osmotic shock)
Labrenzia__sp._Alg231_36_4365,D-beta-hydroxybutyrate dehydrogenase (EC 1.1.1.30)	Anderseniella_sp._Alg231_50_1138,D-beta-hydroxybutyrate dehydrogenase (EC 1.1.1.30)	Erythrobacter_sp._Alg231_14_2352,D-beta-hydroxybutyrate dehydrogenase (EC 1.1.1.30)	Loktanella_sp._Alg231_35_589,D-beta-hydroxybutyrate dehydrogenase (EC 1.1.1.30)	Pseudovibrio_sp._Alg231_02_1665,D-beta-hydroxybutyrate dehydrogenase (EC 1.1.1.30)	Ruegeria_sp._Alg231_54_2390,D-beta-hydroxybutyrate dehydrogenase (EC 1.1.1.30)	Sphingorhabdus_sp._Alg231_15_17,D-beta-hydroxybutyrate dehydrogenase (EC 1.1.1.30)	Tateyamaria_sp._Alg231_49_2512,D-beta-hydroxybutyrate dehydrogenase (EC 1.1.1.30)	Unclassified_Rhodobacteraceae_sp._Alg231_04_1288,D-beta-hydroxybutyrate dehydrogenase (EC 1.1.1.30)	Unclassified_Rhodobacteraceae_sp._Alg231_30_4342,D-beta-hydroxybutyrate dehydrogenase (EC 1.1.1.30)
Labrenzia__sp._Alg231_36_4382,Aconitate hydratase (EC 4.2.1.3)	Anderseniella_sp._Alg231_50_2866,Aconitate hydratase (EC 4.2.1.3)	Erythrobacter_sp._Alg231_14_1462,Aconitate hydratase (EC 4.2.1.3)	Loktanella_sp._Alg231_35_1084,Aconitate hydratase (EC 4.2.1.3)	Pseudovibrio_sp._Alg231_02_1542,Aconitate hydratase (EC 4.2.1.3)	Ruegeria_sp._Alg231_54_3560,Aconitate hydratase (EC 4.2.1.3)	Sphingorhabdus_sp._Alg231_15_2742,Aconitate hydratase (EC 4.2.1.3)	Tateyamaria_sp._Alg231_49_4079,Aconitate hydratase (EC 4.2.1.3)	Unclassified_Rhodobacteraceae_sp._Alg231_04_4646,Aconitate hydratase (EC 4.2.1.3)	Unclassified_Rhodobacteraceae_sp._Alg231_30_1151,Aconitate hydratase (EC 4.2.1.3)
Labrenzia__sp._Alg231_36_4396,ABC transporter involved in cytochrome c biogenesis, CcmB subunit	Anderseniella_sp._Alg231_50_2864,ABC transporter involved in cytochrome c biogenesis, CcmB subunit	Erythrobacter_sp._Alg231_14_216,ABC transporter involved in cytochrome c biogenesis, CcmB subunit	Loktanella_sp._Alg231_35_1080,ABC transporter involved in cytochrome c biogenesis, CcmB subunit	Pseudovibrio_sp._Alg231_02_1546,ABC transporter involved in cytochrome c biogenesis, CcmB subunit	Ruegeria_sp._Alg231_54_3556,ABC transporter involved in cytochrome c biogenesis, CcmB subunit	Sphingorhabdus_sp._Alg231_15_2612,ABC transporter involved in cytochrome c biogenesis, CcmB subunit	Tateyamaria_sp._Alg231_49_4074,ABC transporter involved in cytochrome c biogenesis, CcmB subunit	Unclassified_Rhodobacteraceae_sp._Alg231_04_4655,ABC transporter involved in cytochrome c biogenesis, CcmB subunit	Unclassified_Rhodobacteraceae_sp._Alg231_30_1256,ABC transporter involved in cytochrome c biogenesis, CcmB subunit
Labrenzia__sp._Alg231_36_4398,Cytochrome c-type biogenesis protein CcmC, putative heme lyase for CcmE	Anderseniella_sp._Alg231_50_2863,Cytochrome c-type biogenesis protein CcmC, putative heme lyase for CcmE	Erythrobacter_sp._Alg231_14_2988,Cytochrome c-type biogenesis protein CcmC, putative heme lyase for CcmE	Loktanella_sp._Alg231_35_1081,Cytochrome c-type biogenesis protein CcmC, putative heme lyase for CcmE	Pseudovibrio_sp._Alg231_02_1547,Cytochrome c-type biogenesis protein CcmC, putative heme lyase for CcmE	Ruegeria_sp._Alg231_54_3557,Cytochrome c-type biogenesis protein CcmC, putative heme lyase for CcmE	Sphingorhabdus_sp._Alg231_15_165,Cytochrome c-type biogenesis protein CcmC, putative heme lyase for CcmE	Tateyamaria_sp._Alg231_49_4075,Cytochrome c-type biogenesis protein CcmC, putative heme lyase for CcmE	Unclassified_Rhodobacteraceae_sp._Alg231_04_4654,Cytochrome c-type biogenesis protein CcmC, putative heme lyase for CcmE	Unclassified_Rhodobacteraceae_sp._Alg231_30_1255,Cytochrome c-type biogenesis protein CcmC, putative heme lyase for CcmE
Labrenzia__sp._Alg231_36_4427,Arylesterase precursor (EC 3.1.1.2)	Anderseniella_sp._Alg231_50_2821,Arylesterase precursor (EC 3.1.1.2)	Erythrobacter_sp._Alg231_14_980,Arylesterase precursor (EC 3.1.1.2)	Loktanella_sp._Alg231_35_2439,Arylesterase precursor (EC 3.1.1.2)	Pseudovibrio_sp._Alg231_02_1710,Arylesterase precursor (EC 3.1.1.2)	Ruegeria_sp._Alg231_54_1928,Arylesterase precursor (EC 3.1.1.2)	Sphingorhabdus_sp._Alg231_15_1170,Arylesterase precursor (EC 3.1.1.2)	Tateyamaria_sp._Alg231_49_4672,Arylesterase precursor (EC 3.1.1.2)	Unclassified_Rhodobacteraceae_sp._Alg231_04_983,Arylesterase precursor (EC 3.1.1.2)	Unclassified_Rhodobacteraceae_sp._Alg231_30_2838,Arylesterase precursor (EC 3.1.1.2)
Labrenzia__sp._Alg231_36_4428,ABC transporter ATP-binding protein YvcR	Anderseniella_sp._Alg231_50_2819,ABC transporter ATP-binding protein YvcR	Erythrobacter_sp._Alg231_14_981,Probable ABC transporter ATP-binding protein	Loktanella_sp._Alg231_35_2440,ABC transporter ATP-binding protein YvcR	Pseudovibrio_sp._Alg231_02_1709,ABC transporter ATP-binding protein YvcR	Ruegeria_sp._Alg231_54_1927,ABC transporter ATP-binding protein YvcR	Sphingorhabdus_sp._Alg231_15_1171,ABC transporter, ATP-binding protein	Tateyamaria_sp._Alg231_49_4673,ABC transporter ATP-binding protein YvcR	Unclassified_Rhodobacteraceae_sp._Alg231_04_984,ABC transporter ATP-binding protein YvcR	Unclassified_Rhodobacteraceae_sp._Alg231_30_2837,ABC transporter ATP-binding protein YvcR
Labrenzia__sp._Alg231_36_4429,ABC transporter, permease protein, putative	Anderseniella_sp._Alg231_50_2818,ABC transporter, permease protein, putative	Erythrobacter_sp._Alg231_14_982,ABC transporter, permease protein	Loktanella_sp._Alg231_35_2441,ABC transporter, permease protein, putative	Pseudovibrio_sp._Alg231_02_1708,ABC transporter, permease protein, putative	Ruegeria_sp._Alg231_54_1926,ABC transporter, permease protein, putative	Sphingorhabdus_sp._Alg231_15_1172,ABC transporter, permease protein, putative	Tateyamaria_sp._Alg231_49_4674,ABC transporter, permease protein, putative	Unclassified_Rhodobacteraceae_sp._Alg231_04_985,ABC transporter, permease protein, putative	Unclassified_Rhodobacteraceae_sp._Alg231_30_2836,ABC transporter, permease protein, putative
Labrenzia__sp._Alg231_36_4431,FIG005935: membrane protein	Anderseniella_sp._Alg231_50_2825,FIG005935: membrane protein	Erythrobacter_sp._Alg231_14_179,FIG005935: membrane protein	Loktanella_sp._Alg231_35_1448,FIG005935: membrane protein	Pseudovibrio_sp._Alg231_02_1707,FIG005935: membrane protein	Ruegeria_sp._Alg231_54_1421,FIG005935: membrane protein	Sphingorhabdus_sp._Alg231_15_3356,FIG005935: membrane protein	Tateyamaria_sp._Alg231_49_3344,FIG005935: membrane protein	Unclassified_Rhodobacteraceae_sp._Alg231_04_660,FIG005935: membrane protein	Unclassified_Rhodobacteraceae_sp._Alg231_30_217,FIG005935: membrane protein
Labrenzia__sp._Alg231_36_4432,FIG00450577: hypothetical protein	Anderseniella_sp._Alg231_50_2826,FIG00450577: hypothetical protein	Erythrobacter_sp._Alg231_14_945,FIG00635979: hypothetical protein	Loktanella_sp._Alg231_35_2994,FIG00992254: hypothetical protein	Pseudovibrio_sp._Alg231_02_1691,FIG00450577: hypothetical protein	Ruegeria_sp._Alg231_54_2134,FIG00992254: hypothetical protein	Sphingorhabdus_sp._Alg231_15_855,FIG00635979: hypothetical protein	Tateyamaria_sp._Alg231_49_1061,FIG00992254: hypothetical protein	Unclassified_Rhodobacteraceae_sp._Alg231_04_988,FIG00992254: hypothetical protein	Unclassified_Rhodobacteraceae_sp._Alg231_30_2546,FIG00992254: hypothetical protein
Labrenzia__sp._Alg231_36_4519,4Fe-4S ferredoxin, iron-sulfur binding	Anderseniella_sp._Alg231_50_3133,4Fe-4S ferredoxin, iron-sulfur binding	Erythrobacter_sp._Alg231_14_1920,4Fe-4S ferredoxin, iron-sulfur binding	Loktanella_sp._Alg231_35_2030,4Fe-4S ferredoxin, iron-sulfur binding	Pseudovibrio_sp._Alg231_02_510,4Fe-4S ferredoxin, iron-sulfur binding	Ruegeria_sp._Alg231_54_2953,4Fe-4S ferredoxin, iron-sulfur binding	Sphingorhabdus_sp._Alg231_15_1970,4Fe-4S ferredoxin, iron-sulfur binding	Tateyamaria_sp._Alg231_49_2040,4Fe-4S ferredoxin, iron-sulfur binding	Unclassified_Rhodobacteraceae_sp._Alg231_04_353,4Fe-4S ferredoxin, iron-sulfur binding	Unclassified_Rhodobacteraceae_sp._Alg231_30_3416,4Fe-4S ferredoxin, iron-sulfur binding
Labrenzia__sp._Alg231_36_4520,CarD-like transcriptional regulator	Anderseniella_sp._Alg231_50_3132,CarD-like transcriptional regulator	Erythrobacter_sp._Alg231_14_1921,CarD-like transcriptional regulator	Loktanella_sp._Alg231_35_2029,CarD-like transcriptional regulator	Pseudovibrio_sp._Alg231_02_511,CarD-like transcriptional regulator	Ruegeria_sp._Alg231_54_2952,CarD-like transcriptional regulator	Sphingorhabdus_sp._Alg231_15_1968,CarD-like transcriptional regulator	Tateyamaria_sp._Alg231_49_2041,CarD-like transcriptional regulator	Unclassified_Rhodobacteraceae_sp._Alg231_04_354,CarD-like transcriptional regulator	Unclassified_Rhodobacteraceae_sp._Alg231_30_3417,CarD-like transcriptional regulator
Labrenzia__sp._Alg231_36_4673,Glutathione S-transferase (EC 2.5.1.18)	Anderseniella_sp._Alg231_50_296,Glutathione S-transferase (EC 2.5.1.18)	Erythrobacter_sp._Alg231_14_2569,Glutathione S-transferase (EC 2.5.1.18)	Loktanella_sp._Alg231_35_2017,Glutathione S-transferase (EC 2.5.1.18)	Pseudovibrio_sp._Alg231_02_2727,Glutathione S-transferase (EC 2.5.1.18)	Ruegeria_sp._Alg231_54_3025,Glutathione S-transferase (EC 2.5.1.18)	Sphingorhabdus_sp._Alg231_15_953,Glutathione S-transferase (EC 2.5.1.18)	Tateyamaria_sp._Alg231_49_3171,Glutathione S-transferase (EC 2.5.1.18)	Unclassified_Rhodobacteraceae_sp._Alg231_04_3804,Glutathione S-transferase (EC 2.5.1.18)	Unclassified_Rhodobacteraceae_sp._Alg231_30_2261,Glutathione S-transferase (EC 2.5.1.18)
Labrenzia__sp._Alg231_36_4968,Proline dehydrogenase (EC 1.5.99.8) (Proline oxidase) / Delta-1-pyrroline-5-carboxylate dehydrogenase (EC 1.5.1.12)	Anderseniella_sp._Alg231_50_4241,Proline dehydrogenase (EC 1.5.99.8) (Proline oxidase) / Delta-1-pyrroline-5-carboxylate dehydrogenase (EC 1.5.1.12)	Erythrobacter_sp._Alg231_14_2239,Proline dehydrogenase (EC 1.5.99.8) (Proline oxidase) / Delta-1-pyrroline-5-carboxylate dehydrogenase (EC 1.5.1.12)	Loktanella_sp._Alg231_35_2278,Proline dehydrogenase (EC 1.5.99.8) (Proline oxidase) / Delta-1-pyrroline-5-carboxylate dehydrogenase (EC 1.5.1.12)	Pseudovibrio_sp._Alg231_02_748,Proline dehydrogenase (EC 1.5.99.8) (Proline oxidase) / Delta-1-pyrroline-5-carboxylate dehydrogenase (EC 1.5.1.12)	Ruegeria_sp._Alg231_54_1368,Proline dehydrogenase (EC 1.5.99.8) (Proline oxidase) / Delta-1-pyrroline-5-carboxylate dehydrogenase (EC 1.5.1.12)	Sphingorhabdus_sp._Alg231_15_280,Proline dehydrogenase (EC 1.5.99.8) (Proline oxidase) / Delta-1-pyrroline-5-carboxylate dehydrogenase (EC 1.5.1.12)	Tateyamaria_sp._Alg231_49_1927,Proline dehydrogenase (EC 1.5.99.8) (Proline oxidase) / Delta-1-pyrroline-5-carboxylate dehydrogenase (EC 1.5.1.12)	Unclassified_Rhodobacteraceae_sp._Alg231_04_3173,Proline dehydrogenase (EC 1.5.99.8) (Proline oxidase) / Delta-1-pyrroline-5-carboxylate dehydrogenase (EC 1.5.1.12)	Unclassified_Rhodobacteraceae_sp._Alg231_30_3326,Proline dehydrogenase (EC 1.5.99.8) (Proline oxidase) / Delta-1-pyrroline-5-carboxylate dehydrogenase (EC 1.5.1.12)
Labrenzia__sp._Alg231_36_5025,Enoyl-CoA hydratase (EC 4.2.1.17)	Anderseniella_sp._Alg231_50_4333,Enoyl-CoA hydratase (EC 4.2.1.17)	Erythrobacter_sp._Alg231_14_2872,Enoyl-CoA hydratase (EC 4.2.1.17)	Loktanella_sp._Alg231_35_3721,Enoyl-CoA hydratase (EC 4.2.1.17)	Pseudovibrio_sp._Alg231_02_4849,Enoyl-CoA hydratase (EC 4.2.1.17)	Ruegeria_sp._Alg231_54_2686,Enoyl-CoA hydratase (EC 4.2.1.17)	Sphingorhabdus_sp._Alg231_15_522,Enoyl-CoA hydratase (EC 4.2.1.17)	Tateyamaria_sp._Alg231_49_4378,Enoyl-CoA hydratase (EC 4.2.1.17)	Unclassified_Rhodobacteraceae_sp._Alg231_04_4342,Enoyl-CoA hydratase (EC 4.2.1.17)	Unclassified_Rhodobacteraceae_sp._Alg231_30_3945,Enoyl-CoA hydratase (EC 4.2.1.17)
Labrenzia__sp._Alg231_36_5315,5-aminolevulinate synthase (EC 2.3.1.37)	Anderseniella_sp._Alg231_50_2450,5-aminolevulinate synthase (EC 2.3.1.37)	Erythrobacter_sp._Alg231_14_1139,5-aminolevulinate synthase (EC 2.3.1.37)	Loktanella_sp._Alg231_35_3663,5-aminolevulinate synthase (EC 2.3.1.37)	Pseudovibrio_sp._Alg231_02_4885,5-aminolevulinate synthase (EC 2.3.1.37)	Ruegeria_sp._Alg231_54_1053,5-aminolevulinate synthase (EC 2.3.1.37)	Sphingorhabdus_sp._Alg231_15_553,5-aminolevulinate synthase (EC 2.3.1.37)	Tateyamaria_sp._Alg231_49_407,5-aminolevulinate synthase (EC 2.3.1.37)	Unclassified_Rhodobacteraceae_sp._Alg231_04_181,5-aminolevulinate synthase (EC 2.3.1.37)	Unclassified_Rhodobacteraceae_sp._Alg231_30_1181,5-aminolevulinate synthase (EC 2.3.1.37)
Labrenzia__sp._Alg231_36_5390,NADH-UBIQUINONE OXIDOREDUCTASE 18 KD SUBUNIT (EC 1.6.5.3) (EC 1.6.99.3)	Anderseniella_sp._Alg231_50_759,NADH-UBIQUINONE OXIDOREDUCTASE 18 KD SUBUNIT (EC 1.6.5.3) (EC 1.6.99.3)	Erythrobacter_sp._Alg231_14_3024,NADH-ubiquinone oxidoreductase-related protein	Loktanella_sp._Alg231_35_1593,NADH-ubiquinone oxidoreductase family protein	Pseudovibrio_sp._Alg231_02_1786,NADH-UBIQUINONE OXIDOREDUCTASE 18 KD SUBUNIT (EC 1.6.5.3) (EC 1.6.99.3)	Ruegeria_sp._Alg231_54_1958,NADH-ubiquinone oxidoreductase family protein	Sphingorhabdus_sp._Alg231_15_88,NADH-ubiquinone oxidoreductase-related protein	Tateyamaria_sp._Alg231_49_827,NADH-ubiquinone oxidoreductase family protein	Unclassified_Rhodobacteraceae_sp._Alg231_04_1465,NADH-ubiquinone oxidoreductase family protein	Unclassified_Rhodobacteraceae_sp._Alg231_30_2087,NADH-ubiquinone oxidoreductase family protein
Labrenzia__sp._Alg231_36_5436,Cysteine synthase (EC 2.5.1.47)	Anderseniella_sp._Alg231_50_777,Cysteine synthase (EC 2.5.1.47)	Erythrobacter_sp._Alg231_14_205,Cysteine synthase (EC 2.5.1.47)	Loktanella_sp._Alg231_35_3854,Cysteine synthase (EC 2.5.1.47)	Pseudovibrio_sp._Alg231_02_3277,Cysteine synthase (EC 2.5.1.47)	Ruegeria_sp._Alg231_54_2830,Cysteine synthase (EC 2.5.1.47)	Sphingorhabdus_sp._Alg231_15_1336,Cysteine synthase (EC 2.5.1.47)	Tateyamaria_sp._Alg231_49_65,Cysteine synthase (EC 2.5.1.47)	Unclassified_Rhodobacteraceae_sp._Alg231_04_3005,Cysteine synthase (EC 2.5.1.47)	Unclassified_Rhodobacteraceae_sp._Alg231_30_4159,Cysteine synthase (EC 2.5.1.47)
Labrenzia__sp._Alg231_36_5439,Cyclopropane-fatty-acyl-phospholipid synthase (EC 2.1.1.79), plant type	Anderseniella_sp._Alg231_50_2172,Cyclopropane-fatty-acyl-phospholipid synthase (EC 2.1.1.79)	Erythrobacter_sp._Alg231_14_2362,Cyclopropane-fatty-acyl-phospholipid synthase (EC 2.1.1.79), plant type	Loktanella_sp._Alg231_35_3851,Cyclopropane-fatty-acyl-phospholipid synthase (EC 2.1.1.79), plant type	Pseudovibrio_sp._Alg231_02_2006,Cyclopropane-fatty-acyl-phospholipid synthase (EC 2.1.1.79), plant type	Ruegeria_sp._Alg231_54_2833,Cyclopropane-fatty-acyl-phospholipid synthase (EC 2.1.1.79), plant type	Sphingorhabdus_sp._Alg231_15_210,Cyclopropane-fatty-acyl-phospholipid synthase (EC 2.1.1.79), plant type	Tateyamaria_sp._Alg231_49_62,Cyclopropane-fatty-acyl-phospholipid synthase (EC 2.1.1.79), plant type	Unclassified_Rhodobacteraceae_sp._Alg231_04_3002,Cyclopropane-fatty-acyl-phospholipid synthase (EC 2.1.1.79), plant type	Unclassified_Rhodobacteraceae_sp._Alg231_30_4162,Cyclopropane-fatty-acyl-phospholipid synthase (EC 2.1.1.79), plant type
Labrenzia__sp._Alg231_36_5473,Valyl-tRNA synthetase (EC 6.1.1.9)	Anderseniella_sp._Alg231_50_4404,Valyl-tRNA synthetase (EC 6.1.1.9)	Erythrobacter_sp._Alg231_14_298,Valyl-tRNA synthetase (EC 6.1.1.9)	Loktanella_sp._Alg231_35_2289,Valyl-tRNA synthetase (EC 6.1.1.9)	Pseudovibrio_sp._Alg231_02_3144,Valyl-tRNA synthetase (EC 6.1.1.9)	Ruegeria_sp._Alg231_54_3244,Valyl-tRNA synthetase (EC 6.1.1.9)	Sphingorhabdus_sp._Alg231_15_941,Valyl-tRNA synthetase (EC 6.1.1.9)	Tateyamaria_sp._Alg231_49_1916,Valyl-tRNA synthetase (EC 6.1.1.9)	Unclassified_Rhodobacteraceae_sp._Alg231_04_3181,Valyl-tRNA synthetase (EC 6.1.1.9)	Unclassified_Rhodobacteraceae_sp._Alg231_30_2224,Valyl-tRNA synthetase (EC 6.1.1.9)
Labrenzia__sp._Alg231_36_5482,Alpha/beta hydrolase	Anderseniella_sp._Alg231_50_929,Alpha/beta hydrolase	Erythrobacter_sp._Alg231_14_105,Alpha/beta hydrolase	Loktanella_sp._Alg231_35_1236,Alpha/beta hydrolase	Pseudovibrio_sp._Alg231_02_1803,Alpha/beta hydrolase	Ruegeria_sp._Alg231_54_2541,Alpha/beta hydrolase	Sphingorhabdus_sp._Alg231_15_730,Alpha/beta hydrolase	Tateyamaria_sp._Alg231_49_227,Alpha/beta hydrolase	Unclassified_Rhodobacteraceae_sp._Alg231_04_1326,Alpha/beta hydrolase	Unclassified_Rhodobacteraceae_sp._Alg231_30_4020,Alpha/beta hydrolase
Labrenzia__sp._Alg231_36_5485,Iron-sulfur cluster assembly protein SufB	Anderseniella_sp._Alg231_50_926,Iron-sulfur cluster assembly protein SufB	Erythrobacter_sp._Alg231_14_1989,Iron-sulfur cluster assembly protein SufB	Loktanella_sp._Alg231_35_1239,Iron-sulfur cluster assembly protein SufB	Pseudovibrio_sp._Alg231_02_1801,Iron-sulfur cluster assembly protein SufB	Ruegeria_sp._Alg231_54_2544,Iron-sulfur cluster assembly protein SufB	Sphingorhabdus_sp._Alg231_15_2256,Iron-sulfur cluster assembly protein SufB	Tateyamaria_sp._Alg231_49_224,Iron-sulfur cluster assembly protein SufB	Unclassified_Rhodobacteraceae_sp._Alg231_04_1329,Iron-sulfur cluster assembly protein SufB	Unclassified_Rhodobacteraceae_sp._Alg231_30_4023,Iron-sulfur cluster assembly protein SufB
Labrenzia__sp._Alg231_36_5487,Iron-sulfur cluster assembly ATPase protein SufC	Anderseniella_sp._Alg231_50_923,Iron-sulfur cluster assembly ATPase protein SufC	Erythrobacter_sp._Alg231_14_1993,Iron-sulfur cluster assembly ATPase protein SufC	Loktanella_sp._Alg231_35_1242,Iron-sulfur cluster assembly ATPase protein SufC	Pseudovibrio_sp._Alg231_02_1800,Iron-sulfur cluster assembly ATPase protein SufC	Ruegeria_sp._Alg231_54_2545,Iron-sulfur cluster assembly ATPase protein SufC	Sphingorhabdus_sp._Alg231_15_2255,Iron-sulfur cluster assembly ATPase protein SufC	Tateyamaria_sp._Alg231_49_218,Iron-sulfur cluster assembly ATPase protein SufC	Unclassified_Rhodobacteraceae_sp._Alg231_04_1333,Iron-sulfur cluster assembly ATPase protein SufC	Unclassified_Rhodobacteraceae_sp._Alg231_30_4025,Iron-sulfur cluster assembly ATPase protein SufC
Labrenzia__sp._Alg231_36_5489,Cysteine desulfurase (EC 2.8.1.7), SufS subfamily	Anderseniella_sp._Alg231_50_920,Cysteine desulfurase (EC 2.8.1.7), SufS subfamily	Erythrobacter_sp._Alg231_14_1995,Cysteine desulfurase (EC 2.8.1.7), SufS subfamily	Loktanella_sp._Alg231_35_1246,Cysteine desulfurase (EC 2.8.1.7), SufS subfamily	Pseudovibrio_sp._Alg231_02_1798,Cysteine desulfurase (EC 2.8.1.7), SufS subfamily	Ruegeria_sp._Alg231_54_2549,Cysteine desulfurase (EC 2.8.1.7), SufS subfamily	Sphingorhabdus_sp._Alg231_15_2252,Cysteine desulfurase (EC 2.8.1.7), SufS subfamily	Tateyamaria_sp._Alg231_49_214,Cysteine desulfurase (EC 2.8.1.7), SufS subfamily	Unclassified_Rhodobacteraceae_sp._Alg231_04_1337,Cysteine desulfurase (EC 2.8.1.7), SufS subfamily	Unclassified_Rhodobacteraceae_sp._Alg231_30_4029,Cysteine desulfurase (EC 2.8.1.7), SufS subfamily
Labrenzia__sp._Alg231_36_5491,Iron binding protein SufA for iron-sulfur cluster assembly	Anderseniella_sp._Alg231_50_918,Iron binding protein SufA for iron-sulfur cluster assembly	Erythrobacter_sp._Alg231_14_1997,Iron binding protein SufA for iron-sulfur cluster assembly	Loktanella_sp._Alg231_35_3643,Iron binding protein SufA for iron-sulfur cluster assembly	Pseudovibrio_sp._Alg231_02_1796,Iron binding protein SufA for iron-sulfur cluster assembly	Ruegeria_sp._Alg231_54_2734,Iron binding protein SufA for iron-sulfur cluster assembly	Sphingorhabdus_sp._Alg231_15_2249,Iron binding protein SufA for iron-sulfur cluster assembly	Tateyamaria_sp._Alg231_49_2865,Iron binding protein SufA for iron-sulfur cluster assembly	Unclassified_Rhodobacteraceae_sp._Alg231_04_4716,Iron binding protein SufA for iron-sulfur cluster assembly	Unclassified_Rhodobacteraceae_sp._Alg231_30_1203,Iron binding protein SufA for iron-sulfur cluster assembly
Labrenzia__sp._Alg231_36_5494,ATP-dependent RNA helicase Atu1833	Anderseniella_sp._Alg231_50_917,ATP-dependent RNA helicase Atu1833	Erythrobacter_sp._Alg231_14_717,ATP-dependent RNA helicase Atu1833	Loktanella_sp._Alg231_35_1036,ATP-dependent RNA helicase Atu1833	Pseudovibrio_sp._Alg231_02_1792,ATP-dependent RNA helicase Atu1833	Ruegeria_sp._Alg231_54_2326,ATP-dependent RNA helicase Atu1833	Sphingorhabdus_sp._Alg231_15_1912,ATP-dependent RNA helicase Atu1833	Tateyamaria_sp._Alg231_49_4314,ATP-dependent RNA helicase Atu1833	Unclassified_Rhodobacteraceae_sp._Alg231_04_3717,ATP-dependent RNA helicase Atu1833	Unclassified_Rhodobacteraceae_sp._Alg231_30_1346,ATP-dependent RNA helicase Atu1833
Labrenzia__sp._Alg231_36_5496,Topoisomerase IV subunit B (EC 5.99.1.-)	Anderseniella_sp._Alg231_50_905,Topoisomerase IV subunit B (EC 5.99.1.-)	Erythrobacter_sp._Alg231_14_2580,Topoisomerase IV subunit B (EC 5.99.1.-)	Loktanella_sp._Alg231_35_1385,Topoisomerase IV subunit B (EC 5.99.1.-)	Pseudovibrio_sp._Alg231_02_1791,Topoisomerase IV subunit B (EC 5.99.1.-)	Ruegeria_sp._Alg231_54_3481,Topoisomerase IV subunit B (EC 5.99.1.-)	Sphingorhabdus_sp._Alg231_15_263,Topoisomerase IV subunit B (EC 5.99.1.-)	Tateyamaria_sp._Alg231_49_3273,Topoisomerase IV subunit B (EC 5.99.1.-)	Unclassified_Rhodobacteraceae_sp._Alg231_04_3228,Topoisomerase IV subunit B (EC 5.99.1.-)	Unclassified_Rhodobacteraceae_sp._Alg231_30_3509,Topoisomerase IV subunit B (EC 5.99.1.-)
Labrenzia__sp._Alg231_36_5500,Exodeoxyribonuclease III (EC 3.1.11.2)	Anderseniella_sp._Alg231_50_4287,Exodeoxyribonuclease III (EC 3.1.11.2)	Erythrobacter_sp._Alg231_14_1958,Exodeoxyribonuclease III (EC 3.1.11.2)	Loktanella_sp._Alg231_35_1183,Exodeoxyribonuclease III (EC 3.1.11.2)	Pseudovibrio_sp._Alg231_02_1087,Exodeoxyribonuclease III (EC 3.1.11.2)	Ruegeria_sp._Alg231_54_2257,Exodeoxyribonuclease III (EC 3.1.11.2)	Sphingorhabdus_sp._Alg231_15_993,Exodeoxyribonuclease III (EC 3.1.11.2)	Tateyamaria_sp._Alg231_49_4429,Exodeoxyribonuclease III (EC 3.1.11.2)	Unclassified_Rhodobacteraceae_sp._Alg231_04_1166,Exodeoxyribonuclease III (EC 3.1.11.2)	Unclassified_Rhodobacteraceae_sp._Alg231_30_4517,Exodeoxyribonuclease III (EC 3.1.11.2)
Labrenzia__sp._Alg231_36_5501,probable iron binding protein from the HesB_IscA_SufA family	Anderseniella_sp._Alg231_50_4289,probable iron binding protein from the HesB_IscA_SufA family	Erythrobacter_sp._Alg231_14_1959,probable iron binding protein from the HesB_IscA_SufA family	Loktanella_sp._Alg231_35_1185,probable iron binding protein from the HesB_IscA_SufA family	Pseudovibrio_sp._Alg231_02_1085,probable iron binding protein from the HesB_IscA_SufA family	Ruegeria_sp._Alg231_54_2258,probable iron binding protein from the HesB_IscA_SufA family	Sphingorhabdus_sp._Alg231_15_994,probable iron binding protein from the HesB_IscA_SufA family	Tateyamaria_sp._Alg231_49_4432,probable iron binding protein from the HesB_IscA_SufA family	Unclassified_Rhodobacteraceae_sp._Alg231_04_1168,probable iron binding protein from the HesB_IscA_SufA family	Unclassified_Rhodobacteraceae_sp._Alg231_30_4513,probable iron binding protein from the HesB_IscA_SufA family
Labrenzia__sp._Alg231_36_5502,Deoxyguanosinetriphosphate triphosphohydrolase (EC 3.1.5.1)	Anderseniella_sp._Alg231_50_4290,Deoxyguanosinetriphosphate triphosphohydrolase (EC 3.1.5.1)	Erythrobacter_sp._Alg231_14_69,Deoxyguanosinetriphosphate triphosphohydrolase (EC 3.1.5.1)	Loktanella_sp._Alg231_35_1186,Deoxyguanosinetriphosphate triphosphohydrolase (EC 3.1.5.1)	Pseudovibrio_sp._Alg231_02_1084,Deoxyguanosinetriphosphate triphosphohydrolase (EC 3.1.5.1)	Ruegeria_sp._Alg231_54_2259,Deoxyguanosinetriphosphate triphosphohydrolase (EC 3.1.5.1)	Sphingorhabdus_sp._Alg231_15_1316,Deoxyguanosinetriphosphate triphosphohydrolase (EC 3.1.5.1)	Tateyamaria_sp._Alg231_49_4433,Deoxyguanosinetriphosphate triphosphohydrolase (EC 3.1.5.1)	Unclassified_Rhodobacteraceae_sp._Alg231_04_1169,Deoxyguanosinetriphosphate triphosphohydrolase (EC 3.1.5.1)	Unclassified_Rhodobacteraceae_sp._Alg231_30_4512,Deoxyguanosinetriphosphate triphosphohydrolase (EC 3.1.5.1)
Labrenzia__sp._Alg231_36_5503,Arginyl-tRNA synthetase (EC 6.1.1.19)	Anderseniella_sp._Alg231_50_4291,Arginyl-tRNA synthetase (EC 6.1.1.19)	Erythrobacter_sp._Alg231_14_242,Arginyl-tRNA synthetase (EC 6.1.1.19)	Loktanella_sp._Alg231_35_1188,Arginyl-tRNA synthetase (EC 6.1.1.19)	Pseudovibrio_sp._Alg231_02_1083,Arginyl-tRNA synthetase (EC 6.1.1.19)	Ruegeria_sp._Alg231_54_2261,Arginyl-tRNA synthetase (EC 6.1.1.19)	Sphingorhabdus_sp._Alg231_15_1352,Arginyl-tRNA synthetase (EC 6.1.1.19)	Tateyamaria_sp._Alg231_49_4435,Arginyl-tRNA synthetase (EC 6.1.1.19)	Unclassified_Rhodobacteraceae_sp._Alg231_04_1171,Arginyl-tRNA synthetase (EC 6.1.1.19)	Unclassified_Rhodobacteraceae_sp._Alg231_30_4511,Arginyl-tRNA synthetase (EC 6.1.1.19)
Labrenzia__sp._Alg231_36_5508,Beta N-acetyl-glucosaminidase (EC 3.2.1.52)	Anderseniella_sp._Alg231_50_4476,Beta N-acetyl-glucosaminidase (EC 3.2.1.52)	Erythrobacter_sp._Alg231_14_239,Beta N-acetyl-glucosaminidase (EC 3.2.1.52)	Loktanella_sp._Alg231_35_1190,Beta N-acetyl-glucosaminidase (EC 3.2.1.52)	Pseudovibrio_sp._Alg231_02_1081,Beta N-acetyl-glucosaminidase (EC 3.2.1.52)	Ruegeria_sp._Alg231_54_2263,Beta N-acetyl-glucosaminidase (EC 3.2.1.52)	Sphingorhabdus_sp._Alg231_15_1350,Beta N-acetyl-glucosaminidase (EC 3.2.1.52)	Tateyamaria_sp._Alg231_49_4437,Beta N-acetyl-glucosaminidase (EC 3.2.1.52)	Unclassified_Rhodobacteraceae_sp._Alg231_04_1173,Beta N-acetyl-glucosaminidase (EC 3.2.1.52)	Unclassified_Rhodobacteraceae_sp._Alg231_30_4509,Beta N-acetyl-glucosaminidase (EC 3.2.1.52)
Labrenzia__sp._Alg231_36_5509,Segregation and condensation protein A	Anderseniella_sp._Alg231_50_4475,Segregation and condensation protein A	Erythrobacter_sp._Alg231_14_238,Segregation and condensation protein A	Loktanella_sp._Alg231_35_1191,Segregation and condensation protein A	Pseudovibrio_sp._Alg231_02_1080,Segregation and condensation protein A	Ruegeria_sp._Alg231_54_2264,Segregation and condensation protein A	Sphingorhabdus_sp._Alg231_15_1349,Segregation and condensation protein A	Tateyamaria_sp._Alg231_49_4438,Segregation and condensation protein A	Unclassified_Rhodobacteraceae_sp._Alg231_04_1174,Segregation and condensation protein A	Unclassified_Rhodobacteraceae_sp._Alg231_30_4508,Segregation and condensation protein A
Labrenzia__sp._Alg231_36_5510,Segregation and condensation protein B	Anderseniella_sp._Alg231_50_4474,Segregation and condensation protein B	Erythrobacter_sp._Alg231_14_237,Segregation and condensation protein B	Loktanella_sp._Alg231_35_1192,Segregation and condensation protein B	Pseudovibrio_sp._Alg231_02_1079,Segregation and condensation protein B	Ruegeria_sp._Alg231_54_2265,Segregation and condensation protein B	Sphingorhabdus_sp._Alg231_15_1348,Segregation and condensation protein B	Tateyamaria_sp._Alg231_49_4439,Segregation and condensation protein B	Unclassified_Rhodobacteraceae_sp._Alg231_04_1175,Segregation and condensation protein B	Unclassified_Rhodobacteraceae_sp._Alg231_30_4507,Segregation and condensation protein B
Labrenzia__sp._Alg231_36_5512,Twin-arginine translocation protein TatA	Anderseniella_sp._Alg231_50_4471,Twin-arginine translocation protein TatA	Erythrobacter_sp._Alg231_14_236,Twin-arginine translocation protein TatA	Loktanella_sp._Alg231_35_3598,Twin-arginine translocation protein TatA	Pseudovibrio_sp._Alg231_02_1077,Twin-arginine translocation protein TatA	Ruegeria_sp._Alg231_54_2341,Twin-arginine translocation protein TatA	Sphingorhabdus_sp._Alg231_15_1347,Twin-arginine translocation protein TatA	Tateyamaria_sp._Alg231_49_4328,Twin-arginine translocation protein TatA	Unclassified_Rhodobacteraceae_sp._Alg231_04_694,Twin-arginine translocation protein TatA	Unclassified_Rhodobacteraceae_sp._Alg231_30_1337,Twin-arginine translocation protein TatA
Labrenzia__sp._Alg231_36_5514,Twin-arginine translocation protein TatC	Anderseniella_sp._Alg231_50_4469,Twin-arginine translocation protein TatC	Erythrobacter_sp._Alg231_14_233,Twin-arginine translocation protein TatC	Loktanella_sp._Alg231_35_3600,Twin-arginine translocation protein TatC	Pseudovibrio_sp._Alg231_02_1075,Twin-arginine translocation protein TatC	Ruegeria_sp._Alg231_54_2343,Twin-arginine translocation protein TatC	Sphingorhabdus_sp._Alg231_15_1345,Twin-arginine translocation protein TatC	Tateyamaria_sp._Alg231_49_4330,Twin-arginine translocation protein TatC	Unclassified_Rhodobacteraceae_sp._Alg231_04_692,Twin-arginine translocation protein TatC	Unclassified_Rhodobacteraceae_sp._Alg231_30_1335,Twin-arginine translocation protein TatC
Labrenzia__sp._Alg231_36_5515,Seryl-tRNA synthetase (EC 6.1.1.11)	Anderseniella_sp._Alg231_50_4456,Seryl-tRNA synthetase (EC 6.1.1.11)	Erythrobacter_sp._Alg231_14_364,Seryl-tRNA synthetase (EC 6.1.1.11)	Loktanella_sp._Alg231_35_1072,Seryl-tRNA synthetase (EC 6.1.1.11)	Pseudovibrio_sp._Alg231_02_1074,Seryl-tRNA synthetase (EC 6.1.1.11)	Ruegeria_sp._Alg231_54_3548,Seryl-tRNA synthetase (EC 6.1.1.11)	Sphingorhabdus_sp._Alg231_15_3112,Seryl-tRNA synthetase (EC 6.1.1.11)	Tateyamaria_sp._Alg231_49_4065,Seryl-tRNA synthetase (EC 6.1.1.11)	Unclassified_Rhodobacteraceae_sp._Alg231_04_4663,Seryl-tRNA synthetase (EC 6.1.1.11)	Unclassified_Rhodobacteraceae_sp._Alg231_30_1265,Seryl-tRNA synthetase (EC 6.1.1.11)
Labrenzia__sp._Alg231_36_5517,5-nucleotidase SurE (EC 3.1.3.5)	Anderseniella_sp._Alg231_50_4455,5-nucleotidase SurE (EC 3.1.3.5)	Erythrobacter_sp._Alg231_14_365,5-nucleotidase SurE (EC 3.1.3.5)	Loktanella_sp._Alg231_35_3604,5-nucleotidase SurE (EC 3.1.3.5)	Pseudovibrio_sp._Alg231_02_1073,5-nucleotidase SurE (EC 3.1.3.5)	Ruegeria_sp._Alg231_54_2335,5-nucleotidase SurE (EC 3.1.3.5)	Sphingorhabdus_sp._Alg231_15_3113,5-nucleotidase SurE (EC 3.1.3.5)	Tateyamaria_sp._Alg231_49_4337,5-nucleotidase SurE (EC 3.1.3.5)	Unclassified_Rhodobacteraceae_sp._Alg231_04_687,5-nucleotidase SurE (EC 3.1.3.5)	Unclassified_Rhodobacteraceae_sp._Alg231_30_1248,5-nucleotidase SurE (EC 3.1.3.5)
Labrenzia__sp._Alg231_36_5521,Preprotein translocase subunit YajC (TC 3.A.5.1.1)	Anderseniella_sp._Alg231_50_4449,Preprotein translocase subunit YajC (TC 3.A.5.1.1)	Erythrobacter_sp._Alg231_14_3043,Preprotein translocase subunit YajC (TC 3.A.5.1.1)	Loktanella_sp._Alg231_35_1075,Preprotein translocase subunit YajC (TC 3.A.5.1.1)	Pseudovibrio_sp._Alg231_02_1069,Preprotein translocase subunit YajC (TC 3.A.5.1.1)	Ruegeria_sp._Alg231_54_3550,Preprotein translocase subunit YajC (TC 3.A.5.1.1)	Sphingorhabdus_sp._Alg231_15_3278,Preprotein translocase subunit YajC (TC 3.A.5.1.1)	Tateyamaria_sp._Alg231_49_4068,Preprotein translocase subunit YajC (TC 3.A.5.1.1)	Unclassified_Rhodobacteraceae_sp._Alg231_04_4661,Preprotein translocase subunit YajC (TC 3.A.5.1.1)	Unclassified_Rhodobacteraceae_sp._Alg231_30_1262,Preprotein translocase subunit YajC (TC 3.A.5.1.1)
Labrenzia__sp._Alg231_36_5522,Protein-export membrane protein SecD (TC 3.A.5.1.1)	Anderseniella_sp._Alg231_50_4448,Protein-export membrane protein SecD (TC 3.A.5.1.1)	Erythrobacter_sp._Alg231_14_3041,Protein-export membrane protein SecD (TC 3.A.5.1.1)	Loktanella_sp._Alg231_35_1076,Protein-export membrane protein SecD (TC 3.A.5.1.1)	Pseudovibrio_sp._Alg231_02_1068,Protein-export membrane protein SecD (TC 3.A.5.1.1)	Ruegeria_sp._Alg231_54_3551,Protein-export membrane protein SecD (TC 3.A.5.1.1)	Sphingorhabdus_sp._Alg231_15_3279,Protein-export membrane protein SecD (TC 3.A.5.1.1)	Tateyamaria_sp._Alg231_49_4069,Protein-export membrane protein SecD (TC 3.A.5.1.1)	Unclassified_Rhodobacteraceae_sp._Alg231_04_4660,Protein-export membrane protein SecD (TC 3.A.5.1.1)	Unclassified_Rhodobacteraceae_sp._Alg231_30_1261,Protein-export membrane protein SecD (TC 3.A.5.1.1)
Labrenzia__sp._Alg231_36_5523,Protein-export membrane protein SecF (TC 3.A.5.1.1)	Anderseniella_sp._Alg231_50_4447,Protein-export membrane protein SecF (TC 3.A.5.1.1)	Erythrobacter_sp._Alg231_14_3040,Protein-export membrane protein SecF (TC 3.A.5.1.1)	Loktanella_sp._Alg231_35_1077,Protein-export membrane protein SecF (TC 3.A.5.1.1)	Pseudovibrio_sp._Alg231_02_1067,Protein-export membrane protein SecF (TC 3.A.5.1.1)	Ruegeria_sp._Alg231_54_3552,Protein-export membrane protein SecF (TC 3.A.5.1.1)	Sphingorhabdus_sp._Alg231_15_3280,Protein-export membrane protein SecF (TC 3.A.5.1.1)	Tateyamaria_sp._Alg231_49_4070,Protein-export membrane protein SecF (TC 3.A.5.1.1)	Unclassified_Rhodobacteraceae_sp._Alg231_04_4659,Protein-export membrane protein SecF (TC 3.A.5.1.1)	Unclassified_Rhodobacteraceae_sp._Alg231_30_1260,Protein-export membrane protein SecF (TC 3.A.5.1.1)
Labrenzia__sp._Alg231_36_5526,tRNA:m(5)U-54 MTase gid	Anderseniella_sp._Alg231_50_4444,tRNA:m(5)U-54 MTase gid	Erythrobacter_sp._Alg231_14_2504,tRNA:m(5)U-54 MTase gid	Loktanella_sp._Alg231_35_618,tRNA uridine 5-carboxymethylaminomethyl modification enzyme GidA	Pseudovibrio_sp._Alg231_02_1063,tRNA:m(5)U-54 MTase gid	Ruegeria_sp._Alg231_54_2628,tRNA uridine 5-carboxymethylaminomethyl modification enzyme GidA	Sphingorhabdus_sp._Alg231_15_418,tRNA:m(5)U-54 MTase gid	Tateyamaria_sp._Alg231_49_4465,tRNA uridine 5-carboxymethylaminomethyl modification enzyme GidA	Unclassified_Rhodobacteraceae_sp._Alg231_04_1223,tRNA uridine 5-carboxymethylaminomethyl modification enzyme GidA	Unclassified_Rhodobacteraceae_sp._Alg231_30_4435,tRNA uridine 5-carboxymethylaminomethyl modification enzyme GidA
Labrenzia__sp._Alg231_36_5530,Excinuclease ABC subunit A	Anderseniella_sp._Alg231_50_4441,Excinuclease ABC subunit A	Erythrobacter_sp._Alg231_14_754,Excinuclease ABC subunit A	Loktanella_sp._Alg231_35_3685,Excinuclease ABC subunit A	Pseudovibrio_sp._Alg231_02_1060,Excinuclease ABC subunit A	Ruegeria_sp._Alg231_54_2725,Excinuclease ABC subunit A	Sphingorhabdus_sp._Alg231_15_3242,Excinuclease ABC subunit A	Tateyamaria_sp._Alg231_49_2919,Excinuclease ABC subunit A	Unclassified_Rhodobacteraceae_sp._Alg231_04_1120,Excinuclease ABC subunit A	Unclassified_Rhodobacteraceae_sp._Alg231_30_3906,Excinuclease ABC subunit A
Labrenzia__sp._Alg231_36_5532,Single-stranded DNA-binding protein	Anderseniella_sp._Alg231_50_4388,Single-stranded DNA-binding protein	Erythrobacter_sp._Alg231_14_447,Single-stranded DNA-binding protein	Loktanella_sp._Alg231_35_491,Single-stranded DNA-binding protein	Pseudovibrio_sp._Alg231_02_1059,Single-stranded DNA-binding protein	Ruegeria_sp._Alg231_54_2845,Single-stranded DNA-binding protein	Sphingorhabdus_sp._Alg231_15_1600,Single-stranded DNA-binding protein	Tateyamaria_sp._Alg231_49_2716,Single-stranded DNA-binding protein	Unclassified_Rhodobacteraceae_sp._Alg231_04_2824,Single-stranded DNA-binding protein	Unclassified_Rhodobacteraceae_sp._Alg231_30_4249,Single-stranded DNA-binding protein
Labrenzia__sp._Alg231_36_5557,Cell division protein FtsJ / Ribosomal RNA large subunit methyltransferase J (EC 2.1.1.-)	Anderseniella_sp._Alg231_50_1089,Cell division protein FtsJ / Ribosomal RNA large subunit methyltransferase E (EC 2.1.1.-) ## LSU rRNA Um2552	Erythrobacter_sp._Alg231_14_1426,Heat shock protein FtsJ/RrmJ @ Ribosomal RNA large subunit methyltransferase E (EC 2.1.1.-)	Loktanella_sp._Alg231_35_3796,Heat shock protein FtsJ/RrmJ @ Ribosomal RNA large subunit methyltransferase E (EC 2.1.1.-)	Pseudovibrio_sp._Alg231_02_4429,Cell division protein FtsJ / Ribosomal RNA large subunit methyltransferase J (EC 2.1.1.-)	Ruegeria_sp._Alg231_54_2515,Cell division protein FtsJ / Ribosomal RNA large subunit methyltransferase J (EC 2.1.1.-)	Sphingorhabdus_sp._Alg231_15_1163,Heat shock protein FtsJ/RrmJ @ Ribosomal RNA large subunit methyltransferase E (EC 2.1.1.-)	Tateyamaria_sp._Alg231_49_78,Cell division protein FtsJ / Ribosomal RNA large subunit methyltransferase J (EC 2.1.1.-)	Unclassified_Rhodobacteraceae_sp._Alg231_04_3029,Cell division protein FtsJ / Ribosomal RNA large subunit methyltransferase J (EC 2.1.1.-)	Unclassified_Rhodobacteraceae_sp._Alg231_30_4065,Heat shock protein FtsJ/RrmJ @ Ribosomal RNA large subunit methyltransferase E (EC 2.1.1.-)
Labrenzia__sp._Alg231_36_5558,Inosine-5-monophosphate dehydrogenase (EC 1.1.1.205)	Anderseniella_sp._Alg231_50_1088,Inosine-5-monophosphate dehydrogenase (EC 1.1.1.205)	Erythrobacter_sp._Alg231_14_2354,Inosine-5-monophosphate dehydrogenase (EC 1.1.1.205)	Loktanella_sp._Alg231_35_3781,Inosine-5-monophosphate dehydrogenase (EC 1.1.1.205)	Pseudovibrio_sp._Alg231_02_4426,Inosine-5-monophosphate dehydrogenase (EC 1.1.1.205)	Ruegeria_sp._Alg231_54_2526,Inosine-5-monophosphate dehydrogenase (EC 1.1.1.205)	Sphingorhabdus_sp._Alg231_15_197,Inosine-5-monophosphate dehydrogenase (EC 1.1.1.205)	Tateyamaria_sp._Alg231_49_242,Inosine-5-monophosphate dehydrogenase (EC 1.1.1.205)	Unclassified_Rhodobacteraceae_sp._Alg231_04_1310,Inosine-5-monophosphate dehydrogenase (EC 1.1.1.205)	Unclassified_Rhodobacteraceae_sp._Alg231_30_4003,Inosine-5-monophosphate dehydrogenase (EC 1.1.1.205)
Labrenzia__sp._Alg231_36_5561,GMP synthase [glutamine-hydrolyzing] (EC 6.3.5.2)	Anderseniella_sp._Alg231_50_1083,GMP synthase [glutamine-hydrolyzing] (EC 6.3.5.2)	Erythrobacter_sp._Alg231_14_2190,GMP synthase [glutamine-hydrolyzing] (EC 6.3.5.2)	Loktanella_sp._Alg231_35_516,GMP synthase [glutamine-hydrolyzing] (EC 6.3.5.2)	Pseudovibrio_sp._Alg231_02_4401,GMP synthase [glutamine-hydrolyzing] (EC 6.3.5.2)	Ruegeria_sp._Alg231_54_2778,GMP synthase [glutamine-hydrolyzing] (EC 6.3.5.2)	Sphingorhabdus_sp._Alg231_15_1036,GMP synthase [glutamine-hydrolyzing] (EC 6.3.5.2)	Tateyamaria_sp._Alg231_49_4482,GMP synthase [glutamine-hydrolyzing] (EC 6.3.5.2)	Unclassified_Rhodobacteraceae_sp._Alg231_04_1243,GMP synthase [glutamine-hydrolyzing] (EC 6.3.5.2)	Unclassified_Rhodobacteraceae_sp._Alg231_30_4411,GMP synthase [glutamine-hydrolyzing] (EC 6.3.5.2)
Labrenzia__sp._Alg231_36_5568,Membrane protein, MarC family	Anderseniella_sp._Alg231_50_2205,Multiple antibiotic resistance protein marC	Erythrobacter_sp._Alg231_14_2230,Membrane protein, MarC family	Loktanella_sp._Alg231_35_1227,Membrane protein, MarC family	Pseudovibrio_sp._Alg231_02_1053,Membrane protein, MarC family	Ruegeria_sp._Alg231_54_2866,Membrane protein, MarC family	Sphingorhabdus_sp._Alg231_15_1792,Membrane protein, MarC family	Tateyamaria_sp._Alg231_49_4760,Membrane protein, MarC family	Unclassified_Rhodobacteraceae_sp._Alg231_04_2866,Membrane protein, MarC family	Unclassified_Rhodobacteraceae_sp._Alg231_30_4218,Membrane protein, MarC family
Labrenzia__sp._Alg231_36_5569,DNA gyrase subunit A (EC 5.99.1.3)	Anderseniella_sp._Alg231_50_4384,DNA gyrase subunit A (EC 5.99.1.3)	Erythrobacter_sp._Alg231_14_2507,DNA gyrase subunit A (EC 5.99.1.3)	Loktanella_sp._Alg231_35_615,DNA gyrase subunit A (EC 5.99.1.3)	Pseudovibrio_sp._Alg231_02_1052,DNA gyrase subunit A (EC 5.99.1.3)	Ruegeria_sp._Alg231_54_2400,DNA gyrase subunit A (EC 5.99.1.3)	Sphingorhabdus_sp._Alg231_15_422,DNA gyrase subunit A (EC 5.99.1.3)	Tateyamaria_sp._Alg231_49_4534,DNA gyrase subunit A (EC 5.99.1.3)	Unclassified_Rhodobacteraceae_sp._Alg231_04_1299,DNA gyrase subunit A (EC 5.99.1.3)	Unclassified_Rhodobacteraceae_sp._Alg231_30_3996,DNA gyrase subunit A (EC 5.99.1.3)
Labrenzia__sp._Alg231_36_5573,Phosphopantetheine adenylyltransferase (EC 2.7.7.3)	Anderseniella_sp._Alg231_50_4380,Phosphopantetheine adenylyltransferase (EC 2.7.7.3)	Erythrobacter_sp._Alg231_14_2671,Phosphopantetheine adenylyltransferase (EC 2.7.7.3)	Loktanella_sp._Alg231_35_3692,Phosphopantetheine adenylyltransferase (EC 2.7.7.3)	Pseudovibrio_sp._Alg231_02_1051,Phosphopantetheine adenylyltransferase (EC 2.7.7.3)	Ruegeria_sp._Alg231_54_2712,Phosphopantetheine adenylyltransferase (EC 2.7.7.3)	Sphingorhabdus_sp._Alg231_15_1004,Phosphopantetheine adenylyltransferase (EC 2.7.7.3)	Tateyamaria_sp._Alg231_49_2908,Phosphopantetheine adenylyltransferase (EC 2.7.7.3)	Unclassified_Rhodobacteraceae_sp._Alg231_04_2727,Phosphopantetheine adenylyltransferase (EC 2.7.7.3)	Unclassified_Rhodobacteraceae_sp._Alg231_30_3918,Phosphopantetheine adenylyltransferase (EC 2.7.7.3)
Labrenzia__sp._Alg231_36_5576,S-adenosylmethionine:tRNA ribosyltransferase- isomerase (EC 5.-.-.-)	Anderseniella_sp._Alg231_50_4377,S-adenosylmethionine:tRNA ribosyltransferase- isomerase (EC 5.-.-.-)	Erythrobacter_sp._Alg231_14_2669,S-adenosylmethionine:tRNA ribosyltransferase- isomerase (EC 5.-.-.-)	Loktanella_sp._Alg231_35_3681,S-adenosylmethionine:tRNA ribosyltransferase- isomerase (EC 5.-.-.-)	Pseudovibrio_sp._Alg231_02_1047,S-adenosylmethionine:tRNA ribosyltransferase- isomerase (EC 5.-.-.-)	Ruegeria_sp._Alg231_54_3636,S-adenosylmethionine:tRNA ribosyltransferase- isomerase (EC 5.-.-.-)	Sphingorhabdus_sp._Alg231_15_1002,S-adenosylmethionine:tRNA ribosyltransferase- isomerase (EC 5.-.-.-)	Tateyamaria_sp._Alg231_49_2924,S-adenosylmethionine:tRNA ribosyltransferase- isomerase (EC 5.-.-.-)	Unclassified_Rhodobacteraceae_sp._Alg231_04_1111,S-adenosylmethionine:tRNA ribosyltransferase- isomerase (EC 5.-.-.-)	Unclassified_Rhodobacteraceae_sp._Alg231_30_3900,S-adenosylmethionine:tRNA ribosyltransferase- isomerase (EC 5.-.-.-)
Labrenzia__sp._Alg231_36_5577,tRNA-guanine transglycosylase (EC 2.4.2.29)	Anderseniella_sp._Alg231_50_4376,tRNA-guanine transglycosylase (EC 2.4.2.29)	Erythrobacter_sp._Alg231_14_2665,tRNA-guanine transglycosylase (EC 2.4.2.29)	Loktanella_sp._Alg231_35_3650,tRNA-guanine transglycosylase (EC 2.4.2.29)	Pseudovibrio_sp._Alg231_02_1046,tRNA-guanine transglycosylase (EC 2.4.2.29)	Ruegeria_sp._Alg231_54_2728,tRNA-guanine transglycosylase (EC 2.4.2.29)	Sphingorhabdus_sp._Alg231_15_999,tRNA-guanine transglycosylase (EC 2.4.2.29)	Tateyamaria_sp._Alg231_49_2812,tRNA-guanine transglycosylase (EC 2.4.2.29)	Unclassified_Rhodobacteraceae_sp._Alg231_04_4708,tRNA-guanine transglycosylase (EC 2.4.2.29)	Unclassified_Rhodobacteraceae_sp._Alg231_30_1192,tRNA-guanine transglycosylase (EC 2.4.2.29)
Labrenzia__sp._Alg231_36_5580,UTP--glucose-1-phosphate uridylyltransferase (EC 2.7.7.9)	Anderseniella_sp._Alg231_50_3355,UTP--glucose-1-phosphate uridylyltransferase (EC 2.7.7.9)	Erythrobacter_sp._Alg231_14_2089,UTP--glucose-1-phosphate uridylyltransferase (EC 2.7.7.9)	Loktanella_sp._Alg231_35_2654,UTP--glucose-1-phosphate uridylyltransferase (EC 2.7.7.9)	Pseudovibrio_sp._Alg231_02_1043,UTP--glucose-1-phosphate uridylyltransferase (EC 2.7.7.9)	Ruegeria_sp._Alg231_54_797,UTP--glucose-1-phosphate uridylyltransferase (EC 2.7.7.9)	Sphingorhabdus_sp._Alg231_15_2064,UTP--glucose-1-phosphate uridylyltransferase (EC 2.7.7.9)	Tateyamaria_sp._Alg231_49_1746,UTP--glucose-1-phosphate uridylyltransferase (EC 2.7.7.9)	Unclassified_Rhodobacteraceae_sp._Alg231_04_2184,UTP--glucose-1-phosphate uridylyltransferase (EC 2.7.7.9)	Unclassified_Rhodobacteraceae_sp._Alg231_30_966,UTP--glucose-1-phosphate uridylyltransferase (EC 2.7.7.9)
Labrenzia__sp._Alg231_36_5582,Enolase (EC 4.2.1.11)	Anderseniella_sp._Alg231_50_4537,Enolase (EC 4.2.1.11)	Erythrobacter_sp._Alg231_14_2635,Enolase (EC 4.2.1.11)	Loktanella_sp._Alg231_35_3747,Enolase (EC 4.2.1.11)	Pseudovibrio_sp._Alg231_02_1034,Enolase (EC 4.2.1.11)	Ruegeria_sp._Alg231_54_2293,Enolase (EC 4.2.1.11)	Sphingorhabdus_sp._Alg231_15_409,Enolase (EC 4.2.1.11)	Tateyamaria_sp._Alg231_49_2690,Enolase (EC 4.2.1.11)	Unclassified_Rhodobacteraceae_sp._Alg231_04_2838,Enolase (EC 4.2.1.11)	Unclassified_Rhodobacteraceae_sp._Alg231_30_4484,Enolase (EC 4.2.1.11)
Labrenzia__sp._Alg231_36_5588,FIG00451037: hypothetical protein	Anderseniella_sp._Alg231_50_4337,FIG00451037: hypothetical protein	Erythrobacter_sp._Alg231_14_1063,hypothetical protein	Loktanella_sp._Alg231_35_1884,FIG00987702: hypothetical protein	Pseudovibrio_sp._Alg231_02_1028,FIG00451037: hypothetical protein	Ruegeria_sp._Alg231_54_5001,FIG01073164: hypothetical protein	Sphingorhabdus_sp._Alg231_15_266,hypothetical protein	Tateyamaria_sp._Alg231_49_4627,Hemimethylated DNA binding protein	Unclassified_Rhodobacteraceae_sp._Alg231_04_1932,FIG00987702: hypothetical protein	Unclassified_Rhodobacteraceae_sp._Alg231_30_1821,FIG00987702: hypothetical protein
Labrenzia__sp._Alg231_36_5640,Thymidylate kinase (EC 2.7.4.9)	Anderseniella_sp._Alg231_50_4300,Thymidylate kinase (EC 2.7.4.9)	Erythrobacter_sp._Alg231_14_2531,Thymidylate kinase (EC 2.7.4.9)	Loktanella_sp._Alg231_35_948,Thymidylate kinase (EC 2.7.4.9)	Pseudovibrio_sp._Alg231_02_973,Thymidylate kinase (EC 2.7.4.9)	Ruegeria_sp._Alg231_54_4533,Thymidylate kinase (EC 2.7.4.9)	Sphingorhabdus_sp._Alg231_15_463,Thymidylate kinase (EC 2.7.4.9)	Tateyamaria_sp._Alg231_49_3668,Thymidylate kinase (EC 2.7.4.9)	Unclassified_Rhodobacteraceae_sp._Alg231_04_220,Thymidylate kinase (EC 2.7.4.9)	Unclassified_Rhodobacteraceae_sp._Alg231_30_2443,Thymidylate kinase (EC 2.7.4.9)
Labrenzia__sp._Alg231_36_5642,Putative deoxyribonuclease YcfH	Anderseniella_sp._Alg231_50_4303,Putative deoxyribonuclease YcfH	Erythrobacter_sp._Alg231_14_2528,Putative deoxyribonuclease YcfH	Loktanella_sp._Alg231_35_950,Putative deoxyribonuclease YcfH	Pseudovibrio_sp._Alg231_02_976,Putative deoxyribonuclease YcfH	Ruegeria_sp._Alg231_54_4535,Putative deoxyribonuclease YcfH	Sphingorhabdus_sp._Alg231_15_460,Putative deoxyribonuclease YcfH	Tateyamaria_sp._Alg231_49_3666,Putative deoxyribonuclease YcfH	Unclassified_Rhodobacteraceae_sp._Alg231_04_218,Putative deoxyribonuclease YcfH	Unclassified_Rhodobacteraceae_sp._Alg231_30_2445,Putative deoxyribonuclease YcfH
Labrenzia__sp._Alg231_36_5643,Metal-dependent hydrolases of the beta-lactamase superfamily I; PhnP protein	Anderseniella_sp._Alg231_50_4304,Metal-dependent hydrolases of the beta-lactamase superfamily I; PhnP protein	Erythrobacter_sp._Alg231_14_2527,Metal-dependent hydrolases of the beta-lactamase superfamily I; PhnP protein	Loktanella_sp._Alg231_35_951,Metal-dependent hydrolases of the beta-lactamase superfamily I; PhnP protein	Pseudovibrio_sp._Alg231_02_977,Metal-dependent hydrolases of the beta-lactamase superfamily I; PhnP protein	Ruegeria_sp._Alg231_54_4536,Metal-dependent hydrolases of the beta-lactamase superfamily I; PhnP protein	Sphingorhabdus_sp._Alg231_15_459,Metal-dependent hydrolases of the beta-lactamase superfamily I; PhnP protein	Tateyamaria_sp._Alg231_49_3665,Metal-dependent hydrolases of the beta-lactamase superfamily I; PhnP protein	Unclassified_Rhodobacteraceae_sp._Alg231_04_217,Metal-dependent hydrolases of the beta-lactamase superfamily I; PhnP protein	Unclassified_Rhodobacteraceae_sp._Alg231_30_2446,Metal-dependent hydrolases of the beta-lactamase superfamily I; PhnP protein
Labrenzia__sp._Alg231_36_5646,Hypothetical protein YaeJ with similarity to translation release factor	Anderseniella_sp._Alg231_50_874,Hypothetical protein YaeJ with similarity to translation release factor	Erythrobacter_sp._Alg231_14_2146,Hypothetical protein YaeJ with similarity to translation release factor	Loktanella_sp._Alg231_35_330,Hypothetical protein YaeJ with similarity to translation release factor	Pseudovibrio_sp._Alg231_02_1101,Hypothetical protein YaeJ with similarity to translation release factor	Ruegeria_sp._Alg231_54_1754,Hypothetical protein YaeJ with similarity to translation release factor	Sphingorhabdus_sp._Alg231_15_56,Hypothetical protein YaeJ with similarity to translation release factor	Tateyamaria_sp._Alg231_49_3648,Hypothetical protein YaeJ with similarity to translation release factor	Unclassified_Rhodobacteraceae_sp._Alg231_04_1886,Hypothetical protein YaeJ with similarity to translation release factor	Unclassified_Rhodobacteraceae_sp._Alg231_30_1861,Hypothetical protein YaeJ with similarity to translation release factor
Labrenzia__sp._Alg231_36_5662,Nucleoside triphosphate pyrophosphohydrolase MazG (EC 3.6.1.8)	Anderseniella_sp._Alg231_50_4316,Nucleoside triphosphate pyrophosphohydrolase MazG (EC 3.6.1.8)	Erythrobacter_sp._Alg231_14_2525,Nucleoside triphosphate pyrophosphohydrolase MazG (EC 3.6.1.8)	Loktanella_sp._Alg231_35_1208,Nucleoside triphosphate pyrophosphohydrolase MazG (EC 3.6.1.8)	Pseudovibrio_sp._Alg231_02_1103,Nucleoside triphosphate pyrophosphohydrolase MazG (EC 3.6.1.8)	Ruegeria_sp._Alg231_54_2298,Nucleoside triphosphate pyrophosphohydrolase MazG (EC 3.6.1.8)	Sphingorhabdus_sp._Alg231_15_452,Nucleoside triphosphate pyrophosphohydrolase MazG (EC 3.6.1.8)	Tateyamaria_sp._Alg231_49_2672,Nucleoside triphosphate pyrophosphohydrolase MazG (EC 3.6.1.8)	Unclassified_Rhodobacteraceae_sp._Alg231_04_2846,Nucleoside triphosphate pyrophosphohydrolase MazG (EC 3.6.1.8)	Unclassified_Rhodobacteraceae_sp._Alg231_30_4235,Nucleoside triphosphate pyrophosphohydrolase MazG (EC 3.6.1.8)
Labrenzia__sp._Alg231_36_5666,GTP-binding protein HflX	Anderseniella_sp._Alg231_50_4317,GTP-binding protein HflX	Erythrobacter_sp._Alg231_14_2524,GTP-binding protein HflX	Loktanella_sp._Alg231_35_538,GTP-binding protein HflX	Pseudovibrio_sp._Alg231_02_1105,GTP-binding protein HflX	Ruegeria_sp._Alg231_54_2374,GTP-binding protein HflX	Sphingorhabdus_sp._Alg231_15_451,GTP-binding protein HflX	Tateyamaria_sp._Alg231_49_4506,GTP-binding protein HflX	Unclassified_Rhodobacteraceae_sp._Alg231_04_1272,GTP-binding protein HflX	Unclassified_Rhodobacteraceae_sp._Alg231_30_4380,GTP-binding protein HflX
Labrenzia__sp._Alg231_36_5670,Nitrogen regulation protein NtrX	Anderseniella_sp._Alg231_50_4320,Nitrogen regulation protein NtrX	Erythrobacter_sp._Alg231_14_2522,Nitrogen regulation protein NtrX	Loktanella_sp._Alg231_35_534,Nitrogen regulation protein NtrX	Pseudovibrio_sp._Alg231_02_1109,Nitrogen regulation protein NtrX	Ruegeria_sp._Alg231_54_2369,Nitrogen regulation protein NtrX	Sphingorhabdus_sp._Alg231_15_449,Nitrogen regulation protein NtrX	Tateyamaria_sp._Alg231_49_4500,Nitrogen regulation protein NtrX	Unclassified_Rhodobacteraceae_sp._Alg231_04_1267,Nitrogen regulation protein NtrX	Unclassified_Rhodobacteraceae_sp._Alg231_30_4387,Nitrogen regulation protein NtrX
Labrenzia__sp._Alg231_36_5672,Nitrogen regulation protein NtrC	Anderseniella_sp._Alg231_50_4322,Nitrogen regulation protein NtrC	Erythrobacter_sp._Alg231_14_2520,Nitrogen regulation protein NtrC	Loktanella_sp._Alg231_35_532,Nitrogen regulation protein NtrC	Pseudovibrio_sp._Alg231_02_1111,Nitrogen regulation protein NtrC	Ruegeria_sp._Alg231_54_2367,Nitrogen regulation protein NtrC	Sphingorhabdus_sp._Alg231_15_447,Nitrogen regulation protein NtrC	Tateyamaria_sp._Alg231_49_4498,Nitrogen regulation protein NtrC	Unclassified_Rhodobacteraceae_sp._Alg231_04_1265,Nitrogen regulation protein NtrC	Unclassified_Rhodobacteraceae_sp._Alg231_30_4389,Nitrogen regulation protein NtrC
Labrenzia__sp._Alg231_36_5674,tRNA dihydrouridine synthase B (EC 1.-.-.-)	Anderseniella_sp._Alg231_50_4324,tRNA dihydrouridine synthase B (EC 1.-.-.-)	Erythrobacter_sp._Alg231_14_2518,tRNA dihydrouridine synthase B (EC 1.-.-.-)	Loktanella_sp._Alg231_35_530,tRNA dihydrouridine synthase B (EC 1.-.-.-)	Pseudovibrio_sp._Alg231_02_1113,tRNA dihydrouridine synthase B (EC 1.-.-.-)	Ruegeria_sp._Alg231_54_2365,tRNA dihydrouridine synthase B (EC 1.-.-.-)	Sphingorhabdus_sp._Alg231_15_445,tRNA dihydrouridine synthase B (EC 1.-.-.-)	Tateyamaria_sp._Alg231_49_4496,tRNA dihydrouridine synthase B (EC 1.-.-.-)	Unclassified_Rhodobacteraceae_sp._Alg231_04_1263,tRNA dihydrouridine synthase B (EC 1.-.-.-)	Unclassified_Rhodobacteraceae_sp._Alg231_30_4391,tRNA dihydrouridine synthase B (EC 1.-.-.-)
Labrenzia__sp._Alg231_36_5676,Protein Implicated in DNA repair function with RecA and MutS	Anderseniella_sp._Alg231_50_4326,C-terminal domain of CinA type S; Protein Implicated in DNA repair function with RecA and MutS	Erythrobacter_sp._Alg231_14_2515,C-terminal domain of CinA type S	Loktanella_sp._Alg231_35_526,C-terminal domain of CinA paralog, YdeJ	Pseudovibrio_sp._Alg231_02_1115,Molybdopterin binding motif, CinA N-terminal domain / C-terminal domain of CinA type S	Ruegeria_sp._Alg231_54_2362,C-terminal domain of CinA type S	Sphingorhabdus_sp._Alg231_15_442,C-terminal domain of CinA type S	Tateyamaria_sp._Alg231_49_4492,C-terminal domain of CinA type S	Unclassified_Rhodobacteraceae_sp._Alg231_04_1260,C-terminal domain of CinA type S; Protein Implicated in DNA repair function with RecA and MutS	Unclassified_Rhodobacteraceae_sp._Alg231_30_4394,C-terminal domain of CinA type S; Protein Implicated in DNA repair function with RecA and MutS
Labrenzia__sp._Alg231_36_5681,Lipoate synthase	Anderseniella_sp._Alg231_50_4521,Lipoate synthase	Erythrobacter_sp._Alg231_14_2513,Lipoate synthase	Loktanella_sp._Alg231_35_521,Lipoate synthase	Pseudovibrio_sp._Alg231_02_1124,Lipoate synthase	Ruegeria_sp._Alg231_54_2769,Lipoate synthase	Sphingorhabdus_sp._Alg231_15_441,Lipoate synthase	Tateyamaria_sp._Alg231_49_4487,Lipoate synthase	Unclassified_Rhodobacteraceae_sp._Alg231_04_1253,Lipoate synthase	Unclassified_Rhodobacteraceae_sp._Alg231_30_4406,Lipoate synthase
Labrenzia__sp._Alg231_36_5687,Dihydrolipoamide dehydrogenase of pyruvate dehydrogenase complex (EC 1.8.1.4)	Anderseniella_sp._Alg231_50_4525,Dihydrolipoamide dehydrogenase of pyruvate dehydrogenase complex (EC 1.8.1.4)	Erythrobacter_sp._Alg231_14_2537,Dihydrolipoamide dehydrogenase of pyruvate dehydrogenase complex (EC 1.8.1.4)	Loktanella_sp._Alg231_35_3684,Dihydrolipoamide dehydrogenase (EC 1.8.1.4)	Pseudovibrio_sp._Alg231_02_1126,Dihydrolipoamide dehydrogenase of pyruvate dehydrogenase complex (EC 1.8.1.4)	Ruegeria_sp._Alg231_54_3641,Dihydrolipoamide dehydrogenase (EC 1.8.1.4)	Sphingorhabdus_sp._Alg231_15_509,Dihydrolipoamide dehydrogenase of pyruvate dehydrogenase complex (EC 1.8.1.4)	Tateyamaria_sp._Alg231_49_2921,Dihydrolipoamide dehydrogenase (EC 1.8.1.4)	Unclassified_Rhodobacteraceae_sp._Alg231_04_1118,Dihydrolipoamide dehydrogenase (EC 1.8.1.4)	Unclassified_Rhodobacteraceae_sp._Alg231_30_3904,Dihydrolipoamide dehydrogenase (EC 1.8.1.4)
Labrenzia__sp._Alg231_36_5688,Dihydrolipoamide acetyltransferase component of pyruvate dehydrogenase complex (EC 2.3.1.12)	Anderseniella_sp._Alg231_50_4527,Dihydrolipoamide acetyltransferase component of pyruvate dehydrogenase complex (EC 2.3.1.12)	Erythrobacter_sp._Alg231_14_2541,Dihydrolipoamide acetyltransferase component of pyruvate dehydrogenase complex (EC 2.3.1.12)	Loktanella_sp._Alg231_35_1129,Dihydrolipoamide acetyltransferase component of pyruvate dehydrogenase complex (EC 2.3.1.12)	Pseudovibrio_sp._Alg231_02_1128,Dihydrolipoamide acetyltransferase component of pyruvate dehydrogenase complex (EC 2.3.1.12)	Ruegeria_sp._Alg231_54_3619,Dihydrolipoamide acetyltransferase component of pyruvate dehydrogenase complex (EC 2.3.1.12)	Sphingorhabdus_sp._Alg231_15_511,Dihydrolipoamide acetyltransferase component of pyruvate dehydrogenase complex (EC 2.3.1.12)	Tateyamaria_sp._Alg231_49_2939,Dihydrolipoamide acetyltransferase component of pyruvate dehydrogenase complex (EC 2.3.1.12)	Unclassified_Rhodobacteraceae_sp._Alg231_04_1094,Dihydrolipoamide acetyltransferase component of pyruvate dehydrogenase complex (EC 2.3.1.12)	Unclassified_Rhodobacteraceae_sp._Alg231_30_3882,Dihydrolipoamide acetyltransferase component of pyruvate dehydrogenase complex (EC 2.3.1.12)
Labrenzia__sp._Alg231_36_5689,Pyruvate dehydrogenase E1 component beta subunit (EC 1.2.4.1)	Anderseniella_sp._Alg231_50_4528,Pyruvate dehydrogenase E1 component beta subunit (EC 1.2.4.1)	Erythrobacter_sp._Alg231_14_2498,Pyruvate dehydrogenase E1 component beta subunit (EC 1.2.4.1)	Loktanella_sp._Alg231_35_1131,Pyruvate dehydrogenase E1 component beta subunit (EC 1.2.4.1)	Pseudovibrio_sp._Alg231_02_1129,Pyruvate dehydrogenase E1 component beta subunit (EC 1.2.4.1)	Ruegeria_sp._Alg231_54_3620,Pyruvate dehydrogenase E1 component beta subunit (EC 1.2.4.1)	Sphingorhabdus_sp._Alg231_15_412,Pyruvate dehydrogenase E1 component beta subunit (EC 1.2.4.1)	Tateyamaria_sp._Alg231_49_2938,Pyruvate dehydrogenase E1 component beta subunit (EC 1.2.4.1)	Unclassified_Rhodobacteraceae_sp._Alg231_04_1095,Pyruvate dehydrogenase E1 component beta subunit (EC 1.2.4.1)	Unclassified_Rhodobacteraceae_sp._Alg231_30_3883,Pyruvate dehydrogenase E1 component beta subunit (EC 1.2.4.1)
Labrenzia__sp._Alg231_36_5690,Pyruvate dehydrogenase E1 component alpha subunit (EC 1.2.4.1)	Anderseniella_sp._Alg231_50_4530,Pyruvate dehydrogenase E1 component alpha subunit (EC 1.2.4.1)	Erythrobacter_sp._Alg231_14_2497,Pyruvate dehydrogenase E1 component alpha subunit (EC 1.2.4.1)	Loktanella_sp._Alg231_35_1132,Pyruvate dehydrogenase E1 component alpha subunit (EC 1.2.4.1)	Pseudovibrio_sp._Alg231_02_1130,Pyruvate dehydrogenase E1 component alpha subunit (EC 1.2.4.1)	Ruegeria_sp._Alg231_54_3621,Pyruvate dehydrogenase E1 component alpha subunit (EC 1.2.4.1)	Sphingorhabdus_sp._Alg231_15_411,Pyruvate dehydrogenase E1 component alpha subunit (EC 1.2.4.1)	Tateyamaria_sp._Alg231_49_2937,Pyruvate dehydrogenase E1 component alpha subunit (EC 1.2.4.1)	Unclassified_Rhodobacteraceae_sp._Alg231_04_1096,Pyruvate dehydrogenase E1 component alpha subunit (EC 1.2.4.1)	Unclassified_Rhodobacteraceae_sp._Alg231_30_3884,Pyruvate dehydrogenase E1 component alpha subunit (EC 1.2.4.1)
Labrenzia__sp._Alg231_36_5695,Transcription-repair coupling factor	Anderseniella_sp._Alg231_50_4342,Transcription-repair coupling factor	Erythrobacter_sp._Alg231_14_2766,Transcription-repair coupling factor	Loktanella_sp._Alg231_35_596,Transcription-repair coupling factor	Pseudovibrio_sp._Alg231_02_1132,Transcription-repair coupling factor	Ruegeria_sp._Alg231_54_2381,Transcription-repair coupling factor	Sphingorhabdus_sp._Alg231_15_383,Transcription-repair coupling factor	Tateyamaria_sp._Alg231_49_4507,Transcription-repair coupling factor	Unclassified_Rhodobacteraceae_sp._Alg231_04_1278,Transcription-repair coupling factor	Unclassified_Rhodobacteraceae_sp._Alg231_30_4374,Transcription-repair coupling factor
Labrenzia__sp._Alg231_36_5698,ATP-dependent DNA helicase RecG (EC 3.6.1.-)	Anderseniella_sp._Alg231_50_4344,ATP-dependent DNA helicase RecG (EC 3.6.1.-)	Erythrobacter_sp._Alg231_14_2764,ATP-dependent DNA helicase RecG (EC 3.6.1.-)	Loktanella_sp._Alg231_35_624,ATP-dependent DNA helicase RecG (EC 3.6.1.-)	Pseudovibrio_sp._Alg231_02_1134,ATP-dependent DNA helicase RecG (EC 3.6.1.-)	Ruegeria_sp._Alg231_54_2635,ATP-dependent DNA helicase RecG (EC 3.6.1.-)	Sphingorhabdus_sp._Alg231_15_385,ATP-dependent DNA helicase RecG (EC 3.6.1.-)	Tateyamaria_sp._Alg231_49_4459,ATP-dependent DNA helicase RecG (EC 3.6.1.-)	Unclassified_Rhodobacteraceae_sp._Alg231_04_1216,ATP-dependent DNA helicase RecG (EC 3.6.1.-)	Unclassified_Rhodobacteraceae_sp._Alg231_30_4441,ATP-dependent DNA helicase RecG (EC 3.6.1.-)
Labrenzia__sp._Alg231_36_5705,Glucosamine--fructose-6-phosphate aminotransferase [isomerizing] (EC 2.6.1.16)	Anderseniella_sp._Alg231_50_4348,Glucosamine--fructose-6-phosphate aminotransferase [isomerizing] (EC 2.6.1.16)	Erythrobacter_sp._Alg231_14_50,Glucosamine--fructose-6-phosphate aminotransferase [isomerizing] (EC 2.6.1.16)	Loktanella_sp._Alg231_35_989,Glucosamine--fructose-6-phosphate aminotransferase [isomerizing] (EC 2.6.1.16)	Pseudovibrio_sp._Alg231_02_1137,Glucosamine--fructose-6-phosphate aminotransferase [isomerizing] (EC 2.6.1.16)	Ruegeria_sp._Alg231_54_4590,Glucosamine--fructose-6-phosphate aminotransferase [isomerizing] (EC 2.6.1.16)	Sphingorhabdus_sp._Alg231_15_837,Glucosamine--fructose-6-phosphate aminotransferase [isomerizing] (EC 2.6.1.16)	Tateyamaria_sp._Alg231_49_4268,Glucosamine--fructose-6-phosphate aminotransferase [isomerizing] (EC 2.6.1.16)	Unclassified_Rhodobacteraceae_sp._Alg231_04_3751,Glucosamine--fructose-6-phosphate aminotransferase [isomerizing] (EC 2.6.1.16)	Unclassified_Rhodobacteraceae_sp._Alg231_30_1386,Glucosamine--fructose-6-phosphate aminotransferase [isomerizing] (EC 2.6.1.16)
Labrenzia__sp._Alg231_36_5706,N-acetylglucosamine-1-phosphate uridyltransferase (EC 2.7.7.23) / Glucosamine-1-phosphate N-acetyltransferase (EC 2.3.1.157)	Anderseniella_sp._Alg231_50_4349,N-acetylglucosamine-1-phosphate uridyltransferase (EC 2.7.7.23) / Glucosamine-1-phosphate N-acetyltransferase (EC 2.3.1.157)	Erythrobacter_sp._Alg231_14_939,N-acetylglucosamine-1-phosphate uridyltransferase (EC 2.7.7.23) / Glucosamine-1-phosphate N-acetyltransferase (EC 2.3.1.157)	Loktanella_sp._Alg231_35_990,N-acetylglucosamine-1-phosphate uridyltransferase (EC 2.7.7.23) / Glucosamine-1-phosphate N-acetyltransferase (EC 2.3.1.157)	Pseudovibrio_sp._Alg231_02_1138,N-acetylglucosamine-1-phosphate uridyltransferase (EC 2.7.7.23) / Glucosamine-1-phosphate N-acetyltransferase (EC 2.3.1.157)	Ruegeria_sp._Alg231_54_4589,N-acetylglucosamine-1-phosphate uridyltransferase (EC 2.7.7.23) / Glucosamine-1-phosphate N-acetyltransferase (EC 2.3.1.157)	Sphingorhabdus_sp._Alg231_15_841,N-acetylglucosamine-1-phosphate uridyltransferase (EC 2.7.7.23) / Glucosamine-1-phosphate N-acetyltransferase (EC 2.3.1.157)	Tateyamaria_sp._Alg231_49_4269,N-acetylglucosamine-1-phosphate uridyltransferase (EC 2.7.7.23) / Glucosamine-1-phosphate N-acetyltransferase (EC 2.3.1.157)	Unclassified_Rhodobacteraceae_sp._Alg231_04_3750,N-acetylglucosamine-1-phosphate uridyltransferase (EC 2.7.7.23) / Glucosamine-1-phosphate N-acetyltransferase (EC 2.3.1.157)	Unclassified_Rhodobacteraceae_sp._Alg231_30_1385,N-acetylglucosamine-1-phosphate uridyltransferase (EC 2.7.7.23) / Glucosamine-1-phosphate N-acetyltransferase (EC 2.3.1.157)
Labrenzia__sp._Alg231_36_5778,CTP synthase (EC 6.3.4.2)	Anderseniella_sp._Alg231_50_4545,CTP synthase (EC 6.3.4.2)	Erythrobacter_sp._Alg231_14_2485,CTP synthase (EC 6.3.4.2)	Loktanella_sp._Alg231_35_3371,CTP synthase (EC 6.3.4.2)	Pseudovibrio_sp._Alg231_02_127,CTP synthase (EC 6.3.4.2)	Ruegeria_sp._Alg231_54_3065,CTP synthase (EC 6.3.4.2)	Sphingorhabdus_sp._Alg231_15_356,CTP synthase (EC 6.3.4.2)	Tateyamaria_sp._Alg231_49_3209,CTP synthase (EC 6.3.4.2)	Unclassified_Rhodobacteraceae_sp._Alg231_04_3837,CTP synthase (EC 6.3.4.2)	Unclassified_Rhodobacteraceae_sp._Alg231_30_3460,CTP synthase (EC 6.3.4.2)
Labrenzia__sp._Alg231_36_5780,Triosephosphate isomerase (EC 5.3.1.1)	Anderseniella_sp._Alg231_50_4563,Triosephosphate isomerase (EC 5.3.1.1)	Erythrobacter_sp._Alg231_14_2483,Triosephosphate isomerase (EC 5.3.1.1)	Loktanella_sp._Alg231_35_3641,Triosephosphate isomerase (EC 5.3.1.1)	Pseudovibrio_sp._Alg231_02_125,Triosephosphate isomerase (EC 5.3.1.1)	Ruegeria_sp._Alg231_54_2736,Triosephosphate isomerase (EC 5.3.1.1)	Sphingorhabdus_sp._Alg231_15_353,Triosephosphate isomerase (EC 5.3.1.1)	Tateyamaria_sp._Alg231_49_2868,Triosephosphate isomerase (EC 5.3.1.1)	Unclassified_Rhodobacteraceae_sp._Alg231_04_4718,Triosephosphate isomerase (EC 5.3.1.1)	Unclassified_Rhodobacteraceae_sp._Alg231_30_1204,Triosephosphate isomerase (EC 5.3.1.1)
Labrenzia__sp._Alg231_36_5784,Anthranilate phosphoribosyltransferase (EC 2.4.2.18)	Anderseniella_sp._Alg231_50_4575,Anthranilate phosphoribosyltransferase (EC 2.4.2.18)	Erythrobacter_sp._Alg231_14_2477,Anthranilate phosphoribosyltransferase (EC 2.4.2.18)	Loktanella_sp._Alg231_35_3732,Anthranilate phosphoribosyltransferase (EC 2.4.2.18)	Pseudovibrio_sp._Alg231_02_123,Anthranilate phosphoribosyltransferase (EC 2.4.2.18)	Ruegeria_sp._Alg231_54_2432,Anthranilate phosphoribosyltransferase (EC 2.4.2.18)	Sphingorhabdus_sp._Alg231_15_345,Anthranilate phosphoribosyltransferase (EC 2.4.2.18)	Tateyamaria_sp._Alg231_49_4387,Anthranilate phosphoribosyltransferase (EC 2.4.2.18)	Unclassified_Rhodobacteraceae_sp._Alg231_04_2767,Anthranilate phosphoribosyltransferase (EC 2.4.2.18)	Unclassified_Rhodobacteraceae_sp._Alg231_30_3959,Anthranilate phosphoribosyltransferase (EC 2.4.2.18)
Labrenzia__sp._Alg231_36_5785,Indole-3-glycerol phosphate synthase (EC 4.1.1.48)	Anderseniella_sp._Alg231_50_4576,Indole-3-glycerol phosphate synthase (EC 4.1.1.48)	Erythrobacter_sp._Alg231_14_2476,Indole-3-glycerol phosphate synthase (EC 4.1.1.48)	Loktanella_sp._Alg231_35_3730,Indole-3-glycerol phosphate synthase (EC 4.1.1.48)	Pseudovibrio_sp._Alg231_02_122,Indole-3-glycerol phosphate synthase (EC 4.1.1.48)	Ruegeria_sp._Alg231_54_2431,Indole-3-glycerol phosphate synthase (EC 4.1.1.48)	Sphingorhabdus_sp._Alg231_15_344,Indole-3-glycerol phosphate synthase (EC 4.1.1.48)	Tateyamaria_sp._Alg231_49_4386,Indole-3-glycerol phosphate synthase (EC 4.1.1.48)	Unclassified_Rhodobacteraceae_sp._Alg231_04_2765,Indole-3-glycerol phosphate synthase (EC 4.1.1.48)	Unclassified_Rhodobacteraceae_sp._Alg231_30_3957,Indole-3-glycerol phosphate synthase (EC 4.1.1.48)
Labrenzia__sp._Alg231_36_5786,Molybdenum cofactor biosynthesis protein MoaC	Anderseniella_sp._Alg231_50_4577,Molybdenum cofactor biosynthesis protein MoaC	Erythrobacter_sp._Alg231_14_2475,Molybdenum cofactor biosynthesis protein MoaC	Loktanella_sp._Alg231_35_3729,Molybdenum cofactor biosynthesis protein MoaC	Pseudovibrio_sp._Alg231_02_121,Molybdenum cofactor biosynthesis protein MoaC	Ruegeria_sp._Alg231_54_2430,Molybdenum cofactor biosynthesis protein MoaC	Sphingorhabdus_sp._Alg231_15_343,Molybdenum cofactor biosynthesis protein MoaC	Tateyamaria_sp._Alg231_49_4385,Molybdenum cofactor biosynthesis protein MoaC	Unclassified_Rhodobacteraceae_sp._Alg231_04_2764,Molybdenum cofactor biosynthesis protein MoaC	Unclassified_Rhodobacteraceae_sp._Alg231_30_3956,Molybdenum cofactor biosynthesis protein MoaC
Labrenzia__sp._Alg231_36_5950,Lactoylglutathione lyase (EC 4.4.1.5)	Anderseniella_sp._Alg231_50_1600,Lactoylglutathione lyase (EC 4.4.1.5)	Erythrobacter_sp._Alg231_14_308,Lactoylglutathione lyase (EC 4.4.1.5)	Loktanella_sp._Alg231_35_1354,Lactoylglutathione lyase (EC 4.4.1.5)	Pseudovibrio_sp._Alg231_02_1058,Lactoylglutathione lyase (EC 4.4.1.5)	Ruegeria_sp._Alg231_54_3494,Lactoylglutathione lyase (EC 4.4.1.5)	Sphingorhabdus_sp._Alg231_15_1747,Lactoylglutathione lyase (EC 4.4.1.5)	Tateyamaria_sp._Alg231_49_3259,Lactoylglutathione lyase (EC 4.4.1.5)	Unclassified_Rhodobacteraceae_sp._Alg231_04_3216,Lactoylglutathione lyase (EC 4.4.1.5)	Unclassified_Rhodobacteraceae_sp._Alg231_30_3496,Lactoylglutathione lyase (EC 4.4.1.5)
Labrenzia__sp._Alg231_36_5996,Dipeptidyl carboxypeptidase Dcp (EC 3.4.15.5)	Anderseniella_sp._Alg231_50_2689,Dipeptidyl carboxypeptidase Dcp (EC 3.4.15.5)	Erythrobacter_sp._Alg231_14_1354,Dipeptidyl carboxypeptidase Dcp (EC 3.4.15.5)	Loktanella_sp._Alg231_35_3166,Dipeptidyl carboxypeptidase Dcp (EC 3.4.15.5)	Pseudovibrio_sp._Alg231_02_3299,Dipeptidyl carboxypeptidase Dcp (EC 3.4.15.5)	Ruegeria_sp._Alg231_54_4796,Dipeptidyl carboxypeptidase Dcp (EC 3.4.15.5)	Sphingorhabdus_sp._Alg231_15_3491,Dipeptidyl carboxypeptidase Dcp (EC 3.4.15.5)	Tateyamaria_sp._Alg231_49_4700,Dipeptidyl carboxypeptidase Dcp (EC 3.4.15.5)	Unclassified_Rhodobacteraceae_sp._Alg231_04_4310,Dipeptidyl carboxypeptidase Dcp (EC 3.4.15.5)	Unclassified_Rhodobacteraceae_sp._Alg231_30_3004,Dipeptidyl carboxypeptidase Dcp (EC 3.4.15.5)
Labrenzia__sp._Alg231_36_6012,Single-stranded-DNA-specific exonuclease RecJ (EC 3.1.-.-)	Anderseniella_sp._Alg231_50_1603,Single-stranded-DNA-specific exonuclease RecJ (EC 3.1.-.-)	Erythrobacter_sp._Alg231_14_2705,Single-stranded-DNA-specific exonuclease RecJ (EC 3.1.-.-)	Loktanella_sp._Alg231_35_2081,Single-stranded-DNA-specific exonuclease RecJ (EC 3.1.-.-)	Pseudovibrio_sp._Alg231_02_3304,Single-stranded-DNA-specific exonuclease RecJ (EC 3.1.-.-)	Ruegeria_sp._Alg231_54_3110,Single-stranded-DNA-specific exonuclease RecJ (EC 3.1.-.-)	Sphingorhabdus_sp._Alg231_15_3074,Single-stranded-DNA-specific exonuclease RecJ (EC 3.1.-.-)	Tateyamaria_sp._Alg231_49_1963,Single-stranded-DNA-specific exonuclease RecJ (EC 3.1.-.-)	Unclassified_Rhodobacteraceae_sp._Alg231_04_289,Single-stranded-DNA-specific exonuclease RecJ (EC 3.1.-.-)	Unclassified_Rhodobacteraceae_sp._Alg231_30_1929,Single-stranded-DNA-specific exonuclease RecJ (EC 3.1.-.-)
Labrenzia__sp._Alg231_36_6013,Fructose-1,6-bisphosphatase, GlpX type (EC 3.1.3.11)	Anderseniella_sp._Alg231_50_1604,Fructose-1,6-bisphosphatase, GlpX type (EC 3.1.3.11)	Erythrobacter_sp._Alg231_14_1750,Fructose-1,6-bisphosphatase, GlpX type (EC 3.1.3.11)	Loktanella_sp._Alg231_35_2080,Fructose-1,6-bisphosphatase, GlpX type (EC 3.1.3.11)	Pseudovibrio_sp._Alg231_02_3305,Fructose-1,6-bisphosphatase, GlpX type (EC 3.1.3.11)	Ruegeria_sp._Alg231_54_3109,Fructose-1,6-bisphosphatase, GlpX type (EC 3.1.3.11)	Sphingorhabdus_sp._Alg231_15_3078,Fructose-1,6-bisphosphatase, GlpX type (EC 3.1.3.11)	Tateyamaria_sp._Alg231_49_1964,Fructose-1,6-bisphosphatase, GlpX type (EC 3.1.3.11)	Unclassified_Rhodobacteraceae_sp._Alg231_04_290,Fructose-1,6-bisphosphatase, GlpX type (EC 3.1.3.11)	Unclassified_Rhodobacteraceae_sp._Alg231_30_1927,Fructose-1,6-bisphosphatase, GlpX type (EC 3.1.3.11)
Labrenzia__sp._Alg231_36_6014,Homoserine dehydrogenase (EC 1.1.1.3)	Anderseniella_sp._Alg231_50_1605,Homoserine dehydrogenase (EC 1.1.1.3)	Erythrobacter_sp._Alg231_14_1753,Homoserine dehydrogenase (EC 1.1.1.3)	Loktanella_sp._Alg231_35_2079,Homoserine dehydrogenase (EC 1.1.1.3)	Pseudovibrio_sp._Alg231_02_3306,Homoserine dehydrogenase (EC 1.1.1.3)	Ruegeria_sp._Alg231_54_3108,Homoserine dehydrogenase (EC 1.1.1.3)	Sphingorhabdus_sp._Alg231_15_3080,Homoserine dehydrogenase (EC 1.1.1.3)	Tateyamaria_sp._Alg231_49_1965,Homoserine dehydrogenase (EC 1.1.1.3)	Unclassified_Rhodobacteraceae_sp._Alg231_04_291,Homoserine dehydrogenase (EC 1.1.1.3)	Unclassified_Rhodobacteraceae_sp._Alg231_30_1926,Homoserine dehydrogenase (EC 1.1.1.3)
Labrenzia__sp._Alg231_36_6030,SSU ribosomal protein S9p (S16e)	Anderseniella_sp._Alg231_50_3307,SSU ribosomal protein S9p (S16e)	Erythrobacter_sp._Alg231_14_1974,SSU ribosomal protein S9p (S16e)	Loktanella_sp._Alg231_35_637,SSU ribosomal protein S9p (S16e)	Pseudovibrio_sp._Alg231_02_3312,SSU ribosomal protein S9p (S16e)	Ruegeria_sp._Alg231_54_2619,SSU ribosomal protein S9p (S16e)	Sphingorhabdus_sp._Alg231_15_2442,SSU ribosomal protein S9p (S16e)	Tateyamaria_sp._Alg231_49_4471,SSU ribosomal protein S9p (S16e)	Unclassified_Rhodobacteraceae_sp._Alg231_04_1233,SSU ribosomal protein S9p (S16e)	Unclassified_Rhodobacteraceae_sp._Alg231_30_4430,SSU ribosomal protein S9p (S16e)
Labrenzia__sp._Alg231_36_6031,LSU ribosomal protein L13p (L13Ae)	Anderseniella_sp._Alg231_50_3308,LSU ribosomal protein L13p (L13Ae)	Erythrobacter_sp._Alg231_14_1975,LSU ribosomal protein L13p (L13Ae)	Loktanella_sp._Alg231_35_638,LSU ribosomal protein L13p (L13Ae)	Pseudovibrio_sp._Alg231_02_3313,LSU ribosomal protein L13p (L13Ae)	Ruegeria_sp._Alg231_54_2620,LSU ribosomal protein L13p (L13Ae)	Sphingorhabdus_sp._Alg231_15_2441,LSU ribosomal protein L13p (L13Ae)	Tateyamaria_sp._Alg231_49_4470,LSU ribosomal protein L13p (L13Ae)	Unclassified_Rhodobacteraceae_sp._Alg231_04_1232,LSU ribosomal protein L13p (L13Ae)	Unclassified_Rhodobacteraceae_sp._Alg231_30_4431,LSU ribosomal protein L13p (L13Ae)
Labrenzia__sp._Alg231_36_6043,Methylenetetrahydrofolate dehydrogenase (NADP+) (EC 1.5.1.5) / Methenyltetrahydrofolate cyclohydrolase (EC 3.5.4.9)	Anderseniella_sp._Alg231_50_2692,Methylenetetrahydrofolate dehydrogenase (NADP+) (EC 1.5.1.5) / Methenyltetrahydrofolate cyclohydrolase (EC 3.5.4.9)	Erythrobacter_sp._Alg231_14_2228,Methylenetetrahydrofolate dehydrogenase (NADP+) (EC 1.5.1.5) / Methenyltetrahydrofolate cyclohydrolase (EC 3.5.4.9)	Loktanella_sp._Alg231_35_2361,Methylenetetrahydrofolate dehydrogenase (NADP+) (EC 1.5.1.5) / Methenyltetrahydrofolate cyclohydrolase (EC 3.5.4.9)	Pseudovibrio_sp._Alg231_02_724,Methylenetetrahydrofolate dehydrogenase (NADP+) (EC 1.5.1.5) / Methenyltetrahydrofolate cyclohydrolase (EC 3.5.4.9)	Ruegeria_sp._Alg231_54_194,Methylenetetrahydrofolate dehydrogenase (NADP+) (EC 1.5.1.5) / Methenyltetrahydrofolate cyclohydrolase (EC 3.5.4.9)	Sphingorhabdus_sp._Alg231_15_1794,Methylenetetrahydrofolate dehydrogenase (NADP+) (EC 1.5.1.5) / Methenyltetrahydrofolate cyclohydrolase (EC 3.5.4.9)	Tateyamaria_sp._Alg231_49_3694,Methylenetetrahydrofolate dehydrogenase (NADP+) (EC 1.5.1.5) / Methenyltetrahydrofolate cyclohydrolase (EC 3.5.4.9)	Unclassified_Rhodobacteraceae_sp._Alg231_04_4125,Methylenetetrahydrofolate dehydrogenase (NADP+) (EC 1.5.1.5) / Methenyltetrahydrofolate cyclohydrolase (EC 3.5.4.9)	Unclassified_Rhodobacteraceae_sp._Alg231_30_2032,Methylenetetrahydrofolate dehydrogenase (NADP+) (EC 1.5.1.5) / Methenyltetrahydrofolate cyclohydrolase (EC 3.5.4.9)
Labrenzia__sp._Alg231_36_6066,Deoxyribodipyrimidine photolyase (EC 4.1.99.3)	Anderseniella_sp._Alg231_50_2359,Deoxyribodipyrimidine photolyase (EC 4.1.99.3)	Erythrobacter_sp._Alg231_14_2361,Deoxyribodipyrimidine photolyase (EC 4.1.99.3)	Loktanella_sp._Alg231_35_3850,Deoxyribodipyrimidine photolyase (EC 4.1.99.3)	Pseudovibrio_sp._Alg231_02_5458,Deoxyribodipyrimidine photolyase (EC 4.1.99.3)	Ruegeria_sp._Alg231_54_2834,Deoxyribodipyrimidine photolyase (EC 4.1.99.3)	Sphingorhabdus_sp._Alg231_15_208,Deoxyribodipyrimidine photolyase (EC 4.1.99.3)	Tateyamaria_sp._Alg231_49_61,Deoxyribodipyrimidine photolyase (EC 4.1.99.3)	Unclassified_Rhodobacteraceae_sp._Alg231_04_512,Deoxyribodipyrimidine photolyase (EC 4.1.99.3)	Unclassified_Rhodobacteraceae_sp._Alg231_30_4163,Deoxyribodipyrimidine photolyase (EC 4.1.99.3)
Labrenzia__sp._Alg231_36_6072,Molybdenum cofactor biosynthesis protein MoaA	Anderseniella_sp._Alg231_50_322,Molybdenum cofactor biosynthesis protein MoaA	Erythrobacter_sp._Alg231_14_3116,Molybdenum cofactor biosynthesis protein MoaA	Loktanella_sp._Alg231_35_986,Molybdenum cofactor biosynthesis protein MoaA	Pseudovibrio_sp._Alg231_02_4544,Molybdenum cofactor biosynthesis protein MoaA	Ruegeria_sp._Alg231_54_4594,Molybdenum cofactor biosynthesis protein MoaA	Sphingorhabdus_sp._Alg231_15_381,Molybdenum cofactor biosynthesis protein MoaA	Tateyamaria_sp._Alg231_49_4264,Molybdenum cofactor biosynthesis protein MoaA	Unclassified_Rhodobacteraceae_sp._Alg231_04_3754,Molybdenum cofactor biosynthesis protein MoaA	Unclassified_Rhodobacteraceae_sp._Alg231_30_1389,Molybdenum cofactor biosynthesis protein MoaA
Labrenzia__sp._Alg231_36_6094,2-hydroxy-3-oxopropionate reductase (EC 1.1.1.60)	Anderseniella_sp._Alg231_50_813,2-hydroxy-3-oxopropionate reductase (EC 1.1.1.60)	Erythrobacter_sp._Alg231_14_230,2-hydroxy-3-oxopropionate reductase (EC 1.1.1.60)	Loktanella_sp._Alg231_35_1326,2-hydroxy-3-oxopropionate reductase (EC 1.1.1.60)	Pseudovibrio_sp._Alg231_02_4560,2-hydroxy-3-oxopropionate reductase (EC 1.1.1.60)	Ruegeria_sp._Alg231_54_1134,2-hydroxy-3-oxopropionate reductase (EC 1.1.1.60)	Sphingorhabdus_sp._Alg231_15_47,2-hydroxy-3-oxopropionate reductase (EC 1.1.1.60)	Tateyamaria_sp._Alg231_49_4513,2-hydroxy-3-oxopropionate reductase (EC 1.1.1.60)	Unclassified_Rhodobacteraceae_sp._Alg231_04_1274,2-hydroxy-3-oxopropionate reductase (EC 1.1.1.60)	Unclassified_Rhodobacteraceae_sp._Alg231_30_4378,2-hydroxy-3-oxopropionate reductase (EC 1.1.1.60)
Labrenzia__sp._Alg231_36_6101,Transcriptional regulator, AsnC family	Anderseniella_sp._Alg231_50_3465,Transcriptional regulator, AsnC family	Erythrobacter_sp._Alg231_14_2242,Transcriptional regulator, AsnC family	Loktanella_sp._Alg231_35_3010,Transcriptional regulator, AsnC family	Pseudovibrio_sp._Alg231_02_4561,Transcriptional regulator, AsnC family	Ruegeria_sp._Alg231_54_2744,Transcriptional regulator, AsnC family	Sphingorhabdus_sp._Alg231_15_2537,Transcriptional regulator, AsnC family	Tateyamaria_sp._Alg231_49_232,Transcriptional regulator, AsnC family	Unclassified_Rhodobacteraceae_sp._Alg231_04_4726,Transcriptional regulator, AsnC family	Unclassified_Rhodobacteraceae_sp._Alg231_30_1214,Transcriptional regulator, AsnC family
Labrenzia__sp._Alg231_36_6217,Putative Holliday junction resolvase (EC 3.1.-.- )	Anderseniella_sp._Alg231_50_4278,Putative Holliday junction resolvase YqgF	Erythrobacter_sp._Alg231_14_3137,Putative Holliday junction resolvase YggF	Loktanella_sp._Alg231_35_1049,Putative Holliday junction resolvase YqgF	Pseudovibrio_sp._Alg231_02_2696,Putative Holliday junction resolvase (EC 3.1.-.- )	Ruegeria_sp._Alg231_54_3519,Putative Holliday junction resolvase (EC 3.1.-.- )	Sphingorhabdus_sp._Alg231_15_637,Putative Holliday junction resolvase YqgF	Tateyamaria_sp._Alg231_49_4037,Putative Holliday junction resolvase (EC 3.1.-.- )	Unclassified_Rhodobacteraceae_sp._Alg231_04_4698,Putative Holliday junction resolvase (EC 3.1.-.- )	Unclassified_Rhodobacteraceae_sp._Alg231_30_4582,Putative Holliday junction resolvase YqgF
Labrenzia__sp._Alg231_36_6219,Aspartate carbamoyltransferase (EC 2.1.3.2)	Anderseniella_sp._Alg231_50_4276,Aspartate carbamoyltransferase (EC 2.1.3.2)	Erythrobacter_sp._Alg231_14_353,Aspartate carbamoyltransferase (EC 2.1.3.2)	Loktanella_sp._Alg231_35_3027,Aspartate carbamoyltransferase (EC 2.1.3.2)	Pseudovibrio_sp._Alg231_02_2693,Aspartate carbamoyltransferase (EC 2.1.3.2)	Ruegeria_sp._Alg231_54_4668,Aspartate carbamoyltransferase (EC 2.1.3.2)	Sphingorhabdus_sp._Alg231_15_638,Aspartate carbamoyltransferase (EC 2.1.3.2)	Tateyamaria_sp._Alg231_49_2626,Aspartate carbamoyltransferase (EC 2.1.3.2)	Unclassified_Rhodobacteraceae_sp._Alg231_04_4168,Aspartate carbamoyltransferase (EC 2.1.3.2)	Unclassified_Rhodobacteraceae_sp._Alg231_30_2872,Aspartate carbamoyltransferase (EC 2.1.3.2)
Labrenzia__sp._Alg231_36_6222,Acyl-phosphate:glycerol-3-phosphate O- acyltransferase PlsY	Anderseniella_sp._Alg231_50_4274,Acyl-phosphate:glycerol-3-phosphate O- acyltransferase PlsY	Erythrobacter_sp._Alg231_14_2837,Acyl-phosphate:glycerol-3-phosphate O- acyltransferase PlsY	Loktanella_sp._Alg231_35_3024,Acyl-phosphate:glycerol-3-phosphate O- acyltransferase PlsY	Pseudovibrio_sp._Alg231_02_2691,Acyl-phosphate:glycerol-3-phosphate O- acyltransferase PlsY	Ruegeria_sp._Alg231_54_4664,Acyl-phosphate:glycerol-3-phosphate O- acyltransferase PlsY	Sphingorhabdus_sp._Alg231_15_551,Acyl-phosphate:glycerol-3-phosphate O- acyltransferase PlsY	Tateyamaria_sp._Alg231_49_2636,Acyl-phosphate:glycerol-3-phosphate O- acyltransferase PlsY	Unclassified_Rhodobacteraceae_sp._Alg231_04_4172,Acyl-phosphate:glycerol-3-phosphate O- acyltransferase PlsY	Unclassified_Rhodobacteraceae_sp._Alg231_30_2864,Acyl-phosphate:glycerol-3-phosphate O- acyltransferase PlsY
Labrenzia__sp._Alg231_36_6224,DNA topoisomerase I (EC 5.99.1.2)	Anderseniella_sp._Alg231_50_4272,DNA topoisomerase I (EC 5.99.1.2)	Erythrobacter_sp._Alg231_14_2832,DNA topoisomerase I (EC 5.99.1.2)	Loktanella_sp._Alg231_35_2339,DNA topoisomerase I (EC 5.99.1.2)	Pseudovibrio_sp._Alg231_02_2688,DNA topoisomerase I (EC 5.99.1.2)	Ruegeria_sp._Alg231_54_3200,DNA topoisomerase I (EC 5.99.1.2)	Sphingorhabdus_sp._Alg231_15_549,DNA topoisomerase I (EC 5.99.1.2)	Tateyamaria_sp._Alg231_49_3719,DNA topoisomerase I (EC 5.99.1.2)	Unclassified_Rhodobacteraceae_sp._Alg231_04_4104,DNA topoisomerase I (EC 5.99.1.2)	Unclassified_Rhodobacteraceae_sp._Alg231_30_3680,DNA topoisomerase I (EC 5.99.1.2)
Labrenzia__sp._Alg231_36_6225,3-to-5 exoribonuclease RNase R	Anderseniella_sp._Alg231_50_4271,3-to-5 exoribonuclease RNase R	Erythrobacter_sp._Alg231_14_2543,3-to-5 exoribonuclease RNase R	Loktanella_sp._Alg231_35_1854,3-to-5 exoribonuclease RNase R	Pseudovibrio_sp._Alg231_02_2687,3-to-5 exoribonuclease RNase R	Ruegeria_sp._Alg231_54_4943,3-to-5 exoribonuclease RNase R	Sphingorhabdus_sp._Alg231_15_514,3-to-5 exoribonuclease RNase R	Tateyamaria_sp._Alg231_49_1889,3-to-5 exoribonuclease RNase R	Unclassified_Rhodobacteraceae_sp._Alg231_04_2287,3-to-5 exoribonuclease RNase R	Unclassified_Rhodobacteraceae_sp._Alg231_30_769,3-to-5 exoribonuclease RNase R
Labrenzia__sp._Alg231_36_6229,LSU ribosomal protein L33p	Anderseniella_sp._Alg231_50_4267,LSU ribosomal protein L33p @ LSU ribosomal protein L33p, zinc-independent	Erythrobacter_sp._Alg231_14_2145,LSU ribosomal protein L33p @ LSU ribosomal protein L33p, zinc-independent	Loktanella_sp._Alg231_35_1458,LSU ribosomal protein L33p @ LSU ribosomal protein L33p, zinc-independent	Pseudovibrio_sp._Alg231_02_2683,LSU ribosomal protein L33p	Ruegeria_sp._Alg231_54_1418,LSU ribosomal protein L33p @ LSU ribosomal protein L33p, zinc-independent	Sphingorhabdus_sp._Alg231_15_2484,LSU ribosomal protein L33p @ LSU ribosomal protein L33p, zinc-independent	Tateyamaria_sp._Alg231_49_3346,LSU ribosomal protein L33p @ LSU ribosomal protein L33p, zinc-independent	Unclassified_Rhodobacteraceae_sp._Alg231_04_665,LSU ribosomal protein L33p @ LSU ribosomal protein L33p, zinc-independent	Unclassified_Rhodobacteraceae_sp._Alg231_30_220,LSU ribosomal protein L33p @ LSU ribosomal protein L33p, zinc-independent
Labrenzia__sp._Alg231_36_6236,Endoribonuclease L-PSP	Anderseniella_sp._Alg231_50_4255,Endoribonuclease L-PSP	Erythrobacter_sp._Alg231_14_1688,Endoribonuclease L-PSP	Loktanella_sp._Alg231_35_2934,Bona fide RidA/YjgF/TdcF/RutC subgroup	Pseudovibrio_sp._Alg231_02_2674,Endoribonuclease L-PSP	Ruegeria_sp._Alg231_54_1798,Endoribonuclease L-PSP	Sphingorhabdus_sp._Alg231_15_2480,Endoribonuclease L-PSP	Tateyamaria_sp._Alg231_49_911,Endoribonuclease L-PSP	Unclassified_Rhodobacteraceae_sp._Alg231_04_4286,Endoribonuclease L-PSP	Unclassified_Rhodobacteraceae_sp._Alg231_30_1768,Bona fide RidA/YjgF/TdcF/RutC subgroup
Labrenzia__sp._Alg231_36_6238,FIG110192: hypothetical protein	Anderseniella_sp._Alg231_50_4253,FIG110192: hypothetical protein	Erythrobacter_sp._Alg231_14_1686,FIG110192: hypothetical protein	Loktanella_sp._Alg231_35_2932,FIG110192: hypothetical protein	Pseudovibrio_sp._Alg231_02_2672,FIG110192: hypothetical protein	Ruegeria_sp._Alg231_54_1800,FIG110192: hypothetical protein	Sphingorhabdus_sp._Alg231_15_2478,FIG110192: hypothetical protein	Tateyamaria_sp._Alg231_49_908,FIG110192: hypothetical protein	Unclassified_Rhodobacteraceae_sp._Alg231_04_4284,FIG110192: hypothetical protein	Unclassified_Rhodobacteraceae_sp._Alg231_30_1766,FIG110192: hypothetical protein
Labrenzia__sp._Alg231_36_6248,Ketol-acid reductoisomerase (EC 1.1.1.86)	Anderseniella_sp._Alg231_50_1491,Ketol-acid reductoisomerase (EC 1.1.1.86)	Erythrobacter_sp._Alg231_14_2687,Ketol-acid reductoisomerase (EC 1.1.1.86)	Loktanella_sp._Alg231_35_3508,Ketol-acid reductoisomerase (EC 1.1.1.86)	Pseudovibrio_sp._Alg231_02_2287,Ketol-acid reductoisomerase (EC 1.1.1.86)	Ruegeria_sp._Alg231_54_3005,Ketol-acid reductoisomerase (EC 1.1.1.86)	Sphingorhabdus_sp._Alg231_15_649,Ketol-acid reductoisomerase (EC 1.1.1.86)	Tateyamaria_sp._Alg231_49_3830,Ketol-acid reductoisomerase (EC 1.1.1.86)	Unclassified_Rhodobacteraceae_sp._Alg231_04_3602,Ketol-acid reductoisomerase (EC 1.1.1.86)	Unclassified_Rhodobacteraceae_sp._Alg231_30_2176,Ketol-acid reductoisomerase (EC 1.1.1.86)
Labrenzia__sp._Alg231_36_6281,Phosphoserine phosphatase (EC 3.1.3.3)	Anderseniella_sp._Alg231_50_1508,Phosphoserine phosphatase (EC 3.1.3.3)	Erythrobacter_sp._Alg231_14_2683,Phosphoserine phosphatase (EC 3.1.3.3)	Loktanella_sp._Alg231_35_1864,Phosphoserine phosphatase (EC 3.1.3.3)	Pseudovibrio_sp._Alg231_02_2270,Phosphoserine phosphatase (EC 3.1.3.3)	Ruegeria_sp._Alg231_54_4920,Phosphoserine phosphatase (EC 3.1.3.3)	Sphingorhabdus_sp._Alg231_15_644,Phosphoserine phosphatase (EC 3.1.3.3)	Tateyamaria_sp._Alg231_49_1873,Phosphoserine phosphatase (EC 3.1.3.3)	Unclassified_Rhodobacteraceae_sp._Alg231_04_2326,Phosphoserine phosphatase (EC 3.1.3.3)	Unclassified_Rhodobacteraceae_sp._Alg231_30_750,Phosphoserine phosphatase (EC 3.1.3.3)
Labrenzia__sp._Alg231_36_6285,HtrA protease/chaperone protein	Anderseniella_sp._Alg231_50_1509,HtrA protease/chaperone protein	Erythrobacter_sp._Alg231_14_590,HtrA protease/chaperone protein	Loktanella_sp._Alg231_35_3386,HtrA protease/chaperone protein	Pseudovibrio_sp._Alg231_02_2269,HtrA protease/chaperone protein	Ruegeria_sp._Alg231_54_3045,HtrA protease/chaperone protein	Sphingorhabdus_sp._Alg231_15_3464,HtrA protease/chaperone protein	Tateyamaria_sp._Alg231_49_3187,HtrA protease/chaperone protein	Unclassified_Rhodobacteraceae_sp._Alg231_04_3816,HtrA protease/chaperone protein	Unclassified_Rhodobacteraceae_sp._Alg231_30_233,HtrA protease/chaperone protein
Labrenzia__sp._Alg231_36_6314,Aspartyl-tRNA synthetase (EC 6.1.1.12) @ Aspartyl-tRNA(Asn) synthetase (EC 6.1.1.23)	Anderseniella_sp._Alg231_50_983,Aspartyl-tRNA synthetase (EC 6.1.1.12) @ Aspartyl-tRNA(Asn) synthetase (EC 6.1.1.23)	Erythrobacter_sp._Alg231_14_2961,Aspartyl-tRNA synthetase (EC 6.1.1.12) @ Aspartyl-tRNA(Asn) synthetase (EC 6.1.1.23)	Loktanella_sp._Alg231_35_2171,Aspartyl-tRNA synthetase (EC 6.1.1.12) @ Aspartyl-tRNA(Asn) synthetase (EC 6.1.1.23)	Pseudovibrio_sp._Alg231_02_4325,Aspartyl-tRNA synthetase (EC 6.1.1.12) @ Aspartyl-tRNA(Asn) synthetase (EC 6.1.1.23)	Ruegeria_sp._Alg231_54_1331,Aspartyl-tRNA synthetase (EC 6.1.1.12) @ Aspartyl-tRNA(Asn) synthetase (EC 6.1.1.23)	Sphingorhabdus_sp._Alg231_15_121,Aspartyl-tRNA synthetase (EC 6.1.1.12) @ Aspartyl-tRNA(Asn) synthetase (EC 6.1.1.23)	Tateyamaria_sp._Alg231_49_3488,Aspartyl-tRNA synthetase (EC 6.1.1.12) @ Aspartyl-tRNA(Asn) synthetase (EC 6.1.1.23)	Unclassified_Rhodobacteraceae_sp._Alg231_04_3911,Aspartyl-tRNA synthetase (EC 6.1.1.12) @ Aspartyl-tRNA(Asn) synthetase (EC 6.1.1.23)	Unclassified_Rhodobacteraceae_sp._Alg231_30_3773,Aspartyl-tRNA synthetase (EC 6.1.1.12) @ Aspartyl-tRNA(Asn) synthetase (EC 6.1.1.23)
Labrenzia__sp._Alg231_36_6319,Ribonuclease D (EC 3.1.26.3)	Anderseniella_sp._Alg231_50_985,Ribonuclease D (EC 3.1.26.3)	Erythrobacter_sp._Alg231_14_2962,Ribonuclease D (EC 3.1.26.3)	Loktanella_sp._Alg231_35_3810,Ribonuclease D (EC 3.1.26.3)	Pseudovibrio_sp._Alg231_02_4327,Ribonuclease D (EC 3.1.26.3)	Ruegeria_sp._Alg231_54_2416,Ribonuclease D (EC 3.1.26.3)	Sphingorhabdus_sp._Alg231_15_120,Ribonuclease D (EC 3.1.26.3)	Tateyamaria_sp._Alg231_49_8,Ribonuclease D (EC 3.1.26.3)	Unclassified_Rhodobacteraceae_sp._Alg231_04_2961,Ribonuclease D (EC 3.1.26.3)	Unclassified_Rhodobacteraceae_sp._Alg231_30_4185,Ribonuclease D (EC 3.1.26.3)
Labrenzia__sp._Alg231_36_6325,Phosphoribosylformylglycinamidine cyclo-ligase (EC 6.3.3.1)	Anderseniella_sp._Alg231_50_995,Phosphoribosylformylglycinamidine cyclo-ligase (EC 6.3.3.1)	Erythrobacter_sp._Alg231_14_949,Phosphoribosylformylglycinamidine cyclo-ligase (EC 6.3.3.1)	Loktanella_sp._Alg231_35_3808,Phosphoribosylformylglycinamidine cyclo-ligase (EC 6.3.3.1)	Pseudovibrio_sp._Alg231_02_4332,Phosphoribosylformylglycinamidine cyclo-ligase (EC 6.3.3.1)	Ruegeria_sp._Alg231_54_2414,Phosphoribosylformylglycinamidine cyclo-ligase (EC 6.3.3.1)	Sphingorhabdus_sp._Alg231_15_114,Phosphoribosylformylglycinamidine cyclo-ligase (EC 6.3.3.1)	Tateyamaria_sp._Alg231_49_6,Phosphoribosylformylglycinamidine cyclo-ligase (EC 6.3.3.1)	Unclassified_Rhodobacteraceae_sp._Alg231_04_2959,Phosphoribosylformylglycinamidine cyclo-ligase (EC 6.3.3.1)	Unclassified_Rhodobacteraceae_sp._Alg231_30_4187,Phosphoribosylformylglycinamidine cyclo-ligase (EC 6.3.3.1)
Labrenzia__sp._Alg231_36_6335,Nucleoside diphosphate kinase (EC 2.7.4.6)	Anderseniella_sp._Alg231_50_1007,Nucleoside diphosphate kinase (EC 2.7.4.6)	Erythrobacter_sp._Alg231_14_952,Nucleoside diphosphate kinase (EC 2.7.4.6)	Loktanella_sp._Alg231_35_1230,Nucleoside diphosphate kinase (EC 2.7.4.6)	Pseudovibrio_sp._Alg231_02_4348,Nucleoside diphosphate kinase (EC 2.7.4.6)	Ruegeria_sp._Alg231_54_2862,Nucleoside diphosphate kinase (EC 2.7.4.6)	Sphingorhabdus_sp._Alg231_15_108,Nucleoside diphosphate kinase (EC 2.7.4.6)	Tateyamaria_sp._Alg231_49_4756,Nucleoside diphosphate kinase (EC 2.7.4.6)	Unclassified_Rhodobacteraceae_sp._Alg231_04_2869,Nucleoside diphosphate kinase (EC 2.7.4.6)	Unclassified_Rhodobacteraceae_sp._Alg231_30_4216,Nucleoside diphosphate kinase (EC 2.7.4.6)
Labrenzia__sp._Alg231_36_6339,ABC transporter ATP-binding protein uup	Anderseniella_sp._Alg231_50_1014,ABC transporter ATP-binding protein uup	Erythrobacter_sp._Alg231_14_523,Glutathione-regulated potassium-efflux system ATP-binding protein	Loktanella_sp._Alg231_35_1228,ABC transporter ATP-binding protein uup	Pseudovibrio_sp._Alg231_02_4353,ABC transporter ATP-binding protein uup	Ruegeria_sp._Alg231_54_2864,ABC transporter ATP-binding protein uup	Sphingorhabdus_sp._Alg231_15_3698,Glutathione-regulated potassium-efflux system ATP-binding protein	Tateyamaria_sp._Alg231_49_4759,ABC transporter ATP-binding protein uup	Unclassified_Rhodobacteraceae_sp._Alg231_04_2867,ABC transporter ATP-binding protein uup	Unclassified_Rhodobacteraceae_sp._Alg231_30_4217,ABC transporter ATP-binding protein uup
Labrenzia__sp._Alg231_36_6345,Cytosol aminopeptidase PepA (EC 3.4.11.1)	Anderseniella_sp._Alg231_50_1040,Cytosol aminopeptidase PepA (EC 3.4.11.1)	Erythrobacter_sp._Alg231_14_956,Cytosol aminopeptidase PepA (EC 3.4.11.1)	Loktanella_sp._Alg231_35_1222,Cytosol aminopeptidase PepA (EC 3.4.11.1)	Pseudovibrio_sp._Alg231_02_4360,Cytosol aminopeptidase PepA (EC 3.4.11.1)	Ruegeria_sp._Alg231_54_2311,Cytosol aminopeptidase PepA (EC 3.4.11.1)	Sphingorhabdus_sp._Alg231_15_105,Cytosol aminopeptidase PepA (EC 3.4.11.1)	Tateyamaria_sp._Alg231_49_4763,Cytosol aminopeptidase PepA (EC 3.4.11.1)	Unclassified_Rhodobacteraceae_sp._Alg231_04_2863,Cytosol aminopeptidase PepA (EC 3.4.11.1)	Unclassified_Rhodobacteraceae_sp._Alg231_30_4221,Cytosol aminopeptidase PepA (EC 3.4.11.1)
Labrenzia__sp._Alg231_36_6350,4-hydroxythreonine-4-phosphate dehydrogenase (EC 1.1.1.262)	Anderseniella_sp._Alg231_50_1043,4-hydroxythreonine-4-phosphate dehydrogenase (EC 1.1.1.262)	Erythrobacter_sp._Alg231_14_960,4-hydroxythreonine-4-phosphate dehydrogenase (EC 1.1.1.262)	Loktanella_sp._Alg231_35_1217,4-hydroxythreonine-4-phosphate dehydrogenase (EC 1.1.1.262)	Pseudovibrio_sp._Alg231_02_4366,4-hydroxythreonine-4-phosphate dehydrogenase (EC 1.1.1.262)	Ruegeria_sp._Alg231_54_2307,4-hydroxythreonine-4-phosphate dehydrogenase (EC 1.1.1.262)	Sphingorhabdus_sp._Alg231_15_102,4-hydroxythreonine-4-phosphate dehydrogenase (EC 1.1.1.262)	Tateyamaria_sp._Alg231_49_4768,4-hydroxythreonine-4-phosphate dehydrogenase (EC 1.1.1.262)	Unclassified_Rhodobacteraceae_sp._Alg231_04_2858,4-hydroxythreonine-4-phosphate dehydrogenase (EC 1.1.1.262)	Unclassified_Rhodobacteraceae_sp._Alg231_30_4226,4-hydroxythreonine-4-phosphate dehydrogenase (EC 1.1.1.262)
Labrenzia__sp._Alg231_36_6351,Dimethyladenosine transferase (EC 2.1.1.-)	Anderseniella_sp._Alg231_50_1044,SSU rRNA (adenine(1518)-N(6)/adenine(1519)-N(6))- dimethyltransferase (EC 2.1.1.182)	Erythrobacter_sp._Alg231_14_961,SSU rRNA (adenine(1518)-N(6)/adenine(1519)-N(6))- dimethyltransferase (EC 2.1.1.182)	Loktanella_sp._Alg231_35_1216,SSU rRNA (adenine(1518)-N(6)/adenine(1519)-N(6))- dimethyltransferase (EC 2.1.1.182)	Pseudovibrio_sp._Alg231_02_4367,Dimethyladenosine transferase (EC 2.1.1.-)	Ruegeria_sp._Alg231_54_2306,Dimethyladenosine transferase (EC 2.1.1.-)	Sphingorhabdus_sp._Alg231_15_101,SSU rRNA (adenine(1518)-N(6)/adenine(1519)-N(6))- dimethyltransferase (EC 2.1.1.182)	Tateyamaria_sp._Alg231_49_4769,Dimethyladenosine transferase (EC 2.1.1.-)	Unclassified_Rhodobacteraceae_sp._Alg231_04_2857,Dimethyladenosine transferase (EC 2.1.1.-)	Unclassified_Rhodobacteraceae_sp._Alg231_30_4227,SSU rRNA (adenine(1518)-N(6)/adenine(1519)-N(6))- dimethyltransferase (EC 2.1.1.182)
Labrenzia__sp._Alg231_36_6354,Guanylate kinase (EC 2.7.4.8)	Anderseniella_sp._Alg231_50_1045,Guanylate kinase (EC 2.7.4.8)	Erythrobacter_sp._Alg231_14_1250,Guanylate kinase (EC 2.7.4.8)	Loktanella_sp._Alg231_35_553,Guanylate kinase (EC 2.7.4.8)	Pseudovibrio_sp._Alg231_02_4372,Guanylate kinase (EC 2.7.4.8)	Ruegeria_sp._Alg231_54_2586,Guanylate kinase (EC 2.7.4.8)	Sphingorhabdus_sp._Alg231_15_3237,Guanylate kinase (EC 2.7.4.8)	Tateyamaria_sp._Alg231_49_84,Guanylate kinase (EC 2.7.4.8)	Unclassified_Rhodobacteraceae_sp._Alg231_04_1378,Guanylate kinase (EC 2.7.4.8)	Unclassified_Rhodobacteraceae_sp._Alg231_30_4133,Guanylate kinase (EC 2.7.4.8)
Labrenzia__sp._Alg231_36_6357,3-oxoacyl-[acyl-carrier-protein] synthase, KASII (EC 2.3.1.41)	Anderseniella_sp._Alg231_50_1048,3-oxoacyl-[acyl-carrier-protein] synthase, KASII (EC 2.3.1.179)	Erythrobacter_sp._Alg231_14_2957,3-oxoacyl-[acyl-carrier-protein] synthase, KASII (EC 2.3.1.41)	Loktanella_sp._Alg231_35_1124,3-oxoacyl-[acyl-carrier-protein] synthase, KASII (EC 2.3.1.179)	Pseudovibrio_sp._Alg231_02_4375,3-oxoacyl-[acyl-carrier-protein] synthase, KASII (EC 2.3.1.41)	Ruegeria_sp._Alg231_54_3602,3-oxoacyl-[acyl-carrier-protein] synthase, KASII (EC 2.3.1.41)	Sphingorhabdus_sp._Alg231_15_660,3-oxoacyl-[acyl-carrier-protein] synthase, KASII (EC 2.3.1.179)	Tateyamaria_sp._Alg231_49_2945,3-oxoacyl-[acyl-carrier-protein] synthase, KASII (EC 2.3.1.41)	Unclassified_Rhodobacteraceae_sp._Alg231_04_4599,3-oxoacyl-[acyl-carrier-protein] synthase, KASII (EC 2.3.1.41)	Unclassified_Rhodobacteraceae_sp._Alg231_30_3862,3-oxoacyl-[acyl-carrier-protein] synthase, KASII (EC 2.3.1.179)
Labrenzia__sp._Alg231_36_6358,Acyl carrier protein	Anderseniella_sp._Alg231_50_1050,Acyl carrier protein	Erythrobacter_sp._Alg231_14_2958,Acyl carrier protein	Loktanella_sp._Alg231_35_1122,Acyl carrier protein	Pseudovibrio_sp._Alg231_02_4377,Acyl carrier protein	Ruegeria_sp._Alg231_54_3597,Acyl carrier protein	Sphingorhabdus_sp._Alg231_15_661,Acyl carrier protein	Tateyamaria_sp._Alg231_49_2948,Acyl carrier protein	Unclassified_Rhodobacteraceae_sp._Alg231_04_4601,Acyl carrier protein	Unclassified_Rhodobacteraceae_sp._Alg231_30_3861,Acyl carrier protein
Labrenzia__sp._Alg231_36_6359,3-oxoacyl-[acyl-carrier protein] reductase (EC 1.1.1.100)	Anderseniella_sp._Alg231_50_1051,3-oxoacyl-[acyl-carrier protein] reductase (EC 1.1.1.100)	Erythrobacter_sp._Alg231_14_638,3-oxoacyl-[acyl-carrier protein] reductase (EC 1.1.1.100)	Loktanella_sp._Alg231_35_1120,3-oxoacyl-[acyl-carrier protein] reductase (EC 1.1.1.100)	Pseudovibrio_sp._Alg231_02_4378,3-oxoacyl-[acyl-carrier protein] reductase (EC 1.1.1.100)	Ruegeria_sp._Alg231_54_3596,3-oxoacyl-[acyl-carrier protein] reductase (EC 1.1.1.100)	Sphingorhabdus_sp._Alg231_15_663,3-oxoacyl-[acyl-carrier protein] reductase (EC 1.1.1.100)	Tateyamaria_sp._Alg231_49_2949,3-oxoacyl-[acyl-carrier protein] reductase (EC 1.1.1.100)	Unclassified_Rhodobacteraceae_sp._Alg231_04_4602,3-oxoacyl-[acyl-carrier protein] reductase (EC 1.1.1.100)	Unclassified_Rhodobacteraceae_sp._Alg231_30_3860,3-oxoacyl-[acyl-carrier protein] reductase (EC 1.1.1.100)
[truncated: 106 more rows]
