# Supplementary material for: Genomic blueprints of sponge-prokaryote symbiosis are shared by low abundant and cultivatable Alphaproteobacteria
Source: Sci Rep. 2019 Feb 13;9:1999. doi: 10.1038/s41598-019-38737-x (PMC6374434; doi:10.1038/s41598-019-38737-x)
Supplement: Supplementary file 5 — Table S4 [file 41598_2019_38737_MOESM5_ESM.xlsx]

## Sheet: TableX_COG annotation for all A
Table S4. Number of protein-encoding sequences (CDSs) classified into Clusters of Orthologous Groups of Proteins (COG) across the ten Alphaproteobacteria genomes analysed in this study.
COG	Anderseniella sp. Alg231-50	Erythrobacter sp. Alg231-14	Labrenzia sp. Alg231-36	Loktanella sp. Alg231-35	Pseudovibrio sp. Alg231-02	Rhodobacteraceae Alg231-04	Rhodobacteraceae Alg231-30	Ruegeria sp. Alg231-54	Sphingorhabdus sp. Alg231-15	Tateyamaria sp. Alg231-49	Description	Class	Class description
COG0001	1	0	1	0	0	1	0	1	0	0	Glutamate-1-semialdehyde aminotransferase	H	Coenzyme transport and metabolism
COG0002	1	1	1	1	1	1	1	1	1	1	Acetylglutamate semialdehyde dehydrogenase	E	Amino acid transport and metabolism
COG0003	1	0	0	0	0	0	0	0	0	0	Oxyanion-translocating ATPase	P	Inorganic ion transport and metabolism
COG0004	3	1	2	3	2	2	2	3	2	3	Ammonia permease	P	Inorganic ion transport and metabolism
COG0005	1	1	2	2	2	1	1	1	1	1	Purine nucleoside phosphorylase	F	Nucleotide transport and metabolism
COG0006	8	1	12	6	6	9	7	8	1	6	Xaa-Pro aminopeptidase	E	Amino acid transport and metabolism
COG0007	2	2	4	3	3	3	2	3	2	3	Uroporphyrinogen-III methylase	H	Coenzyme transport and metabolism
COG0008	3	3	3	3	3	3	3	3	3	3	Glutamyl- and glutaminyl-tRNA synthetases	J	Translation, ribosomal structure and biogenesis
COG0009	1	1	1	1	1	1	1	1	1	1	Putative translation factor (SUA5)	J	Translation, ribosomal structure and biogenesis
COG0010	9	0	5	3	4	5	3	9	0	5	Arginase/agmatinase/formimionoglutamate hydrolase, arginase family	E	Amino acid transport and metabolism
COG0011	1	0	0	0	0	0	0	0	0	0	Uncharacterized conserved protein	S	Function unknown
COG0012	1	1	1	1	1	1	1	1	1	1	Predicted GTPase, probable translation factor	J	Translation, ribosomal structure and biogenesis
COG0013	1	1	1	1	1	1	1	1	1	1	Alanyl-tRNA synthetase	J	Translation, ribosomal structure and biogenesis
COG0014	1	1	1	1	1	1	1	1	1	1	Gamma-glutamyl phosphate reductase	E	Amino acid transport and metabolism
COG0015	2	1	3	2	2	2	1	2	1	2	Adenylosuccinate lyase	F	Nucleotide transport and metabolism
COG0016	1	1	1	1	1	1	1	1	1	1	Phenylalanyl-tRNA synthetase alpha subunit	J	Translation, ribosomal structure and biogenesis
COG0018	1	1	1	1	1	1	1	1	1	1	Arginyl-tRNA synthetase	J	Translation, ribosomal structure and biogenesis
COG0019	3	5	2	1	2	2	2	2	4	1	Diaminopimelate decarboxylase	E	Amino acid transport and metabolism
COG0020	2	1	1	1	1	1	1	1	1	1	Undecaprenyl pyrophosphate synthase	I	Lipid transport and metabolism
COG0021	1	1	1	1	1	1	1	1	1	1	Transketolase	G	Carbohydrate transport and metabolism
COG0022	1	3	2	2	1	3	1	2	4	2	Pyruvate/2-oxoglutarate dehydrogenase complex, dehydrogenase (E1) component, eukaryotic type, beta subunit	C	Energy production and conversion
COG0024	1	1	1	1	2	1	1	1	1	1	Methionine aminopeptidase	J	Translation, ribosomal structure and biogenesis
COG0025	2	1	2	3	2	0	0	1	1	1	NhaP-type Na+/H+ and K+/H+ antiporters	P	Inorganic ion transport and metabolism
COG0026	1	1	1	1	1	1	1	1	1	1	Phosphoribosylaminoimidazole carboxylase (NCAIR synthetase)	F	Nucleotide transport and metabolism
COG0027	0	1	0	0	0	0	0	0	1	0	Formate-dependent phosphoribosylglycinamide formyltransferase (GAR transformylase)	F	Nucleotide transport and metabolism
COG0028	12	3	12	7	7	10	7	7	3	10	Thiamine pyrophosphate-requiring enzymes [acetolactate synthase, pyruvate dehydrogenase (cytochrome), glyoxylate carboligase, phosphonopyruvate decarboxylase]	EH	Multiple classes
COG0029	0	1	1	2	1	1	0	0	1	0	Aspartate oxidase	H	Coenzyme transport and metabolism
COG0030	1	1	1	1	1	1	1	1	1	1	Dimethyladenosine transferase (rRNA methylation)	J	Translation, ribosomal structure and biogenesis
COG0031	2	2	6	1	3	2	3	3	2	2	Cysteine synthase	E	Amino acid transport and metabolism
COG0033	0	0	1	1	0	0	0	0	0	1	Phosphoglucomutase	G	Carbohydrate transport and metabolism
COG0034	1	1	1	1	1	1	1	1	1	1	Glutamine phosphoribosylpyrophosphate amidotransferase	F	Nucleotide transport and metabolism
COG0035	1	0	1	1	1	1	1	1	0	1	Uracil phosphoribosyltransferase	F	Nucleotide transport and metabolism
COG0036	1	1	1	1	1	1	1	1	1	1	Pentose-5-phosphate-3-epimerase	G	Carbohydrate transport and metabolism
COG0037	2	1	2	2	2	2	2	2	1	2	Predicted ATPase of the PP-loop superfamily implicated in cell cycle control	D	Cell cycle control, cell division, chromosome partitioning
COG0038	2	0	2	2	1	1	1	1	0	1	Chloride channel protein EriC	P	Inorganic ion transport and metabolism
COG0039	1	1	1	1	2	1	2	1	1	1	Malate/lactate dehydrogenases	C	Energy production and conversion
COG0040	1	1	1	1	1	1	1	1	1	1	ATP phosphoribosyltransferase	E	Amino acid transport and metabolism
COG0041	1	1	1	1	1	1	1	1	1	1	Phosphoribosylcarboxyaminoimidazole (NCAIR) mutase	F	Nucleotide transport and metabolism
COG0042	2	1	2	2	2	2	2	2	1	2	tRNA-dihydrouridine synthase	J	Translation, ribosomal structure and biogenesis
COG0043	0	0	0	0	1	1	1	0	0	0	3-polyprenyl-4-hydroxybenzoate decarboxylase and related decarboxylases	H	Coenzyme transport and metabolism
COG0044	3	2	3	3	2	2	2	3	1	3	Dihydroorotase and related cyclic amidohydrolases	F	Nucleotide transport and metabolism
COG0045	2	1	2	1	1	2	1	2	1	1	Succinyl-CoA synthetase, beta subunit	C	Energy production and conversion
COG0046	1	1	1	1	1	1	1	1	1	1	Phosphoribosylformylglycinamidine (FGAM) synthase, synthetase domain	F	Nucleotide transport and metabolism
COG0047	1	1	1	1	1	1	1	1	1	1	Phosphoribosylformylglycinamidine (FGAM) synthase, glutamine amidotransferase domain	F	Nucleotide transport and metabolism
COG0048	1	1	1	1	1	0	1	1	1	1	Ribosomal protein S12	J	Translation, ribosomal structure and biogenesis
COG0049	1	1	1	1	1	1	1	1	1	1	Ribosomal protein S7	J	Translation, ribosomal structure and biogenesis
COG0050	2	1	2	2	2	2	2	2	1	2	GTPases - translation elongation factors	J	Translation, ribosomal structure and biogenesis
COG0051	1	1	1	1	1	1	1	1	1	1	Ribosomal protein S10	J	Translation, ribosomal structure and biogenesis
COG0052	1	1	1	1	1	1	1	1	1	1	Ribosomal protein S2	J	Translation, ribosomal structure and biogenesis
COG0053	1	0	2	0	2	0	1	2	0	0	Predicted Co/Zn/Cd cation transporters	P	Inorganic ion transport and metabolism
COG0054	2	1	2	2	1	2	1	2	1	2	Riboflavin synthase beta-chain	H	Coenzyme transport and metabolism
COG0055	1	1	1	1	1	1	1	1	1	1	F0F1-type ATP synthase, beta subunit	C	Energy production and conversion
COG0056	1	1	1	1	1	1	1	1	1	1	F0F1-type ATP synthase, alpha subunit	C	Energy production and conversion
COG0057	1	1	3	2	1	4	4	4	1	3	Glyceraldehyde-3-phosphate dehydrogenase/erythrose-4-phosphate dehydrogenase	G	Carbohydrate transport and metabolism
COG0058	0	0	1	1	0	0	0	0	0	0	Glucan phosphorylase	G	Carbohydrate transport and metabolism
COG0059	1	1	1	1	1	1	1	1	1	1	Ketol-acid reductoisomerase	EH	Multiple classes
COG0060	1	1	1	1	1	1	1	1	1	1	Isoleucyl-tRNA synthetase	J	Translation, ribosomal structure and biogenesis
COG0061	2	1	2	2	1	1	1	1	1	1	Predicted sugar kinase	G	Carbohydrate transport and metabolism
COG0062	1	1	1	1	1	1	1	1	1	1	Uncharacterized conserved protein	S	Function unknown
COG0063	1	1	1	1	1	1	1	1	1	1	Predicted sugar kinase	G	Carbohydrate transport and metabolism
COG0064	1	1	1	1	1	1	1	1	1	1	Asp-tRNAAsn/Glu-tRNAGln amidotransferase B subunit (PET112 homolog)	J	Translation, ribosomal structure and biogenesis
COG0065	1	1	3	2	1	2	1	1	2	3	3-isopropylmalate dehydratase large subunit	E	Amino acid transport and metabolism
COG0066	1	1	3	2	1	2	1	1	2	3	3-isopropylmalate dehydratase small subunit	E	Amino acid transport and metabolism
COG0067	3	1	2	2	1	1	1	2	1	2	Glutamate synthase domain 1	E	Amino acid transport and metabolism
COG0068	0	0	1	0	0	0	0	0	0	0	Hydrogenase maturation factor	O	Posttranslational modification, protein turnover, chaperones
COG0069	5	1	4	6	3	2	3	3	2	4	Glutamate synthase domain 2	E	Amino acid transport and metabolism
COG0070	3	1	2	2	1	1	1	2	1	2	Glutamate synthase domain 3	E	Amino acid transport and metabolism
COG0071	3	1	2	2	2	3	2	3	2	3	Molecular chaperone (small heat shock protein)	O	Posttranslational modification, protein turnover, chaperones
COG0072	1	1	1	1	1	1	1	1	1	1	Phenylalanyl-tRNA synthetase beta subunit	J	Translation, ribosomal structure and biogenesis
COG0073	1	2	1	2	1	2	3	2	1	2	EMAP domain	R	General function prediction only
COG0074	2	1	2	1	1	2	2	2	1	1	Succinyl-CoA synthetase, alpha subunit	C	Energy production and conversion
COG0075	7	0	4	3	0	4	3	5	0	3	Serine-pyruvate aminotransferase/archaeal aspartate aminotransferase	E	Amino acid transport and metabolism
COG0076	0	0	3	0	1	2	1	1	0	2	Glutamate decarboxylase and related PLP-dependent proteins	E	Amino acid transport and metabolism
COG0077	1	1	1	1	1	1	1	1	1	1	Prephenate dehydratase	E	Amino acid transport and metabolism
COG0078	2	1	2	1	2	1	3	1	1	1	Ornithine carbamoyltransferase	E	Amino acid transport and metabolism
COG0079	2	1	3	3	3	4	3	4	1	4	Histidinol-phosphate/aromatic aminotransferase and cobyric acid decarboxylase	E	Amino acid transport and metabolism
COG0080	1	1	1	1	1	1	1	1	1	1	Ribosomal protein L11	J	Translation, ribosomal structure and biogenesis
COG0081	1	1	1	1	1	1	1	1	1	1	Ribosomal protein L1	J	Translation, ribosomal structure and biogenesis
COG0082	1	1	1	1	1	1	1	1	1	1	Chorismate synthase	E	Amino acid transport and metabolism
COG0084	1	1	1	1	1	1	1	2	1	1	Mg-dependent DNase	L	Replication, recombination and repair
COG0085	1	1	1	1	1	1	1	1	1	1	DNA-directed RNA polymerase, beta subunit/140 kD subunit	K	Transcription
COG0086	1	1	1	1	1	1	1	1	1	1	DNA-directed RNA polymerase, beta' subunit/160 kD subunit	K	Transcription
COG0087	1	1	1	1	1	1	1	1	1	1	Ribosomal protein L3	J	Translation, ribosomal structure and biogenesis
COG0088	1	1	1	1	1	1	1	1	1	1	Ribosomal protein L4	J	Translation, ribosomal structure and biogenesis
COG0089	1	1	1	1	1	1	1	1	1	1	Ribosomal protein L23	J	Translation, ribosomal structure and biogenesis
COG0090	1	1	1	1	1	1	1	1	1	1	Ribosomal protein L2	J	Translation, ribosomal structure and biogenesis
COG0091	1	1	1	1	1	1	1	1	1	1	Ribosomal protein L22	J	Translation, ribosomal structure and biogenesis
COG0092	1	1	1	1	1	1	1	1	1	1	Ribosomal protein S3	J	Translation, ribosomal structure and biogenesis
COG0093	1	1	1	1	1	1	1	1	1	1	Ribosomal protein L14	J	Translation, ribosomal structure and biogenesis
COG0094	1	1	1	1	1	1	1	1	1	1	Ribosomal protein L5	J	Translation, ribosomal structure and biogenesis
COG0095	0	0	1	0	0	0	0	0	1	0	Lipoate-protein ligase A	H	Coenzyme transport and metabolism
COG0096	1	1	1	1	1	1	1	1	1	1	Ribosomal protein S8	J	Translation, ribosomal structure and biogenesis
COG0097	1	1	1	1	1	1	1	1	1	1	Ribosomal protein L6P/L9E	J	Translation, ribosomal structure and biogenesis
COG0098	1	1	1	1	1	1	1	1	1	1	Ribosomal protein S5	J	Translation, ribosomal structure and biogenesis
COG0099	1	1	1	1	1	1	1	1	1	1	Ribosomal protein S13	J	Translation, ribosomal structure and biogenesis
COG0100	1	1	1	1	1	1	1	1	1	1	Ribosomal protein S11	J	Translation, ribosomal structure and biogenesis
COG0101	1	1	1	1	1	1	1	1	1	1	Pseudouridylate synthase	J	Translation, ribosomal structure and biogenesis
COG0102	1	1	1	1	1	1	1	1	1	1	Ribosomal protein L13	J	Translation, ribosomal structure and biogenesis
COG0103	1	1	1	1	1	1	1	1	1	1	Ribosomal protein S9	J	Translation, ribosomal structure and biogenesis
COG0104	1	1	1	1	1	1	1	1	1	1	Adenylosuccinate synthase	F	Nucleotide transport and metabolism
COG0105	1	1	1	1	1	1	1	1	1	1	Nucleoside diphosphate kinase	F	Nucleotide transport and metabolism
COG0106	1	1	1	1	1	2	1	2	1	1	Phosphoribosylformimino-5-aminoimidazole carboxamide ribonucleotide (ProFAR) isomerase	E	Amino acid transport and metabolism
COG0107	1	1	1	1	1	1	1	1	1	1	Imidazoleglycerol-phosphate synthase	E	Amino acid transport and metabolism
COG0108	1	1	1	1	1	1	1	2	1	1	3,4-dihydroxy-2-butanone 4-phosphate synthase	H	Coenzyme transport and metabolism
COG0109	1	1	1	1	1	1	1	1	1	1	Polyprenyltransferase (cytochrome oxidase assembly factor)	O	Posttranslational modification, protein turnover, chaperones
COG0110	3	1	3	2	4	1	1	5	1	3	Acetyltransferase (isoleucine patch superfamily)	R	General function prediction only
COG0111	3	2	8	5	2	6	4	5	2	4	Phosphoglycerate dehydrogenase and related dehydrogenases	HE	Multiple classes
COG0112	2	1	3	1	2	1	2	4	1	1	Glycine/serine hydroxymethyltransferase	E	Amino acid transport and metabolism
COG0113	1	1	1	1	1	1	1	1	1	1	Delta-aminolevulinic acid dehydratase	H	Coenzyme transport and metabolism
COG0114	1	1	1	1	1	1	1	1	1	1	Fumarase	C	Energy production and conversion
COG0115	5	3	6	4	3	4	5	4	3	5	Branched-chain amino acid aminotransferase/4-amino-4-deoxychorismate lyase	EH	Multiple classes
COG0116	0	0	0	1	0	1	1	1	0	1	Predicted N6-adenine-specific DNA methylase	L	Replication, recombination and repair
COG0117	1	1	1	1	1	1	1	1	1	1	Pyrimidine deaminase	H	Coenzyme transport and metabolism
COG0118	1	1	1	1	1	1	1	1	1	1	Glutamine amidotransferase	E	Amino acid transport and metabolism
COG0119	2	1	4	3	3	3	5	3	3	3	Isopropylmalate/homocitrate/citramalate synthases	E	Amino acid transport and metabolism
COG0120	1	0	1	1	1	1	1	1	0	1	Ribose 5-phosphate isomerase	G	Carbohydrate transport and metabolism
COG0121	2	0	1	1	1	1	1	1	0	0	Predicted glutamine amidotransferase	R	General function prediction only
COG0122	1	1	1	1	1	1	1	1	1	1	3-methyladenine DNA glycosylase/8-oxoguanine DNA glycosylase	L	Replication, recombination and repair
COG0123	3	1	4	3	3	2	2	2	1	3	Deacetylases, including yeast histone deacetylase and acetoin utilization protein	BQ	Multiple classes
COG0124	1	1	1	1	1	2	1	1	1	1	Histidyl-tRNA synthetase	J	Translation, ribosomal structure and biogenesis
COG0125	1	1	1	1	1	1	1	1	1	1	Thymidylate kinase	F	Nucleotide transport and metabolism
COG0126	1	1	1	1	1	1	1	1	1	1	3-phosphoglycerate kinase	G	Carbohydrate transport and metabolism
COG0127	1	1	1	1	1	1	1	1	1	1	Xanthosine triphosphate pyrophosphatase	F	Nucleotide transport and metabolism
COG0128	1	1	1	1	1	1	1	1	1	1	5-enolpyruvylshikimate-3-phosphate synthase	E	Amino acid transport and metabolism
COG0129	3	2	4	3	4	4	4	3	3	4	Dihydroxyacid dehydratase/phosphogluconate dehydratase	EG	Multiple classes
COG0130	1	1	1	1	1	1	1	1	1	1	Pseudouridine synthase	J	Translation, ribosomal structure and biogenesis
COG0131	1	1	1	1	1	1	1	1	1	1	Imidazoleglycerol-phosphate dehydratase	E	Amino acid transport and metabolism
COG0132	0	0	0	0	1	1	0	1	0	0	Dethiobiotin synthetase	H	Coenzyme transport and metabolism
COG0133	1	1	1	1	2	1	2	1	1	1	Tryptophan synthase beta chain	E	Amino acid transport and metabolism
COG0134	1	1	1	1	1	1	1	1	1	1	Indole-3-glycerol phosphate synthase	E	Amino acid transport and metabolism
COG0135	2	1	1	1	2	1	1	1	1	1	Phosphoribosylanthranilate isomerase	E	Amino acid transport and metabolism
COG0136	1	1	1	1	1	1	1	1	1	1	Aspartate-semialdehyde dehydrogenase	E	Amino acid transport and metabolism
COG0137	1	1	1	1	1	1	1	1	1	1	Argininosuccinate synthase	E	Amino acid transport and metabolism
COG0138	2	2	2	1	2	1	1	1	2	1	AICAR transformylase/IMP cyclohydrolase PurH (only IMP cyclohydrolase domain in Aful)	F	Nucleotide transport and metabolism
COG0139	1	1	1	1	1	1	1	1	1	1	Phosphoribosyl-AMP cyclohydrolase	E	Amino acid transport and metabolism
COG0140	1	1	1	1	1	1	1	1	1	1	Phosphoribosyl-ATP pyrophosphohydrolase	E	Amino acid transport and metabolism
COG0141	2	1	4	3	1	4	4	3	1	4	Histidinol dehydrogenase	E	Amino acid transport and metabolism
COG0142	2	2	2	2	2	2	2	3	2	3	Geranylgeranyl pyrophosphate synthase	H	Coenzyme transport and metabolism
COG0143	1	1	1	1	1	1	1	2	1	1	Methionyl-tRNA synthetase	J	Translation, ribosomal structure and biogenesis
COG0144	2	2	2	2	2	2	2	2	2	2	tRNA and rRNA cytosine-C5-methylases	J	Translation, ribosomal structure and biogenesis
COG0145	4	2	3	3	1	2	1	2	1	3	N-methylhydantoinase A/acetone carboxylase, beta subunit	EQ	Multiple classes
COG0146	3	1	3	2	1	1	0	1	1	2	N-methylhydantoinase B/acetone carboxylase, alpha subunit	EQ	Multiple classes
COG0147	1	2	2	1	2	2	2	2	2	1	Anthranilate/para-aminobenzoate synthases component I	EH	Multiple classes
COG0148	1	1	1	1	1	1	1	1	1	1	Enolase	G	Carbohydrate transport and metabolism
COG0149	1	1	1	1	1	1	1	1	1	1	Triosephosphate isomerase	G	Carbohydrate transport and metabolism
COG0150	1	1	1	1	1	1	1	1	1	1	Phosphoribosylaminoimidazole (AIR) synthetase	F	Nucleotide transport and metabolism
COG0151	1	1	1	1	1	1	1	1	1	1	Phosphoribosylamine-glycine ligase	F	Nucleotide transport and metabolism
COG0152	1	1	1	1	1	1	1	1	1	1	Phosphoribosylaminoimidazolesuccinocarboxamide (SAICAR) synthase	F	Nucleotide transport and metabolism
COG0153	0	1	0	0	0	0	0	0	0	0	Galactokinase	G	Carbohydrate transport and metabolism
COG0154	10	3	6	3	5	5	5	7	3	6	Asp-tRNAAsn/Glu-tRNAGln amidotransferase A subunit and related amidases	J	Translation, ribosomal structure and biogenesis
COG0155	1	1	1	1	1	2	2	2	1	2	Sulfite reductase, beta subunit (hemoprotein)	P	Inorganic ion transport and metabolism
COG0156	2	3	2	2	3	4	3	4	2	4	7-keto-8-aminopelargonate synthetase and related enzymes	H	Coenzyme transport and metabolism
COG0157	0	1	1	1	1	1	0	0	1	0	Nicotinate-nucleotide pyrophosphorylase	H	Coenzyme transport and metabolism
COG0159	1	1	1	1	1	1	1	1	1	1	Tryptophan synthase alpha chain	E	Amino acid transport and metabolism
COG0160	2	0	4	0	1	3	1	2	0	0	4-aminobutyrate aminotransferase and related aminotransferases	E	Amino acid transport and metabolism
COG0161	5	0	8	4	6	10	5	7	0	5	Adenosylmethionine-8-amino-7-oxononanoate aminotransferase	H	Coenzyme transport and metabolism
COG0162	1	1	2	1	2	1	1	1	1	1	Tyrosyl-tRNA synthetase	J	Translation, ribosomal structure and biogenesis
COG0163	0	0	0	0	1	1	1	0	0	0	3-polyprenyl-4-hydroxybenzoate decarboxylase	H	Coenzyme transport and metabolism
COG0164	1	1	1	1	1	1	1	1	1	1	Ribonuclease HII	L	Replication, recombination and repair
COG0165	1	1	2	1	2	1	1	1	1	1	Argininosuccinate lyase	E	Amino acid transport and metabolism
COG0166	1	1	1	1	1	1	1	1	1	1	Glucose-6-phosphate isomerase	G	Carbohydrate transport and metabolism
COG0167	2	1	2	2	1	2	2	2	1	2	Dihydroorotate dehydrogenase	F	Nucleotide transport and metabolism
COG0168	1	0	2	2	2	2	2	2	0	2	Trk-type K+ transport systems, membrane components	P	Inorganic ion transport and metabolism
COG0169	2	1	1	1	1	2	2	2	1	1	Shikimate 5-dehydrogenase	E	Amino acid transport and metabolism
COG0171	1	1	1	1	1	1	1	1	1	1	NAD synthase	H	Coenzyme transport and metabolism
COG0172	1	1	1	1	1	1	1	1	1	1	Seryl-tRNA synthetase	J	Translation, ribosomal structure and biogenesis
COG0173	1	1	1	1	1	1	1	1	1	1	Aspartyl-tRNA synthetase	J	Translation, ribosomal structure and biogenesis
COG0174	7	1	7	5	5	4	4	6	1	7	Glutamine synthetase	E	Amino acid transport and metabolism
COG0175	2	2	2	1	3	1	1	1	2	1	3'-phosphoadenosine 5'-phosphosulfate sulfotransferase (PAPS reductase)/FAD synthetase and related enzymes	EH	Multiple classes
COG0176	1	1	1	1	1	2	1	2	1	1	Transaldolase	G	Carbohydrate transport and metabolism
COG0177	1	2	1	1	1	1	1	1	2	1	Predicted EndoIII-related endonuclease	L	Replication, recombination and repair
COG0178	1	1	1	1	1	1	1	1	1	1	Excinuclease ATPase subunit	L	Replication, recombination and repair
COG0179	4	1	8	3	2	5	7	8	1	6	2-keto-4-pentenoate hydratase/2-oxohepta-3-ene-1,7-dioic acid hydratase (catechol pathway)	Q	Secondary metabolites biosynthesis, transport and catabolism
COG0180	1	1	1	2	1	2	1	2	1	1	Tryptophanyl-tRNA synthetase	J	Translation, ribosomal structure and biogenesis
COG0181	1	1	1	1	1	1	1	1	1	2	Porphobilinogen deaminase	H	Coenzyme transport and metabolism
COG0182	1	0	2	0	1	0	0	0	0	0	Predicted translation initiation factor 2B subunit, eIF-2B alpha/beta/delta family	J	Translation, ribosomal structure and biogenesis
COG0183	5	6	11	5	6	7	8	6	7	7	Acetyl-CoA acetyltransferase	I	Lipid transport and metabolism
COG0184	1	1	1	1	1	1	1	1	1	1	Ribosomal protein S15P/S13E	J	Translation, ribosomal structure and biogenesis
COG0185	1	1	1	1	1	1	1	1	1	1	Ribosomal protein S19	J	Translation, ribosomal structure and biogenesis
COG0186	1	1	1	0	1	1	1	1	1	1	Ribosomal protein S17	J	Translation, ribosomal structure and biogenesis
COG0187	2	2	2	2	2	2	2	2	2	2	Type IIA topoisomerase (DNA gyrase/topo II, topoisomerase IV), B subunit	L	Replication, recombination and repair
COG0188	2	2	2	2	2	2	2	2	2	2	Type IIA topoisomerase (DNA gyrase/topo II, topoisomerase IV), A subunit	L	Replication, recombination and repair
COG0189	1	1	3	1	3	2	2	1	1	3	Glutathione synthase/Ribosomal protein S6 modification enzyme (glutaminyl transferase)	HJ	Multiple classes
COG0190	2	1	1	2	1	1	1	2	1	2	5,10-methylene-tetrahydrofolate dehydrogenase/Methenyl tetrahydrofolate cyclohydrolase	H	Coenzyme transport and metabolism
COG0191	0	0	3	3	2	1	2	1	0	1	Fructose/tagatose bisphosphate aldolase	G	Carbohydrate transport and metabolism
COG0192	1	1	2	1	1	1	1	1	1	1	S-adenosylmethionine synthetase	H	Coenzyme transport and metabolism
COG0193	1	1	1	1	1	1	1	1	1	1	Peptidyl-tRNA hydrolase	J	Translation, ribosomal structure and biogenesis
COG0194	2	1	1	1	1	1	1	1	1	1	Guanylate kinase	F	Nucleotide transport and metabolism
COG0195	1	1	1	1	1	1	1	1	1	1	Transcription elongation factor	K	Transcription
COG0196	1	1	1	1	1	1	1	1	1	1	FAD synthase	H	Coenzyme transport and metabolism
COG0197	1	1	1	1	1	1	1	1	1	1	Ribosomal protein L16/L10E	J	Translation, ribosomal structure and biogenesis
COG0198	1	1	1	1	1	1	1	1	1	1	Ribosomal protein L24	J	Translation, ribosomal structure and biogenesis
COG0199	1	1	1	1	1	1	1	1	1	1	Ribosomal protein S14	J	Translation, ribosomal structure and biogenesis
COG0200	1	1	1	1	1	1	1	1	1	1	Ribosomal protein L15	J	Translation, ribosomal structure and biogenesis
COG0201	1	1	1	1	1	1	1	1	1	1	Preprotein translocase subunit SecY	U	Intracellular trafficking, secretion, and vesicular transport
COG0202	1	1	1	1	1	1	1	1	1	1	DNA-directed RNA polymerase, alpha subunit/40 kD subunit	K	Transcription
COG0203	1	1	1	1	1	1	1	1	1	1	Ribosomal protein L17	J	Translation, ribosomal structure and biogenesis
COG0204	3	3	3	3	2	2	4	3	4	4	1-acyl-sn-glycerol-3-phosphate acyltransferase	I	Lipid transport and metabolism
COG0205	0	0	1	1	0	0	0	0	1	0	6-phosphofructokinase	G	Carbohydrate transport and metabolism
COG0206	1	1	1	1	1	1	1	1	1	1	Cell division GTPase	D	Cell cycle control, cell division, chromosome partitioning
COG0207	1	1	1	0	1	1	1	0	1	0	Thymidylate synthase	F	Nucleotide transport and metabolism
COG0208	0	1	0	0	0	0	0	0	1	0	Ribonucleotide reductase, beta subunit	F	Nucleotide transport and metabolism
COG0209	2	1	1	2	1	2	2	2	1	2	Ribonucleotide reductase, alpha subunit	F	Nucleotide transport and metabolism
COG0210	2	1	2	2	1	3	2	2	1	1	Superfamily I DNA and RNA helicases	L	Replication, recombination and repair
COG0211	1	1	1	1	1	2	1	1	1	1	Ribosomal protein L27	J	Translation, ribosomal structure and biogenesis
COG0212	1	1	1	1	1	1	1	1	1	1	5-formyltetrahydrofolate cyclo-ligase	H	Coenzyme transport and metabolism
COG0213	0	0	2	1	1	3	1	1	0	1	Thymidine phosphorylase	F	Nucleotide transport and metabolism
COG0215	1	1	1	1	1	1	1	1	1	1	Cysteinyl-tRNA synthetase	J	Translation, ribosomal structure and biogenesis
COG0216	1	1	1	1	1	1	1	1	1	1	Protein chain release factor A	J	Translation, ribosomal structure and biogenesis
COG0217	1	1	1	1	1	1	2	1	1	1	Uncharacterized conserved protein	S	Function unknown
COG0218	1	1	1	1	1	1	1	1	1	1	Predicted GTPase	R	General function prediction only
COG0219	1	0	1	0	1	0	1	0	1	0	Predicted rRNA methylase (SpoU class)	J	Translation, ribosomal structure and biogenesis
COG0220	1	1	1	1	1	2	1	1	1	1	Predicted S-adenosylmethionine-dependent methyltransferase	R	General function prediction only
COG0221	1	1	1	0	1	0	0	0	1	0	Inorganic pyrophosphatase	C	Energy production and conversion
COG0222	1	1	1	1	1	1	1	1	1	1	Ribosomal protein L7/L12	J	Translation, ribosomal structure and biogenesis
COG0223	2	1	2	3	2	1	2	1	1	1	Methionyl-tRNA formyltransferase	J	Translation, ribosomal structure and biogenesis
COG0224	1	1	1	1	1	1	1	1	1	1	F0F1-type ATP synthase, gamma subunit	C	Energy production and conversion
COG0225	1	2	3	3	2	2	2	2	2	2	Peptide methionine sulfoxide reductase	O	Posttranslational modification, protein turnover, chaperones
COG0226	1	1	2	4	2	2	2	2	1	2	ABC-type phosphate transport system, periplasmic component	P	Inorganic ion transport and metabolism
COG0227	1	1	1	1	1	1	1	1	1	1	Ribosomal protein L28	J	Translation, ribosomal structure and biogenesis
COG0228	1	1	1	1	1	1	1	1	1	1	Ribosomal protein S16	J	Translation, ribosomal structure and biogenesis
COG0229	2	2	1	3	0	1	2	1	2	1	Conserved domain frequently associated with peptide methionine sulfoxide reductase	O	Posttranslational modification, protein turnover, chaperones
COG0230	1	0	0	1	1	1	0	1	1	1	Ribosomal protein L34	J	Translation, ribosomal structure and biogenesis
COG0231	1	1	1	1	1	1	1	1	1	1	Translation elongation factor P (EF-P)/translation initiation factor 5A (eIF-5A)	J	Translation, ribosomal structure and biogenesis
COG0232	1	1	2	1	2	2	1	1	1	1	dGTP triphosphohydrolase	F	Nucleotide transport and metabolism
COG0233	1	1	1	1	1	1	1	1	1	1	Ribosome recycling factor	J	Translation, ribosomal structure and biogenesis
COG0234	1	1	1	1	1	1	1	1	1	2	Co-chaperonin GroES (HSP10)	O	Posttranslational modification, protein turnover, chaperones
COG0235	3	1	5	2	1	2	2	1	2	2	Ribulose-5-phosphate 4-epimerase and related epimerases and aldolases	G	Carbohydrate transport and metabolism
COG0236	3	2	3	2	1	2	2	4	3	3	Acyl carrier protein	IQ	Multiple classes
COG0237	1	1	1	1	1	1	1	1	1	1	Dephospho-CoA kinase	H	Coenzyme transport and metabolism
COG0238	1	1	1	1	1	1	1	1	1	1	Ribosomal protein S18	J	Translation, ribosomal structure and biogenesis
COG0239	1	1	1	1	1	1	1	2	1	1	Integral membrane protein possibly involved in chromosome condensation	D	Cell cycle control, cell division, chromosome partitioning
COG0240	1	1	2	1	1	1	1	1	2	1	Glycerol-3-phosphate dehydrogenase	C	Energy production and conversion
COG0242	1	1	1	3	1	2	3	2	1	3	N-formylmethionyl-tRNA deformylase	J	Translation, ribosomal structure and biogenesis
COG0243	5	2	9	4	8	6	5	3	3	3	Anaerobic dehydrogenases, typically selenocysteine-containing	C	Energy production and conversion
COG0244	1	1	1	1	1	1	1	1	1	1	Ribosomal protein L10	J	Translation, ribosomal structure and biogenesis
COG0245	1	1	1	1	1	1	1	1	1	1	2C-methyl-D-erythritol 2,4-cyclodiphosphate synthase	I	Lipid transport and metabolism
COG0246	0	0	4	1	1	3	1	1	0	2	Mannitol-1-phosphate/altronate dehydrogenases	G	Carbohydrate transport and metabolism
COG0247	2	0	1	1	2	2	3	3	0	2	Fe-S oxidoreductase	C	Energy production and conversion
COG0248	2	2	2	2	2	2	2	2	2	2	Exopolyphosphatase	FP	Multiple classes
COG0249	1	1	1	1	1	1	1	1	1	1	Mismatch repair ATPase (MutS family)	L	Replication, recombination and repair
COG0250	2	1	2	1	1	2	1	1	1	1	Transcription antiterminator	K	Transcription
COG0251	15	3	15	3	13	10	3	6	6	9	Putative translation initiation inhibitor, yjgF family	J	Translation, ribosomal structure and biogenesis
COG0252	0	1	1	0	0	0	1	0	1	0	L-asparaginase/archaeal Glu-tRNAGln amidotransferase subunit D	EJ	Multiple classes
COG0253	1	1	1	1	1	1	1	1	1	1	Diaminopimelate epimerase	E	Amino acid transport and metabolism
COG0254	1	1	1	1	1	1	1	1	1	1	Ribosomal protein L31	J	Translation, ribosomal structure and biogenesis
COG0255	1	1	1	1	1	1	1	1	1	1	Ribosomal protein L29	J	Translation, ribosomal structure and biogenesis
COG0256	1	1	1	1	1	1	1	1	1	1	Ribosomal protein L18	J	Translation, ribosomal structure and biogenesis
COG0257	1	1	1	1	1	1	1	1	0	0	Ribosomal protein L36	J	Translation, ribosomal structure and biogenesis
COG0258	1	1	1	1	1	1	1	1	1	1	5'-3' exonuclease (including N-terminal domain of PolI)	L	Replication, recombination and repair
COG0259	2	1	1	2	1	1	1	1	2	2	Pyridoxamine-phosphate oxidase	H	Coenzyme transport and metabolism
COG0260	2	2	2	2	2	2	2	2	3	2	Leucyl aminopeptidase	E	Amino acid transport and metabolism
COG0261	1	1	1	1	1	1	1	1	1	1	Ribosomal protein L21	J	Translation, ribosomal structure and biogenesis
COG0262	3	1	3	0	1	2	2	0	4	0	Dihydrofolate reductase	H	Coenzyme transport and metabolism
COG0263	1	1	1	1	1	1	1	1	1	1	Glutamate 5-kinase	E	Amino acid transport and metabolism
COG0264	1	1	1	1	1	1	1	1	1	1	Translation elongation factor Ts	J	Translation, ribosomal structure and biogenesis
COG0265	6	2	4	1	3	4	5	6	2	4	Trypsin-like serine proteases, typically periplasmic, contain C-terminal PDZ domain	O	Posttranslational modification, protein turnover, chaperones
COG0266	1	1	1	1	1	1	1	1	1	1	Formamidopyrimidine-DNA glycosylase	L	Replication, recombination and repair
COG0267	1	1	1	1	1	1	1	1	1	1	Ribosomal protein L33	J	Translation, ribosomal structure and biogenesis
COG0268	1	1	1	1	1	1	1	1	1	1	Ribosomal protein S20	J	Translation, ribosomal structure and biogenesis
COG0270	0	1	0	2	0	1	0	1	0	0	Site-specific DNA methylase	L	Replication, recombination and repair
COG0271	2	2	2	2	2	2	2	2	2	1	Stress-induced morphogen (activity unknown)	T	Signal transduction mechanisms
COG0272	1	1	1	1	1	2	1	1	1	1	NAD-dependent DNA ligase (contains BRCT domain type II)	L	Replication, recombination and repair
COG0274	0	0	1	1	1	1	1	1	0	1	Deoxyribose-phosphate aldolase	F	Nucleotide transport and metabolism
COG0275	1	1	1	1	1	1	1	1	1	1	Predicted S-adenosylmethionine-dependent methyltransferase involved in cell envelope biogenesis	M	Cell wall/membrane/envelope biogenesis
COG0276	1	1	1	1	1	1	1	1	1	1	Protoheme ferro-lyase (ferrochelatase)	H	Coenzyme transport and metabolism
COG0277	7	2	8	5	7	5	6	10	3	6	FAD/FMN-containing dehydrogenases	C	Energy production and conversion
COG0278	1	1	1	1	1	1	1	1	1	1	Glutaredoxin-related protein	O	Posttranslational modification, protein turnover, chaperones
COG0280	2	1	3	3	4	4	4	4	1	3	Phosphotransacetylase	C	Energy production and conversion
COG0281	1	1	2	2	2	2	2	3	1	2	Malic enzyme	C	Energy production and conversion
COG0282	1	0	2	1	2	0	1	1	0	0	Acetate kinase	C	Energy production and conversion
COG0283	1	1	1	1	1	1	1	1	1	1	Cytidylate kinase	F	Nucleotide transport and metabolism
COG0284	1	1	1	1	1	1	1	1	1	1	Orotidine-5'-phosphate decarboxylase	F	Nucleotide transport and metabolism
COG0285	1	1	1	1	1	1	1	1	1	1	Folylpolyglutamate synthase	H	Coenzyme transport and metabolism
COG0286	0	0	0	0	1	1	1	0	0	2	Type I restriction-modification system methyltransferase subunit	V	Defense mechanisms
COG0287	2	1	1	1	1	1	2	1	1	1	Prephenate dehydrogenase	E	Amino acid transport and metabolism
COG0288	2	1	3	1	2	1	1	1	1	1	Carbonic anhydrase	P	Inorganic ion transport and metabolism
COG0289	1	1	1	1	1	1	1	1	1	1	Dihydrodipicolinate reductase	E	Amino acid transport and metabolism
COG0290	1	1	1	1	1	1	1	1	1	1	Translation initiation factor 3 (IF-3)	J	Translation, ribosomal structure and biogenesis
COG0291	1	1	1	1	1	1	1	1	1	1	Ribosomal protein L35	J	Translation, ribosomal structure and biogenesis
COG0292	1	1	1	1	1	1	1	1	1	1	Ribosomal protein L20	J	Translation, ribosomal structure and biogenesis
COG0293	1	1	1	1	1	1	1	1	1	1	23S rRNA methylase	J	Translation, ribosomal structure and biogenesis
COG0294	1	1	2	1	1	1	1	1	1	1	Dihydropteroate synthase and related enzymes	H	Coenzyme transport and metabolism
COG0295	0	1	1	1	1	1	1	1	0	1	Cytidine deaminase	F	Nucleotide transport and metabolism
COG0296	0	0	1	1	0	0	0	0	0	1	1,4-alpha-glucan branching enzyme	G	Carbohydrate transport and metabolism
COG0297	0	0	1	1	0	0	0	0	0	1	Glycogen synthase	G	Carbohydrate transport and metabolism
COG0298	0	0	1	0	0	0	0	0	0	0	Hydrogenase maturation factor	O	Posttranslational modification, protein turnover, chaperones
COG0299	1	1	1	1	1	1	1	1	1	1	Folate-dependent phosphoribosylglycinamide formyltransferase PurN	F	Nucleotide transport and metabolism
COG0300	3	3	2	0	8	3	5	2	3	1	Short-chain dehydrogenases of various substrate specificities	R	General function prediction only
COG0302	1	1	1	0	1	0	0	0	1	0	GTP cyclohydrolase I	H	Coenzyme transport and metabolism
COG0303	4	1	4	3	3	3	3	3	1	3	Molybdopterin biosynthesis enzyme	H	Coenzyme transport and metabolism
COG0304	2	2	5	3	3	3	4	3	1	3	3-oxoacyl-(acyl-carrier-protein) synthase	IQ	Multiple classes
COG0305	2	1	2	1	2	1	1	1	1	1	Replicative DNA helicase	L	Replication, recombination and repair
COG0306	1	0	1	1	1	1	1	1	0	1	Phosphate/sulphate permeases	P	Inorganic ion transport and metabolism
COG0307	1	1	1	1	1	1	1	1	1	1	Riboflavin synthase alpha chain	H	Coenzyme transport and metabolism
COG0308	1	3	1	1	1	1	1	1	3	1	Aminopeptidase N	E	Amino acid transport and metabolism
COG0309	0	0	1	0	0	0	0	0	0	0	Hydrogenase maturation factor	O	Posttranslational modification, protein turnover, chaperones
COG0310	0	0	0	0	1	0	0	0	0	0	ABC-type Co2+ transport system, permease component	P	Inorganic ion transport and metabolism
COG0312	2	0	2	2	2	2	2	2	2	2	Predicted Zn-dependent proteases and their inactivated homologs	R	General function prediction only
COG0313	1	1	1	1	1	1	1	1	1	1	Predicted methyltransferases	R	General function prediction only
COG0314	1	1	1	1	1	1	1	1	1	1	Molybdopterin converting factor, large subunit	H	Coenzyme transport and metabolism
COG0315	1	1	1	1	1	1	1	1	1	1	Molybdenum cofactor biosynthesis enzyme	H	Coenzyme transport and metabolism
COG0316	2	2	2	2	2	2	2	2	2	2	Uncharacterized conserved protein	S	Function unknown
COG0317	1	1	1	1	1	1	1	1	1	1	Guanosine polyphosphate pyrophosphohydrolases/synthetases	TK	Multiple classes
COG0318	11	15	16	8	9	8	11	14	15	11	Acyl-CoA synthetases (AMP-forming)/AMP-acid ligases II	IQ	Multiple classes
COG0319	1	1	1	1	1	1	1	1	1	1	Predicted metal-dependent hydrolase	R	General function prediction only
COG0320	1	1	1	1	1	2	1	2	1	1	Lipoate synthase	H	Coenzyme transport and metabolism
COG0321	1	1	1	1	1	1	1	1	1	1	Lipoate-protein ligase B	H	Coenzyme transport and metabolism
COG0322	1	1	1	1	1	1	1	1	1	1	Nuclease subunit of the excinuclease complex	L	Replication, recombination and repair
COG0323	1	1	1	2	1	1	1	1	1	1	DNA mismatch repair enzyme (predicted ATPase)	L	Replication, recombination and repair
COG0324	1	1	1	1	1	1	1	1	1	1	tRNA delta(2)-isopentenylpyrophosphate transferase	J	Translation, ribosomal structure and biogenesis
COG0325	1	1	1	1	1	1	1	1	1	1	Predicted enzyme with a TIM-barrel fold	R	General function prediction only
COG0326	1	0	0	0	0	0	0	0	0	1	Molecular chaperone, HSP90 family	O	Posttranslational modification, protein turnover, chaperones
COG0328	1	1	1	1	1	1	1	1	1	1	Ribonuclease HI	L	Replication, recombination and repair
COG0329	4	1	8	3	2	3	4	5	1	4	Dihydrodipicolinate synthase/N-acetylneuraminate lyase	EM	Multiple classes
COG0330	5	2	5	4	4	4	3	3	5	3	Membrane protease subunits, stomatin/prohibitin homologs	O	Posttranslational modification, protein turnover, chaperones
COG0331	1	1	2	1	1	2	1	2	1	1	(acyl-carrier-protein) S-malonyltransferase	I	Lipid transport and metabolism
COG0332	1	2	1	2	2	2	2	2	2	2	3-oxoacyl-[acyl-carrier-protein] synthase III	I	Lipid transport and metabolism
COG0333	1	1	1	1	1	1	1	1	1	1	Ribosomal protein L32	J	Translation, ribosomal structure and biogenesis
COG0334	0	2	1	1	1	1	2	1	2	1	Glutamate dehydrogenase/leucine dehydrogenase	E	Amino acid transport and metabolism
COG0335	1	1	1	1	1	1	1	1	1	1	Ribosomal protein L19	J	Translation, ribosomal structure and biogenesis
COG0336	1	1	1	1	1	1	1	1	1	1	tRNA-(guanine-N1)-methyltransferase	J	Translation, ribosomal structure and biogenesis
COG0337	1	1	1	1	1	1	1	1	1	1	3-dehydroquinate synthetase	E	Amino acid transport and metabolism
COG0338	0	0	0	0	1	0	0	0	0	0	Site-specific DNA methylase	L	Replication, recombination and repair
COG0339	1	1	1	1	1	1	1	1	1	1	Zn-dependent oligopeptidases	E	Amino acid transport and metabolism
COG0340	2	1	2	2	1	2	2	2	1	2	Biotin-(acetyl-CoA carboxylase) ligase	H	Coenzyme transport and metabolism
COG0341	1	1	1	1	1	1	1	1	1	1	Preprotein translocase subunit SecF	U	Intracellular trafficking, secretion, and vesicular transport
COG0342	2	2	1	1	1	1	1	1	2	1	Preprotein translocase subunit SecD	U	Intracellular trafficking, secretion, and vesicular transport
COG0343	1	1	1	1	1	1	1	1	1	1	Queuine/archaeosine tRNA-ribosyltransferase	J	Translation, ribosomal structure and biogenesis
COG0344	1	1	1	1	2	1	1	1	1	1	Predicted membrane protein	S	Function unknown
COG0345	2	1	2	1	2	2	1	2	1	2	Pyrroline-5-carboxylate reductase	E	Amino acid transport and metabolism
COG0346	12	13	14	11	12	9	12	13	18	12	Lactoylglutathione lyase and related lyases	E	Amino acid transport and metabolism
COG0347	3	2	3	2	2	2	2	2	2	2	Nitrogen regulatory protein PII	E	Amino acid transport and metabolism
COG0348	1	0	2	1	2	1	2	2	1	1	Polyferredoxin	C	Energy production and conversion
COG0349	2	2	2	2	2	2	2	2	2	2	Ribonuclease D	J	Translation, ribosomal structure and biogenesis
COG0350	2	2	3	2	3	3	2	2	1	2	Methylated DNA-protein cysteine methyltransferase	L	Replication, recombination and repair
COG0351	1	1	1	0	1	1	1	1	1	0	Hydroxymethylpyrimidine/phosphomethylpyrimidine kinase	H	Coenzyme transport and metabolism
COG0352	2	2	2	1	4	2	2	2	2	1	Thiamine monophosphate synthase	H	Coenzyme transport and metabolism
COG0353	1	1	1	1	1	1	1	1	1	1	Recombinational DNA repair protein (RecF pathway)	L	Replication, recombination and repair
COG0354	1	1	1	1	1	1	1	1	1	1	Predicted aminomethyltransferase related to GcvT	R	General function prediction only
COG0355	1	1	1	1	1	1	1	1	1	1	F0F1-type ATP synthase, epsilon subunit (mitochondrial delta subunit)	C	Energy production and conversion
COG0356	1	1	1	1	1	1	1	1	1	1	F0F1-type ATP synthase, subunit a	C	Energy production and conversion
COG0357	1	1	1	1	1	1	1	1	1	1	Predicted S-adenosylmethionine-dependent methyltransferase involved in bacterial cell division	M	Cell wall/membrane/envelope biogenesis
COG0358	1	1	1	1	5	1	2	1	1	1	DNA primase (bacterial type)	L	Replication, recombination and repair
COG0359	1	1	1	1	1	1	1	1	1	1	Ribosomal protein L9	J	Translation, ribosomal structure and biogenesis
COG0360	1	1	1	1	1	1	1	1	1	1	Ribosomal protein S6	J	Translation, ribosomal structure and biogenesis
COG0361	1	1	1	1	1	1	1	1	1	1	Translation initiation factor 1 (IF-1)	J	Translation, ribosomal structure and biogenesis
COG0362	1	0	1	1	1	0	0	0	0	1	6-phosphogluconate dehydrogenase	G	Carbohydrate transport and metabolism
COG0363	0	1	2	2	0	1	1	1	2	1	6-phosphogluconolactonase/Glucosamine-6-phosphate isomerase/deaminase	G	Carbohydrate transport and metabolism
COG0364	0	1	1	1	1	2	2	2	1	1	Glucose-6-phosphate 1-dehydrogenase	G	Carbohydrate transport and metabolism
COG0365	10	2	5	3	5	5	3	3	1	3	Acyl-coenzyme A synthetases/AMP-(fatty) acid ligases	I	Lipid transport and metabolism
COG0366	0	0	1	2	1	1	1	1	2	3	Glycosidases	G	Carbohydrate transport and metabolism
COG0367	2	3	3	0	0	0	0	0	1	0	Asparagine synthase (glutamine-hydrolyzing)	E	Amino acid transport and metabolism
COG0368	1	0	1	1	1	1	1	1	0	1	Cobalamin-5-phosphate synthase	H	Coenzyme transport and metabolism
COG0369	1	0	0	0	0	0	0	0	0	0	Sulfite reductase, alpha subunit (flavoprotein)	P	Inorganic ion transport and metabolism
COG0370	0	0	0	0	2	0	1	0	1	0	Fe2+ transport system protein B	P	Inorganic ion transport and metabolism
COG0371	0	0	1	0	0	0	0	0	0	0	Glycerol dehydrogenase and related enzymes	C	Energy production and conversion
COG0372	1	1	4	3	2	2	2	3	1	3	Citrate synthase	C	Energy production and conversion
COG0375	0	0	1	0	0	0	0	0	0	0	Zn finger protein HypA/HybF (possibly regulating hydrogenase expression)	R	General function prediction only
COG0376	1	1	1	1	1	1	1	1	1	1	Catalase (peroxidase I)	P	Inorganic ion transport and metabolism
COG0377	1	1	1	1	1	1	1	1	1	1	NADH:ubiquinone oxidoreductase 20 kD subunit and related Fe-S oxidoreductases	C	Energy production and conversion
COG0378	0	0	2	0	0	1	1	1	0	1	Ni2+-binding GTPase involved in regulation of expression and maturation of urease and hydrogenase	OK	Multiple classes
COG0379	0	1	1	1	1	1	0	0	1	0	Quinolinate synthase	H	Coenzyme transport and metabolism
COG0380	0	1	0	0	0	0	0	0	0	0	Trehalose-6-phosphate synthase	G	Carbohydrate transport and metabolism
COG0381	0	2	0	1	1	0	1	0	1	0	UDP-N-acetylglucosamine 2-epimerase	M	Cell wall/membrane/envelope biogenesis
COG0382	1	1	2	2	2	1	1	1	1	2	4-hydroxybenzoate polyprenyltransferase and related prenyltransferases	H	Coenzyme transport and metabolism
COG0384	2	1	2	1	3	1	2	1	1	1	Predicted epimerase, PhzC/PhzF homolog	R	General function prediction only
COG0385	2	2	1	0	3	1	2	2	2	1	Predicted Na+-dependent transporter	R	General function prediction only
COG0386	1	1	0	0	0	0	0	1	1	1	Glutathione peroxidase	O	Posttranslational modification, protein turnover, chaperones
COG0387	0	0	1	0	1	0	2	1	0	0	Ca2+/H+ antiporter	P	Inorganic ion transport and metabolism
COG0388	8	4	6	2	5	5	1	3	6	4	Predicted amidohydrolase	R	General function prediction only
COG0389	2	2	2	2	3	2	2	2	2	2	Nucleotidyltransferase/DNA polymerase involved in DNA repair	L	Replication, recombination and repair
COG0390	1	0	0	0	1	0	0	0	0	0	ABC-type uncharacterized transport system, permease component	R	General function prediction only
COG0391	0	0	1	0	2	0	0	0	0	0	Uncharacterized conserved protein	S	Function unknown
COG0392	0	0	0	0	0	1	0	2	0	0	Predicted integral membrane protein	S	Function unknown
COG0393	1	1	1	0	1	1	2	1	1	1	Uncharacterized conserved protein	S	Function unknown
COG0394	3	1	4	3	3	3	3	3	1	2	Protein-tyrosine-phosphatase	T	Signal transduction mechanisms
COG0395	2	1	27	9	17	11	9	9	1	14	ABC-type sugar transport system, permease component	G	Carbohydrate transport and metabolism
COG0396	1	1	1	1	1	1	1	1	1	1	ABC-type transport system involved in Fe-S cluster assembly, ATPase component	O	Posttranslational modification, protein turnover, chaperones
COG0397	0	1	1	2	0	1	1	1	1	1	Uncharacterized conserved protein	S	Function unknown
COG0398	2	2	1	1	1	3	1	2	2	1	Uncharacterized conserved protein	S	Function unknown
COG0399	1	1	4	2	0	4	2	2	1	3	Predicted pyridoxal phosphate-dependent enzyme apparently involved in regulation of cell wall biogenesis	M	Cell wall/membrane/envelope biogenesis
COG0400	0	0	1	1	1	1	1	1	0	2	Predicted esterase	R	General function prediction only
COG0402	3	0	4	3	4	3	3	5	0	4	Cytosine deaminase and related metal-dependent hydrolases	FR	Multiple classes
COG0403	1	1	1	1	1	2	0	0	1	1	Glycine cleavage system protein P (pyridoxal-binding), N-terminal domain	E	Amino acid transport and metabolism
COG0404	17	1	20	16	6	23	15	20	1	14	Glycine cleavage system T protein (aminomethyltransferase)	E	Amino acid transport and metabolism
COG0405	5	2	4	1	2	2	2	4	2	3	Gamma-glutamyltransferase	E	Amino acid transport and metabolism
COG0406	2	0	4	6	5	4	4	3	1	5	Fructose-2,6-bisphosphatase	G	Carbohydrate transport and metabolism
COG0407	3	1	1	1	1	1	1	1	1	2	Uroporphyrinogen-III decarboxylase	H	Coenzyme transport and metabolism
COG0408	1	1	1	1	1	1	1	1	1	1	Coproporphyrinogen III oxidase	H	Coenzyme transport and metabolism
COG0409	0	0	1	0	0	0	0	0	0	0	Hydrogenase maturation factor	O	Posttranslational modification, protein turnover, chaperones
COG0410	11	0	14	4	8	7	9	9	0	6	ABC-type branched-chain amino acid transport systems, ATPase component	E	Amino acid transport and metabolism
COG0411	9	0	12	4	7	6	8	8	0	5	ABC-type branched-chain amino acid transport systems, ATPase component	E	Amino acid transport and metabolism
COG0412	1	1	4	0	3	1	1	2	2	1	Dienelactone hydrolase and related enzymes	Q	Secondary metabolites biosynthesis, transport and catabolism
COG0413	1	1	2	1	1	1	1	2	1	0	Ketopantoate hydroxymethyltransferase	H	Coenzyme transport and metabolism
COG0414	1	1	1	1	1	1	1	1	1	0	Panthothenate synthetase	H	Coenzyme transport and metabolism
COG0415	1	2	1	1	1	1	1	3	2	4	Deoxyribodipyrimidine photolyase	L	Replication, recombination and repair
COG0416	1	1	1	1	1	1	1	1	1	1	Fatty acid/phospholipid biosynthesis enzyme	I	Lipid transport and metabolism
COG0418	1	1	0	1	1	1	1	1	1	1	Dihydroorotase	F	Nucleotide transport and metabolism
COG0419	0	0	0	1	1	0	0	0	1	2	ATPase involved in DNA repair	L	Replication, recombination and repair
COG0420	0	0	0	1	1	1	0	0	0	1	DNA repair exonuclease	L	Replication, recombination and repair
COG0421	1	1	3	0	0	1	0	1	1	0	Spermidine synthase	E	Amino acid transport and metabolism
COG0422	1	1	0	0	1	0	1	0	1	0	Thiamine biosynthesis protein ThiC	H	Coenzyme transport and metabolism
COG0424	2	2	2	2	2	2	2	2	2	2	Nucleotide-binding protein implicated in inhibition of septum formation	D	Cell cycle control, cell division, chromosome partitioning
COG0425	1	0	1	1	1	1	1	1	0	1	Predicted redox protein, regulator of disulfide bond formation	O	Posttranslational modification, protein turnover, chaperones
COG0427	0	0	0	0	1	0	0	0	0	0	Acetyl-CoA hydrolase	C	Energy production and conversion
COG0428	0	0	0	0	0	0	1	0	0	0	Predicted divalent heavy-metal cations transporter	P	Inorganic ion transport and metabolism
COG0429	0	0	0	0	0	0	0	0	1	0	Predicted hydrolase of the alpha/beta-hydrolase fold	R	General function prediction only
COG0431	1	1	3	2	3	2	1	1	1	2	Predicted flavoprotein	R	General function prediction only
COG0432	0	0	1	1	1	1	1	1	0	1	Uncharacterized conserved protein	S	Function unknown
COG0433	2	2	2	1	1	1	1	1	4	2	Predicted ATPase	R	General function prediction only
COG0434	0	0	0	0	0	0	0	0	0	1	Predicted TIM-barrel enzyme	R	General function prediction only
COG0435	1	0	2	2	1	1	1	2	0	2	Predicted glutathione S-transferase	O	Posttranslational modification, protein turnover, chaperones
COG0436	8	1	12	6	7	7	6	8	2	6	Aspartate/tyrosine/aromatic aminotransferase	E	Amino acid transport and metabolism
COG0437	4	1	3	2	2	2	3	2	1	2	Fe-S-cluster-containing hydrogenase components 1	C	Energy production and conversion
COG0438	13	11	18	8	15	9	9	7	13	11	Glycosyltransferase	M	Cell wall/membrane/envelope biogenesis
COG0439	1	2	2	0	2	2	1	1	2	2	Biotin carboxylase	I	Lipid transport and metabolism
COG0440	1	1	1	1	1	1	1	1	1	1	Acetolactate synthase, small (regulatory) subunit	E	Amino acid transport and metabolism
COG0441	1	1	1	1	1	1	1	1	1	1	Threonyl-tRNA synthetase	J	Translation, ribosomal structure and biogenesis
COG0442	1	1	1	1	1	1	1	1	1	1	Prolyl-tRNA synthetase	J	Translation, ribosomal structure and biogenesis
COG0443	1	1	2	2	2	2	2	1	1	2	Molecular chaperone	O	Posttranslational modification, protein turnover, chaperones
COG0444	3	0	9	5	8	5	2	4	0	3	ABC-type dipeptide/oligopeptide/nickel transport system, ATPase component	EP	Multiple classes
COG0445	1	1	1	1	1	1	1	1	1	1	NAD/FAD-utilizing enzyme apparently involved in cell division	D	Cell cycle control, cell division, chromosome partitioning
COG0446	10	2	7	6	5	7	8	5	3	7	Uncharacterized NAD(FAD)-dependent dehydrogenases	R	General function prediction only
COG0448	0	0	1	1	0	0	0	0	0	1	ADP-glucose pyrophosphorylase	G	Carbohydrate transport and metabolism
COG0449	1	1	1	1	1	1	1	1	1	1	Glucosamine 6-phosphate synthetase, contains amidotransferase and phosphosugar isomerase domains	M	Cell wall/membrane/envelope biogenesis
COG0450	1	0	1	1	3	1	1	1	2	2	Peroxiredoxin	O	Posttranslational modification, protein turnover, chaperones
COG0451	10	5	13	12	12	5	15	7	8	6	Nucleoside-diphosphate-sugar epimerases	MG	Multiple classes
COG0452	1	1	1	2	2	1	1	2	1	1	Phosphopantothenoylcysteine synthetase/decarboxylase	H	Coenzyme transport and metabolism
COG0454	0	0	0	0	1	0	0	0	0	0	Histone acetyltransferase HPA2 and related acetyltransferases	KR	Multiple classes
COG0455	0	0	0	0	1	0	0	0	0	0	ATPases involved in chromosome partitioning	D	Cell cycle control, cell division, chromosome partitioning
COG0456	16	7	24	11	19	8	10	8	12	14	Acetyltransferases	R	General function prediction only
COG0457	12	6	9	2	5	2	2	8	6	2	FOG: TPR repeat	R	General function prediction only
COG0458	1	1	1	1	1	1	1	2	1	1	Carbamoylphosphate synthase large subunit (split gene in MJ)	EF	Multiple classes
COG0459	2	1	2	1	1	2	1	1	1	3	Chaperonin GroEL (HSP60 family)	O	Posttranslational modification, protein turnover, chaperones
COG0460	1	1	1	1	1	1	1	1	1	1	Homoserine dehydrogenase	E	Amino acid transport and metabolism
COG0461	1	1	1	1	2	1	1	1	1	1	Orotate phosphoribosyltransferase	F	Nucleotide transport and metabolism
COG0462	1	1	2	1	1	3	1	1	1	1	Phosphoribosylpyrophosphate synthetase	FE	Multiple classes
COG0463	11	6	7	7	9	4	8	5	6	3	Glycosyltransferases involved in cell wall biogenesis	M	Cell wall/membrane/envelope biogenesis
COG0464	1	1	4	0	1	0	0	0	1	0	ATPases of the AAA+ class	O	Posttranslational modification, protein turnover, chaperones
COG0465	1	1	2	1	1	3	1	1	1	2	ATP-dependent Zn proteases	O	Posttranslational modification, protein turnover, chaperones
COG0466	1	1	1	1	1	3	1	2	1	1	ATP-dependent Lon protease, bacterial type	O	Posttranslational modification, protein turnover, chaperones
COG0468	1	1	1	1	1	1	1	1	1	1	RecA/RadA recombinase	L	Replication, recombination and repair
COG0469	1	1	1	1	1	1	1	1	1	1	Pyruvate kinase	G	Carbohydrate transport and metabolism
COG0471	4	2	3	3	3	2	2	3	3	3	Di- and tricarboxylate transporters	P	Inorganic ion transport and metabolism
COG0472	1	1	1	1	1	1	1	1	1	1	UDP-N-acetylmuramyl pentapeptide phosphotransferase/UDP-N-acetylglucosamine-1-phosphate transferase	M	Cell wall/membrane/envelope biogenesis
COG0473	2	1	3	2	1	2	2	2	1	2	Isocitrate/isopropylmalate dehydrogenase	CE	Multiple classes
COG0474	1	0	1	0	1	1	0	1	0	0	Cation transport ATPase	P	Inorganic ion transport and metabolism
COG0475	1	2	2	2	2	2	2	2	3	1	Kef-type K+ transport systems, membrane components	P	Inorganic ion transport and metabolism
COG0476	2	1	2	1	2	2	1	2	1	1	Dinucleotide-utilizing enzymes involved in molybdopterin and thiamine biosynthesis family 2	H	Coenzyme transport and metabolism
COG0478	0	0	0	0	0	0	1	0	0	0	RIO-like serine/threonine protein kinase fused to N-terminal HTH domain	T	Signal transduction mechanisms
COG0479	2	1	1	2	1	2	1	1	1	1	Succinate dehydrogenase/fumarate reductase, Fe-S protein subunit	C	Energy production and conversion
COG0480	2	1	2	1	2	2	1	2	1	1	Translation elongation factors (GTPases)	J	Translation, ribosomal structure and biogenesis
COG0481	1	1	1	1	1	1	1	1	1	1	Membrane GTPase LepA	M	Cell wall/membrane/envelope biogenesis
COG0482	1	1	1	1	1	1	1	1	1	1	Predicted tRNA(5-methylaminomethyl-2-thiouridylate) methyltransferase, contains the PP-loop ATPase domain	J	Translation, ribosomal structure and biogenesis
COG0483	3	4	7	3	6	4	3	4	4	5	Archaeal fructose-1,6-bisphosphatase and related enzymes of inositol monophosphatase family	G	Carbohydrate transport and metabolism
COG0484	4	4	4	2	5	2	2	3	5	4	DnaJ-class molecular chaperone with C-terminal Zn finger domain	O	Posttranslational modification, protein turnover, chaperones
COG0486	1	1	1	1	1	1	1	2	1	1	Predicted GTPase	R	General function prediction only
COG0488	3	4	4	4	5	4	3	4	3	3	ATPase components of ABC transporters with duplicated ATPase domains	R	General function prediction only
COG0489	2	4	4	4	2	4	3	2	5	3	ATPases involved in chromosome partitioning	D	Cell cycle control, cell division, chromosome partitioning
COG0491	13	6	13	6	13	7	9	11	12	10	Zn-dependent hydrolases, including glyoxylases	R	General function prediction only
COG0492	2	3	2	1	2	1	1	1	3	1	Thioredoxin reductase	O	Posttranslational modification, protein turnover, chaperones
COG0493	5	1	3	2	1	2	2	4	2	2	NADPH-dependent glutamate synthase beta chain and related oxidoreductases	ER	Multiple classes
COG0494	4	6	9	8	7	7	8	8	3	6	NTP pyrophosphohydrolases including oxidative damage repair enzymes	LR	Multiple classes
COG0495	1	1	1	1	1	1	1	1	1	1	Leucyl-tRNA synthetase	J	Translation, ribosomal structure and biogenesis
COG0496	1	1	1	1	1	1	1	1	1	1	Predicted acid phosphatase	R	General function prediction only
COG0497	1	1	1	1	1	1	1	1	1	1	ATPase involved in DNA repair	L	Replication, recombination and repair
COG0498	2	1	1	1	1	1	1	1	1	1	Threonine synthase	E	Amino acid transport and metabolism
COG0499	1	1	1	1	1	1	1	1	1	1	S-adenosylhomocysteine hydrolase	H	Coenzyme transport and metabolism
COG0500	1	0	0	1	1	3	0	0	0	3	SAM-dependent methyltransferases	QR	Multiple classes
COG0501	2	1	1	1	2	1	0	1	3	0	Zn-dependent protease with chaperone function	O	Posttranslational modification, protein turnover, chaperones
COG0502	0	1	0	1	1	1	0	1	1	0	Biotin synthase and related enzymes	H	Coenzyme transport and metabolism
COG0503	2	1	2	1	2	1	2	2	0	2	Adenine/guanine phosphoribosyltransferases and related PRPP-binding proteins	F	Nucleotide transport and metabolism
COG0504	1	1	1	1	1	1	1	1	1	1	CTP synthase (UTP-ammonia lyase)	F	Nucleotide transport and metabolism
COG0505	1	1	1	1	1	1	1	1	1	1	Carbamoylphosphate synthase small subunit	EF	Multiple classes
COG0506	1	1	1	1	1	1	1	0	1	1	Proline dehydrogenase	E	Amino acid transport and metabolism
COG0507	0	0	1	2	1	1	1	1	0	1	ATP-dependent exoDNAse (exonuclease V), alpha subunit - helicase superfamily I member	L	Replication, recombination and repair
COG0508	3	5	5	4	3	5	3	4	6	3	Pyruvate/2-oxoglutarate dehydrogenase complex, dihydrolipoamide acyltransferase (E2) component, and related enzymes	C	Energy production and conversion
COG0509	1	1	2	1	1	2	1	1	1	1	Glycine cleavage system H protein (lipoate-binding)	E	Amino acid transport and metabolism
COG0510	2	0	3	0	1	0	1	0	0	0	Predicted choline kinase involved in LPS biosynthesis	M	Cell wall/membrane/envelope biogenesis
COG0511	1	2	2	1	1	1	3	2	1	1	Biotin carboxyl carrier protein	I	Lipid transport and metabolism
COG0512	1	1	1	1	1	1	1	1	1	1	Anthranilate/para-aminobenzoate synthases component II	EH	Multiple classes
COG0513	3	3	4	3	5	3	3	3	3	3	Superfamily II DNA and RNA helicases	LKJ	Multiple classes
COG0514	1	1	2	1	1	1	2	2	1	1	Superfamily II DNA helicase	L	Replication, recombination and repair
COG0515	0	0	2	3	6	1	0	1	0	3	Serine/threonine protein kinase	RTKL	Multiple classes
COG0516	1	1	1	1	1	1	1	1	1	1	IMP dehydrogenase/GMP reductase	F	Nucleotide transport and metabolism
COG0517	1	3	2	2	1	5	3	2	2	2	FOG: CBS domain	R	General function prediction only
COG0518	5	1	3	2	4	3	4	4	1	4	GMP synthase - Glutamine amidotransferase domain	F	Nucleotide transport and metabolism
COG0519	1	1	1	1	1	1	1	1	1	1	GMP synthase, PP-ATPase domain/subunit	F	Nucleotide transport and metabolism
COG0520	4	1	7	2	3	5	4	4	2	2	Selenocysteine lyase	E	Amino acid transport and metabolism
COG0521	1	1	2	1	1	1	1	1	1	1	Molybdopterin biosynthesis enzymes	H	Coenzyme transport and metabolism
COG0522	1	1	1	1	1	1	1	1	1	1	Ribosomal protein S4 and related proteins	J	Translation, ribosomal structure and biogenesis
COG0523	4	2	4	2	3	4	1	1	1	4	Putative GTPases (G3E family)	R	General function prediction only
COG0524	4	2	12	6	9	11	7	6	2	8	Sugar kinases, ribokinase family	G	Carbohydrate transport and metabolism
COG0525	1	1	1	1	1	1	1	1	1	1	Valyl-tRNA synthetase	J	Translation, ribosomal structure and biogenesis
COG0526	4	3	5	2	3	3	3	3	3	2	Thiol-disulfide isomerase and thioredoxins	OC	Multiple classes
COG0527	1	1	1	1	1	1	1	1	1	1	Aspartokinases	E	Amino acid transport and metabolism
COG0528	1	1	1	1	1	1	1	1	1	1	Uridylate kinase	F	Nucleotide transport and metabolism
COG0530	1	1	1	2	2	1	1	1	1	1	Ca2+/Na+ antiporter	P	Inorganic ion transport and metabolism
COG0531	0	1	3	0	3	1	4	3	1	1	Amino acid transporters	E	Amino acid transport and metabolism
COG0532	1	1	1	1	1	1	1	1	1	1	Translation initiation factor 2 (IF-2; GTPase)	J	Translation, ribosomal structure and biogenesis
COG0533	1	1	1	1	1	1	1	1	1	1	Metal-dependent proteases with possible chaperone activity	O	Posttranslational modification, protein turnover, chaperones
COG0534	3	2	4	5	8	4	4	3	2	4	Na+-driven multidrug efflux pump	V	Defense mechanisms
COG0535	3	0	1	2	2	2	4	3	2	1	Predicted Fe-S oxidoreductases	R	General function prediction only
COG0536	1	1	1	1	1	1	1	1	1	1	Predicted GTPase	R	General function prediction only
COG0537	1	1	2	1	2	2	1	1	2	2	Diadenosine tetraphosphate (Ap4A) hydrolase and other HIT family hydrolases	FGR	Multiple classes
COG0538	1	1	1	1	1	0	1	0	1	1	Isocitrate dehydrogenases	C	Energy production and conversion
COG0539	1	1	1	1	1	1	1	1	1	1	Ribosomal protein S1	J	Translation, ribosomal structure and biogenesis
COG0540	1	1	1	1	1	1	1	1	1	1	Aspartate carbamoyltransferase, catalytic chain	F	Nucleotide transport and metabolism
COG0541	1	1	1	1	1	1	1	1	1	1	Signal recognition particle GTPase	U	Intracellular trafficking, secretion, and vesicular transport
COG0542	2	2	3	2	4	3	2	2	2	3	ATPases with chaperone activity, ATP-binding subunit	O	Posttranslational modification, protein turnover, chaperones
COG0543	1	0	3	0	1	0	0	1	0	0	2-polyprenylphenol hydroxylase and related flavodoxin oxidoreductases	HC	Multiple classes
COG0544	1	1	1	1	1	1	1	1	1	1	FKBP-type peptidyl-prolyl cis-trans isomerase (trigger factor)	O	Posttranslational modification, protein turnover, chaperones
COG0545	0	2	1	0	0	0	0	0	1	0	FKBP-type peptidyl-prolyl cis-trans isomerases 1	O	Posttranslational modification, protein turnover, chaperones
COG0546	4	2	4	3	6	3	4	5	2	4	Predicted phosphatases	R	General function prediction only
COG0547	1	1	1	2	1	1	1	1	1	1	Anthranilate phosphoribosyltransferase	E	Amino acid transport and metabolism
COG0548	1	1	1	1	1	1	1	1	1	1	Acetylglutamate kinase	E	Amino acid transport and metabolism
COG0549	1	0	1	0	1	0	1	0	0	0	Carbamate kinase	E	Amino acid transport and metabolism
COG0550	1	1	1	1	2	1	1	1	1	1	Topoisomerase IA	L	Replication, recombination and repair
COG0551	0	0	0	1	0	3	1	1	1	1	Zn-finger domain associated with topoisomerase type I	L	Replication, recombination and repair
COG0552	1	1	1	1	1	1	1	1	1	1	Signal recognition particle GTPase	U	Intracellular trafficking, secretion, and vesicular transport
COG0553	1	0	0	0	0	0	0	0	0	1	Superfamily II DNA/RNA helicases, SNF2 family	KL	Multiple classes
COG0554	1	1	2	1	1	2	1	1	1	1	Glycerol kinase	C	Energy production and conversion
COG0556	1	1	1	1	1	1	1	1	1	1	Helicase subunit of the DNA excision repair complex	L	Replication, recombination and repair
COG0557	1	1	1	1	1	1	1	1	1	1	Exoribonuclease R	K	Transcription
COG0558	2	4	3	2	2	1	3	1	3	1	Phosphatidylglycerophosphate synthase	I	Lipid transport and metabolism
COG0559	10	0	14	4	7	7	9	9	0	6	Branched-chain amino acid ABC-type transport system, permease components	E	Amino acid transport and metabolism
COG0560	1	1	2	2	1	1	1	2	3	1	Phosphoserine phosphatase	E	Amino acid transport and metabolism
COG0561	1	0	1	0	0	0	0	0	0	0	Predicted hydrolases of the HAD superfamily	R	General function prediction only
COG0562	0	0	0	0	0	1	1	1	0	0	UDP-galactopyranose mutase	M	Cell wall/membrane/envelope biogenesis
COG0563	1	1	2	1	4	3	2	2	1	1	Adenylate kinase and related kinases	F	Nucleotide transport and metabolism
COG0564	3	3	3	3	3	3	3	3	2	3	Pseudouridylate synthases, 23S RNA-specific	J	Translation, ribosomal structure and biogenesis
COG0565	1	1	1	1	1	1	1	1	1	1	rRNA methylase	J	Translation, ribosomal structure and biogenesis
COG0566	1	2	3	1	3	1	1	1	2	1	rRNA methylases	J	Translation, ribosomal structure and biogenesis
COG0567	1	1	1	1	1	1	1	1	1	1	2-oxoglutarate dehydrogenase complex, dehydrogenase (E1) component, and related enzymes	C	Energy production and conversion
COG0568	2	2	3	3	3	3	2	3	2	3	DNA-directed RNA polymerase, sigma subunit (sigma70/sigma32)	K	Transcription
COG0569	1	1	1	1	1	1	1	1	2	1	K+ transport systems, NAD-binding component	P	Inorganic ion transport and metabolism
COG0571	1	1	2	1	1	1	1	1	1	1	dsRNA-specific ribonuclease	K	Transcription
COG0572	0	0	0	0	0	0	0	0	1	0	Uridine kinase	F	Nucleotide transport and metabolism
COG0573	1	1	1	1	1	1	1	1	1	1	ABC-type phosphate transport system, permease component	P	Inorganic ion transport and metabolism
COG0574	1	1	1	3	1	3	1	1	1	1	Phosphoenolpyruvate synthase/pyruvate phosphate dikinase	G	Carbohydrate transport and metabolism
COG0575	1	1	1	1	1	1	1	1	1	1	CDP-diglyceride synthetase	I	Lipid transport and metabolism
COG0576	1	1	1	1	1	1	1	1	1	1	Molecular chaperone GrpE (heat shock protein)	O	Posttranslational modification, protein turnover, chaperones
COG0577	0	1	0	1	1	3	2	3	3	0	ABC-type antimicrobial peptide transport system, permease component	V	Defense mechanisms
COG0578	1	1	3	1	2	2	2	3	1	1	Glycerol-3-phosphate dehydrogenase	C	Energy production and conversion
COG0579	1	0	1	0	1	0	0	0	1	0	Predicted dehydrogenase	R	General function prediction only
COG0580	3	1	2	2	1	1	1	1	2	2	Glycerol uptake facilitator and related permeases (Major Intrinsic Protein Family)	G	Carbohydrate transport and metabolism
COG0581	1	1	1	1	1	1	1	1	1	1	ABC-type phosphate transport system, permease component	P	Inorganic ion transport and metabolism
COG0582	2	2	1	4	7	2	3	5	0	5	Integrase	L	Replication, recombination and repair
COG0583	66	9	109	38	70	70	43	55	18	27	Transcriptional regulator	K	Transcription
COG0584	1	3	4	1	4	2	4	3	3	3	Glycerophosphoryl diester phosphodiesterase	C	Energy production and conversion
COG0586	1	0	1	0	1	0	0	0	1	0	Uncharacterized membrane-associated protein	S	Function unknown
COG0587	2	2	2	2	2	3	3	3	2	3	DNA polymerase III, alpha subunit	L	Replication, recombination and repair
COG0588	1	1	1	0	2	0	0	0	1	0	Phosphoglycerate mutase 1	G	Carbohydrate transport and metabolism
COG0589	13	1	9	6	5	9	9	10	4	7	Universal stress protein UspA and related nucleotide-binding proteins	T	Signal transduction mechanisms
COG0590	3	1	1	1	2	1	1	1	1	1	Cytosine/adenosine deaminases	FJ	Multiple classes
COG0591	2	1	1	1	3	1	1	1	0	1	Na+/proline symporter	ER	Multiple classes
COG0592	1	1	1	1	1	1	1	1	1	1	DNA polymerase sliding clamp subunit (PCNA homolog)	L	Replication, recombination and repair
COG0593	2	2	3	2	3	3	2	2	2	2	ATPase involved in DNA replication initiation	L	Replication, recombination and repair
COG0594	1	1	1	1	1	1	1	1	1	1	RNase P protein component	J	Translation, ribosomal structure and biogenesis
COG0595	1	1	1	1	1	1	1	1	1	1	Predicted hydrolase of the metallo-beta-lactamase superfamily	R	General function prediction only
COG0596	18	19	29	18	20	16	15	30	33	25	Predicted hydrolases or acyltransferases (alpha/beta hydrolase superfamily)	R	General function prediction only
COG0597	1	1	1	1	1	1	1	1	1	1	Lipoprotein signal peptidase	MU	Multiple classes
COG0598	0	0	1	0	1	0	0	0	0	0	Mg2+ and Co2+ transporters	P	Inorganic ion transport and metabolism
COG0599	2	0	4	3	5	4	3	4	0	4	Uncharacterized homolog of gamma-carboxymuconolactone decarboxylase subunit	S	Function unknown
COG0600	5	0	11	4	4	6	6	5	0	6	ABC-type nitrate/sulfonate/bicarbonate transport system, permease component	P	Inorganic ion transport and metabolism
COG0601	8	0	16	6	14	8	7	8	1	7	ABC-type dipeptide/oligopeptide/nickel transport systems, permease components	EP	Multiple classes
COG0602	0	1	1	0	1	0	0	1	1	0	Organic radical activating enzymes	O	Posttranslational modification, protein turnover, chaperones
COG0603	0	1	1	1	1	0	0	1	1	0	Predicted PP-loop superfamily ATPase	R	General function prediction only
COG0604	10	5	13	7	12	9	9	12	6	7	NADPH:quinone reductase and related Zn-dependent oxidoreductases	CR	Multiple classes
COG0605	1	0	1	1	1	1	1	1	1	1	Superoxide dismutase	P	Inorganic ion transport and metabolism
COG0606	2	1	1	3	1	2	2	2	1	2	Predicted ATPase with chaperone activity	O	Posttranslational modification, protein turnover, chaperones
COG0607	6	1	6	3	3	5	4	3	1	3	Rhodanese-related sulfurtransferase	P	Inorganic ion transport and metabolism
COG0608	1	1	1	1	1	1	1	1	1	1	Single-stranded DNA-specific exonuclease	L	Replication, recombination and repair
COG0609	0	1	2	1	6	1	2	2	1	0	ABC-type Fe3+-siderophore transport system, permease component	P	Inorganic ion transport and metabolism
COG0610	0	0	0	0	1	1	0	0	0	1	Type I site-specific restriction-modification system, R (restriction) subunit and related helicases	V	Defense mechanisms
COG0611	0	1	1	0	1	0	0	0	1	0	Thiamine monophosphate kinase	H	Coenzyme transport and metabolism
COG0612	3	4	3	3	4	3	3	3	3	3	Predicted Zn-dependent peptidases	R	General function prediction only
COG0613	1	0	0	0	1	0	0	0	0	1	Predicted metal-dependent phosphoesterases (PHP family)	R	General function prediction only
COG0614	0	1	2	1	3	0	1	1	1	0	ABC-type Fe3+-hydroxamate transport system, periplasmic component	P	Inorganic ion transport and metabolism
COG0615	1	0	1	0	0	0	0	0	0	0	Cytidylyltransferase	MI	Multiple classes
COG0616	2	1	3	1	2	1	1	1	1	1	Periplasmic serine proteases (ClpP class)	OU	Multiple classes
COG0617	1	1	1	1	1	1	1	1	1	1	tRNA nucleotidyltransferase/poly(A) polymerase	J	Translation, ribosomal structure and biogenesis
COG0619	0	0	1	0	1	1	1	0	0	0	ABC-type cobalt transport system, permease component CbiQ and related transporters	P	Inorganic ion transport and metabolism
COG0620	0	0	1	1	0	1	1	1	0	1	Methionine synthase II (cobalamin-independent)	E	Amino acid transport and metabolism
COG0621	3	3	2	3	2	3	3	3	3	3	2-methylthioadenine synthetase	J	Translation, ribosomal structure and biogenesis
COG0622	1	0	1	0	1	1	0	0	0	1	Predicted phosphoesterase	R	General function prediction only
COG0623	2	2	3	2	3	1	2	2	1	2	Enoyl-[acyl-carrier-protein] reductase (NADH)	I	Lipid transport and metabolism
COG0624	11	2	10	7	7	9	6	5	3	8	Acetylornithine deacetylase/Succinyl-diaminopimelate desuccinylase and related deacylases	E	Amino acid transport and metabolism
COG0625	22	22	25	14	18	14	18	17	28	14	Glutathione S-transferase	O	Posttranslational modification, protein turnover, chaperones
COG0626	5	3	6	3	3	4	2	2	3	2	Cystathionine beta-lyases/cystathionine gamma-synthases	E	Amino acid transport and metabolism
COG0627	1	0	3	1	1	1	1	1	1	1	Predicted esterase	R	General function prediction only
COG0628	1	2	3	2	2	2	5	4	2	2	Predicted permease	R	General function prediction only
COG0629	1	1	1	1	1	1	1	2	1	1	Single-stranded DNA-binding protein	L	Replication, recombination and repair
COG0630	0	1	0	0	0	0	0	0	0	0	Type IV secretory pathway, VirB11 components, and related ATPases involved in archaeal flagella biosynthesis	NU	Multiple classes
COG0631	0	0	1	2	0	1	0	1	0	2	Serine/threonine protein phosphatase	T	Signal transduction mechanisms
COG0632	1	1	1	1	1	1	1	1	1	1	Holliday junction resolvasome, DNA-binding subunit	L	Replication, recombination and repair
COG0633	7	3	7	1	2	3	1	3	3	2	Ferredoxin	C	Energy production and conversion
COG0634	1	0	1	1	1	1	1	1	0	1	Hypoxanthine-guanine phosphoribosyltransferase	F	Nucleotide transport and metabolism
COG0635	2	1	2	2	3	2	3	2	2	2	Coproporphyrinogen III oxidase and related Fe-S oxidoreductases	H	Coenzyme transport and metabolism
COG0636	1	0	1	0	1	0	0	0	1	0	F0F1-type ATP synthase, subunit c/Archaeal/vacuolar-type H+-ATPase, subunit K	C	Energy production and conversion
COG0637	0	0	4	1	3	1	1	1	0	1	Predicted phosphatase/phosphohexomutase	R	General function prediction only
COG0639	2	0	0	0	0	0	0	1	0	0	Diadenosine tetraphosphatase and related serine/threonine protein phosphatases	T	Signal transduction mechanisms
COG0640	12	2	21	7	11	8	6	7	6	8	Predicted transcriptional regulators	K	Transcription
COG0641	0	0	0	0	0	1	1	0	0	0	Arylsulfatase regulator (Fe-S oxidoreductase)	R	General function prediction only
COG0642	22	14	31	18	27	22	26	19	14	13	Signal transduction histidine kinase	T	Signal transduction mechanisms
COG0643	0	2	1	0	1	2	0	0	0	1	Chemotaxis protein histidine kinase and related kinases	NT	Multiple classes
COG0644	1	1	2	1	2	4	2	2	1	2	Dehydrogenases (flavoproteins)	C	Energy production and conversion
COG0645	2	0	2	0	3	0	0	1	0	0	Predicted kinase	R	General function prediction only
COG0646	2	1	2	1	1	1	1	1	1	1	Methionine synthase I (cobalamin-dependent), methyltransferase domain	E	Amino acid transport and metabolism
COG0647	2	0	3	1	1	1	2	2	0	4	Predicted sugar phosphatases of the HAD superfamily	G	Carbohydrate transport and metabolism
COG0649	1	1	1	1	1	1	1	1	1	1	NADH:ubiquinone oxidoreductase 49 kD subunit 7	C	Energy production and conversion
COG0651	3	0	1	1	1	1	1	1	0	1	Formate hydrogenlyase subunit 3/Multisubunit Na+/H+ antiporter, MnhD subunit	CP	Multiple classes
COG0652	2	4	2	2	2	2	2	2	3	2	Peptidyl-prolyl cis-trans isomerase (rotamase) - cyclophilin family	O	Posttranslational modification, protein turnover, chaperones
COG0653	1	1	1	1	1	1	1	1	1	1	Preprotein translocase subunit SecA (ATPase, RNA helicase)	U	Intracellular trafficking, secretion, and vesicular transport
COG0654	11	2	10	3	7	7	5	6	4	7	2-polyprenyl-6-methoxyphenol hydroxylase and related FAD-dependent oxidoreductases	HC	Multiple classes
COG0655	1	1	0	0	4	2	1	1	2	1	Multimeric flavodoxin WrbA	R	General function prediction only
COG0656	3	1	1	1	1	0	0	0	0	0	Aldo/keto reductases, related to diketogulonate reductase	R	General function prediction only
COG0657	3	5	3	1	3	2	4	3	5	2	Esterase/lipase	I	Lipid transport and metabolism
COG0658	1	1	1	1	1	1	1	1	1	1	Predicted membrane metal-binding protein	R	General function prediction only
COG0659	3	2	4	1	2	2	2	3	2	2	Sulfate permease and related transporters (MFS superfamily)	P	Inorganic ion transport and metabolism
COG0661	2	2	2	1	2	1	1	2	2	2	Predicted unusual protein kinase	R	General function prediction only
COG0662	5	1	8	5	5	4	5	3	2	7	Mannose-6-phosphate isomerase	G	Carbohydrate transport and metabolism
COG0663	2	1	2	1	1	1	1	1	1	1	Carbonic anhydrases/acetyltransferases, isoleucine patch superfamily	R	General function prediction only
COG0664	18	7	16	6	14	8	4	10	10	10	cAMP-binding proteins - catabolite gene activator and regulatory subunit of cAMP-dependent protein kinases	T	Signal transduction mechanisms
COG0665	31	2	27	21	18	31	21	25	3	20	Glycine/D-amino acid oxidases (deaminating)	E	Amino acid transport and metabolism
COG0666	3	1	1	1	2	0	0	1	1	0	FOG: Ankyrin repeat	R	General function prediction only
COG0667	2	1	8	3	5	3	8	3	2	5	Predicted oxidoreductases (related to aryl-alcohol dehydrogenases)	C	Energy production and conversion
COG0668	1	2	5	2	3	5	6	7	1	8	Small-conductance mechanosensitive channel	M	Cell wall/membrane/envelope biogenesis
COG0669	1	1	1	1	1	1	1	1	1	1	Phosphopantetheine adenylyltransferase	H	Coenzyme transport and metabolism
COG0670	1	1	1	1	1	1	1	1	1	1	Integral membrane protein, interacts with FtsH	R	General function prediction only
COG0671	1	0	6	1	2	0	0	0	1	0	Membrane-associated phospholipid phosphatase	I	Lipid transport and metabolism
COG0672	0	0	0	0	1	0	0	0	0	0	High-affinity Fe2+/Pb2+ permease	P	Inorganic ion transport and metabolism
COG0673	3	1	26	16	13	13	16	12	2	16	Predicted dehydrogenases and related proteins	R	General function prediction only
COG0674	0	0	1	0	1	0	0	0	1	0	Pyruvate:ferredoxin oxidoreductase and related 2-oxoacid:ferredoxin oxidoreductases, alpha subunit	C	Energy production and conversion
COG0677	1	1	1	0	1	1	1	3	1	0	UDP-N-acetyl-D-mannosaminuronate dehydrogenase	M	Cell wall/membrane/envelope biogenesis
COG0678	1	1	2	1	1	2	2	2	1	1	Peroxiredoxin	O	Posttranslational modification, protein turnover, chaperones
COG0679	4	0	6	3	5	5	6	5	0	3	Predicted permeases	R	General function prediction only
COG0680	0	0	1	0	0	0	0	0	0	0	Ni,Fe-hydrogenase maturation factor	C	Energy production and conversion
COG0681	1	2	2	1	2	1	1	1	2	1	Signal peptidase I	U	Intracellular trafficking, secretion, and vesicular transport
COG0682	1	1	1	1	1	1	1	1	1	1	Prolipoprotein diacylglyceryltransferase	M	Cell wall/membrane/envelope biogenesis
COG0683	13	2	20	5	8	8	11	10	1	8	ABC-type branched-chain amino acid transport systems, periplasmic component	E	Amino acid transport and metabolism
COG0684	2	0	5	2	1	3	5	3	0	1	Demethylmenaquinone methyltransferase	H	Coenzyme transport and metabolism
COG0685	3	1	2	2	1	2	2	3	1	2	5,10-methylenetetrahydrofolate reductase	E	Amino acid transport and metabolism
COG0686	1	1	1	2	1	2	2	2	1	1	Alanine dehydrogenase	E	Amino acid transport and metabolism
COG0687	10	0	9	4	4	7	4	7	0	4	Spermidine/putrescine-binding periplasmic protein	E	Amino acid transport and metabolism
COG0688	1	1	1	1	3	1	0	0	1	0	Phosphatidylserine decarboxylase	I	Lipid transport and metabolism
COG0689	1	1	1	1	1	1	1	1	1	1	RNase PH	J	Translation, ribosomal structure and biogenesis
COG0690	1	1	1	1	1	1	1	1	1	1	Preprotein translocase subunit SecE	U	Intracellular trafficking, secretion, and vesicular transport
COG0691	1	1	1	1	1	1	1	1	1	1	tmRNA-binding protein	O	Posttranslational modification, protein turnover, chaperones
COG0692	1	1	0	1	1	1	1	0	1	0	Uracil DNA glycosylase	L	Replication, recombination and repair
COG0693	0	2	0	1	4	1	0	0	1	0	Putative intracellular protease/amidase	R	General function prediction only
COG0694	1	1	1	1	1	1	1	1	1	1	Thioredoxin-like proteins and domains	O	Posttranslational modification, protein turnover, chaperones
COG0695	2	1	1	2	1	1	1	1	1	1	Glutaredoxin and related proteins	O	Posttranslational modification, protein turnover, chaperones
COG0696	0	0	0	1	0	1	1	1	0	1	Phosphoglyceromutase	G	Carbohydrate transport and metabolism
COG0697	36	5	31	18	20	21	22	25	3	25	Permeases of the drug/metabolite transporter (DMT) superfamily	GER	Multiple classes
COG0698	0	1	0	0	1	1	1	1	1	1	Ribose 5-phosphate isomerase RpiB	G	Carbohydrate transport and metabolism
COG0701	2	0	2	0	1	1	1	1	0	1	Predicted permeases	R	General function prediction only
COG0702	3	5	5	2	7	2	2	1	6	2	Predicted nucleoside-diphosphate-sugar epimerases	MG	Multiple classes
COG0703	2	1	2	1	1	1	1	1	1	2	Shikimate kinase	E	Amino acid transport and metabolism
COG0704	1	1	1	1	1	1	1	1	1	1	Phosphate uptake regulator	P	Inorganic ion transport and metabolism
COG0705	3	0	3	2	1	2	2	2	2	2	Uncharacterized membrane protein (homolog of Drosophila rhomboid)	R	General function prediction only
COG0706	1	1	1	1	1	2	1	1	1	1	Preprotein translocase subunit YidC	U	Intracellular trafficking, secretion, and vesicular transport
COG0707	1	1	1	2	1	2	1	3	1	2	UDP-N-acetylglucosamine:LPS N-acetylglucosamine transferase	M	Cell wall/membrane/envelope biogenesis
COG0708	2	2	2	2	2	2	2	2	2	2	Exonuclease III	L	Replication, recombination and repair
COG0709	0	0	0	1	0	1	1	1	0	0	Selenophosphate synthase	E	Amino acid transport and metabolism
COG0711	2	2	2	3	2	2	2	2	2	2	F0F1-type ATP synthase, subunit b	C	Energy production and conversion
COG0712	1	1	1	1	1	1	1	1	1	1	F0F1-type ATP synthase, delta subunit (mitochondrial oligomycin sensitivity protein)	C	Energy production and conversion
COG0713	1	1	1	1	1	1	1	1	1	1	NADH:ubiquinone oxidoreductase subunit 11 or 4L (chain K)	C	Energy production and conversion
COG0714	6	3	10	5	7	5	7	7	3	6	MoxR-like ATPases	R	General function prediction only
COG0715	3	0	10	3	3	5	5	3	0	6	ABC-type nitrate/sulfonate/bicarbonate transport systems, periplasmic components	P	Inorganic ion transport and metabolism
COG0716	1	0	0	0	0	0	0	0	0	1	Flavodoxins	C	Energy production and conversion
COG0717	1	1	1	2	1	1	1	1	1	1	Deoxycytidine deaminase	F	Nucleotide transport and metabolism
COG0718	1	1	1	1	1	1	1	1	1	1	Uncharacterized protein conserved in bacteria	S	Function unknown
COG0719	2	2	2	2	2	2	2	2	2	2	ABC-type transport system involved in Fe-S cluster assembly, permease component	O	Posttranslational modification, protein turnover, chaperones
COG0720	0	0	2	0	2	0	0	1	0	0	6-pyruvoyl-tetrahydropterin synthase	H	Coenzyme transport and metabolism
COG0721	1	1	1	1	1	1	1	1	1	1	Asp-tRNAAsn/Glu-tRNAGln amidotransferase C subunit	J	Translation, ribosomal structure and biogenesis
COG0722	0	0	0	0	0	1	0	0	0	0	3-deoxy-D-arabino-heptulosonate 7-phosphate (DAHP) synthase	E	Amino acid transport and metabolism
COG0723	2	1	2	1	2	3	1	2	1	1	Rieske Fe-S protein	C	Energy production and conversion
COG0725	1	0	1	1	1	1	1	1	0	1	ABC-type molybdate transport system, periplasmic component	P	Inorganic ion transport and metabolism
COG0726	1	2	5	1	3	0	1	1	5	1	Predicted xylanase/chitin deacetylase	G	Carbohydrate transport and metabolism
COG0727	1	0	0	1	0	0	0	0	0	0	Predicted Fe-S-cluster oxidoreductase	R	General function prediction only
COG0728	1	1	1	1	1	1	1	1	1	1	Uncharacterized membrane protein, putative virulence factor	R	General function prediction only
COG0729	0	1	1	1	1	2	1	1	1	1	Outer membrane protein	M	Cell wall/membrane/envelope biogenesis
COG0730	2	3	8	4	8	9	8	5	2	5	Predicted permeases	R	General function prediction only
COG0732	0	0	0	0	1	1	1	0	0	1	Restriction endonuclease S subunits	V	Defense mechanisms
COG0733	0	1	0	0	2	0	0	0	1	0	Na+-dependent transporters of the SNF family	R	General function prediction only
COG0735	3	3	3	4	3	3	3	4	3	3	Fe2+/Zn2+ uptake regulation proteins	P	Inorganic ion transport and metabolism
COG0736	1	1	1	1	1	1	1	1	1	1	Phosphopantetheinyl transferase (holo-ACP synthase)	I	Lipid transport and metabolism
COG0737	1	0	2	3	3	2	4	3	0	5	5'-nucleotidase/2',3'-cyclic phosphodiesterase and related esterases	F	Nucleotide transport and metabolism
COG0738	0	0	1	2	0	1	1	0	0	0	Fucose permease	G	Carbohydrate transport and metabolism
COG0739	3	4	6	2	5	4	3	4	5	3	Membrane proteins related to metalloendopeptidases	M	Cell wall/membrane/envelope biogenesis
COG0740	2	1	3	1	3	2	2	1	2	1	Protease subunit of ATP-dependent Clp proteases	OU	Multiple classes
COG0741	3	3	1	6	3	6	4	5	2	4	Soluble lytic murein transglycosylase and related regulatory proteins (some contain LysM/invasin domains)	M	Cell wall/membrane/envelope biogenesis
COG0742	1	1	1	1	1	1	1	1	1	1	N6-adenine-specific methylase	L	Replication, recombination and repair
COG0743	1	1	1	1	1	1	1	1	1	1	1-deoxy-D-xylulose 5-phosphate reductoisomerase	I	Lipid transport and metabolism
COG0744	3	3	5	2	3	2	2	2	3	2	Membrane carboxypeptidase (penicillin-binding protein)	M	Cell wall/membrane/envelope biogenesis
COG0745	10	8	18	18	21	13	13	16	9	13	Response regulators consisting of a CheY-like receiver domain and a winged-helix DNA-binding domain	TK	Multiple classes
COG0746	1	1	1	1	1	1	1	1	1	1	Molybdopterin-guanine dinucleotide biosynthesis protein A	H	Coenzyme transport and metabolism
COG0747	11	1	19	5	13	10	9	9	1	9	ABC-type dipeptide transport system, periplasmic component	E	Amino acid transport and metabolism
COG0748	1	0	1	0	1	1	0	1	0	0	Putative heme iron utilization protein	P	Inorganic ion transport and metabolism
COG0749	1	1	1	1	1	1	1	1	1	1	DNA polymerase I - 3'-5' exonuclease and polymerase domains	L	Replication, recombination and repair
COG0750	1	1	1	2	1	1	1	1	1	1	Predicted membrane-associated Zn-dependent proteases 1	M	Cell wall/membrane/envelope biogenesis
COG0751	1	1	1	1	1	1	1	1	1	1	Glycyl-tRNA synthetase, beta subunit	J	Translation, ribosomal structure and biogenesis
COG0752	1	1	1	1	1	1	1	1	1	1	Glycyl-tRNA synthetase, alpha subunit	J	Translation, ribosomal structure and biogenesis
COG0753	1	0	3	0	1	0	0	0	0	0	Catalase	P	Inorganic ion transport and metabolism
COG0754	0	1	1	0	0	0	1	0	0	0	Glutathionylspermidine synthase	E	Amino acid transport and metabolism
COG0755	1	1	1	1	1	1	1	1	1	1	ABC-type transport system involved in cytochrome c biogenesis, permease component	O	Posttranslational modification, protein turnover, chaperones
COG0756	1	1	1	1	1	1	1	1	1	1	dUTPase	F	Nucleotide transport and metabolism
COG0757	1	1	1	1	1	1	1	1	1	1	3-dehydroquinate dehydratase II	E	Amino acid transport and metabolism
COG0758	1	1	1	2	1	1	1	2	1	1	Predicted Rossmann fold nucleotide-binding protein involved in DNA uptake	LU	Multiple classes
COG0759	1	0	1	1	0	1	0	1	1	1	Uncharacterized conserved protein	S	Function unknown
COG0760	4	2	3	3	4	2	3	3	2	3	Parvulin-like peptidyl-prolyl isomerase	O	Posttranslational modification, protein turnover, chaperones
COG0761	1	1	1	1	1	1	1	1	1	1	Penicillin tolerance protein	IM	Multiple classes
COG0762	1	0	1	0	1	0	0	0	0	0	Predicted integral membrane protein	S	Function unknown
COG0763	0	0	1	1	1	1	1	1	0	1	Lipid A disaccharide synthetase	M	Cell wall/membrane/envelope biogenesis
COG0764	2	2	2	2	2	2	2	2	1	2	3-hydroxymyristoyl/3-hydroxydecanoyl-(acyl carrier protein) dehydratases	I	Lipid transport and metabolism
COG0765	7	0	9	2	7	6	2	2	0	3	ABC-type amino acid transport system, permease component	E	Amino acid transport and metabolism
COG0766	1	1	2	1	1	1	1	1	1	1	UDP-N-acetylglucosamine enolpyruvyl transferase	M	Cell wall/membrane/envelope biogenesis
COG0767	1	1	1	0	1	1	2	2	1	2	ABC-type transport system involved in resistance to organic solvents, permease component	Q	Secondary metabolites biosynthesis, transport and catabolism
COG0768	1	2	1	2	1	2	2	2	2	2	Cell division protein FtsI/penicillin-binding protein 2	M	Cell wall/membrane/envelope biogenesis
COG0769	2	1	1	1	1	1	1	3	1	1	UDP-N-acetylmuramyl tripeptide synthase	M	Cell wall/membrane/envelope biogenesis
COG0770	1	1	1	1	1	1	1	1	1	1	UDP-N-acetylmuramyl pentapeptide synthase	M	Cell wall/membrane/envelope biogenesis
COG0771	1	1	1	1	1	1	1	1	1	1	UDP-N-acetylmuramoylalanine-D-glutamate ligase	M	Cell wall/membrane/envelope biogenesis
COG0772	1	2	1	2	1	2	2	2	2	2	Bacterial cell division membrane protein	D	Cell cycle control, cell division, chromosome partitioning
COG0773	1	2	1	1	1	1	1	1	2	1	UDP-N-acetylmuramate-alanine ligase	M	Cell wall/membrane/envelope biogenesis
COG0774	0	0	1	1	1	1	1	1	0	1	UDP-3-O-acyl-N-acetylglucosamine deacetylase	M	Cell wall/membrane/envelope biogenesis
COG0775	1	1	1	1	1	1	1	1	1	1	Nucleoside phosphorylase	F	Nucleotide transport and metabolism
COG0776	3	3	3	4	3	4	3	3	3	4	Bacterial nucleoid DNA-binding protein	L	Replication, recombination and repair
COG0777	1	1	1	1	1	1	1	1	1	1	Acetyl-CoA carboxylase beta subunit	I	Lipid transport and metabolism
COG0778	5	4	7	3	6	6	5	4	6	4	Nitroreductase	C	Energy production and conversion
COG0779	1	1	1	1	1	1	1	1	1	1	Uncharacterized protein conserved in bacteria	S	Function unknown
COG0780	1	1	1	0	1	0	0	1	1	0	Enzyme related to GTP cyclohydrolase I	R	General function prediction only
COG0781	1	1	1	1	1	1	1	1	1	1	Transcription termination factor	K	Transcription
COG0782	1	2	1	1	1	1	1	1	1	1	Transcription elongation factor	K	Transcription
COG0783	0	1	0	0	0	0	0	0	1	0	DNA-binding ferritin-like protein (oxidative damage protectant)	P	Inorganic ion transport and metabolism
COG0784	7	7	13	1	9	13	11	6	3	5	FOG: CheY-like receiver	T	Signal transduction mechanisms
COG0785	2	1	3	1	2	1	9	1	0	3	Cytochrome c biogenesis protein	O	Posttranslational modification, protein turnover, chaperones
COG0786	0	0	1	0	1	1	2	3	0	1	Na+/glutamate symporter	E	Amino acid transport and metabolism
COG0787	1	1	1	1	2	1	1	1	2	1	Alanine racemase	M	Cell wall/membrane/envelope biogenesis
COG0788	0	1	0	0	2	0	0	0	1	0	Formyltetrahydrofolate hydrolase	F	Nucleotide transport and metabolism
COG0789	7	3	11	8	10	10	5	10	4	5	Predicted transcriptional regulators	K	Transcription
COG0790	8	2	13	1	6	4	1	1	3	3	FOG: TPR repeat, SEL1 subfamily	R	General function prediction only
COG0791	1	0	2	1	4	2	1	1	1	1	Cell wall-associated hydrolases (invasion-associated proteins)	M	Cell wall/membrane/envelope biogenesis
COG0792	1	1	1	1	1	1	1	1	1	1	Predicted endonuclease distantly related to archaeal Holliday junction resolvase	L	Replication, recombination and repair
COG0793	1	4	1	1	2	1	1	2	3	2	Periplasmic protease	M	Cell wall/membrane/envelope biogenesis
COG0794	0	0	1	1	1	1	1	1	0	2	Predicted sugar phosphate isomerase involved in capsule formation	M	Cell wall/membrane/envelope biogenesis
COG0795	2	2	2	2	2	2	4	2	2	2	Predicted permeases	R	General function prediction only
COG0796	1	1	1	1	1	1	1	1	1	1	Glutamate racemase	M	Cell wall/membrane/envelope biogenesis
COG0797	2	0	2	0	2	0	0	0	1	0	Lipoproteins	M	Cell wall/membrane/envelope biogenesis
COG0798	0	0	0	0	1	1	1	1	0	1	Arsenite efflux pump ACR3 and related permeases	P	Inorganic ion transport and metabolism
COG0799	1	1	1	1	1	1	1	1	1	1	Uncharacterized homolog of plant Iojap protein	S	Function unknown
COG0800	1	1	3	3	3	4	3	4	3	2	2-keto-3-deoxy-6-phosphogluconate aldolase	G	Carbohydrate transport and metabolism
COG0801	1	1	1	1	1	1	1	1	1	1	7,8-dihydro-6-hydroxymethylpterin-pyrophosphokinase	H	Coenzyme transport and metabolism
COG0802	1	1	1	1	1	1	1	1	1	1	Predicted ATPase or kinase	R	General function prediction only
COG0803	1	0	1	1	1	1	1	2	0	1	ABC-type metal ion transport system, periplasmic component/surface adhesin	P	Inorganic ion transport and metabolism
COG0804	0	0	1	0	0	1	1	1	0	1	Urea amidohydrolase (urease) alpha subunit	E	Amino acid transport and metabolism
COG0805	1	1	1	1	1	1	1	1	1	1	Sec-independent protein secretion pathway component TatC	U	Intracellular trafficking, secretion, and vesicular transport
COG0806	1	1	1	2	1	1	1	1	1	1	RimM protein, required for 16S rRNA processing	J	Translation, ribosomal structure and biogenesis
COG0807	1	2	1	2	1	2	2	2	2	2	GTP cyclohydrolase II	H	Coenzyme transport and metabolism
COG0809	1	1	1	1	1	1	1	1	1	1	S-adenosylmethionine:tRNA-ribosyltransferase-isomerase (queuine synthetase)	J	Translation, ribosomal structure and biogenesis
COG0810	3	3	0	1	2	1	2	3	4	1	Periplasmic protein TonB, links inner and outer membranes	M	Cell wall/membrane/envelope biogenesis
COG0811	2	2	2	1	2	3	3	3	2	3	Biopolymer transport proteins	U	Intracellular trafficking, secretion, and vesicular transport
COG0812	1	1	1	1	1	1	1	1	1	1	UDP-N-acetylmuramate dehydrogenase	M	Cell wall/membrane/envelope biogenesis
COG0813	0	0	0	1	1	1	1	1	0	1	Purine-nucleoside phosphorylase	F	Nucleotide transport and metabolism
COG0814	0	0	0	0	3	0	0	0	0	0	Amino acid permeases	E	Amino acid transport and metabolism
COG0815	1	1	1	1	1	1	2	1	2	1	Apolipoprotein N-acyltransferase	M	Cell wall/membrane/envelope biogenesis
COG0816	1	1	1	1	1	1	1	1	1	1	Predicted endonuclease involved in recombination (possible Holliday junction resolvase in Mycoplasmas and B. subtilis)	L	Replication, recombination and repair
COG0817	1	1	1	1	1	1	1	1	1	1	Holliday junction resolvasome, endonuclease subunit	L	Replication, recombination and repair
COG0818	0	0	0	1	0	0	0	0	0	1	Diacylglycerol kinase	M	Cell wall/membrane/envelope biogenesis
COG0819	0	0	2	0	2	2	0	1	0	0	Putative transcription activator	K	Transcription
COG0820	1	1	1	1	1	1	1	1	1	1	Predicted Fe-S-cluster redox enzyme	R	General function prediction only
COG0821	1	1	1	1	1	1	1	1	1	1	Enzyme involved in the deoxyxylulose pathway of isoprenoid biosynthesis	I	Lipid transport and metabolism
COG0822	1	1	1	1	1	1	1	1	1	1	NifU homolog involved in Fe-S cluster formation	C	Energy production and conversion
COG0823	1	3	1	1	1	1	1	2	2	1	Periplasmic component of the Tol biopolymer transport system	U	Intracellular trafficking, secretion, and vesicular transport
COG0824	2	3	7	2	8	4	3	4	6	4	Predicted thioesterase	R	General function prediction only
COG0825	1	1	1	1	1	1	1	1	1	1	Acetyl-CoA carboxylase alpha subunit	I	Lipid transport and metabolism
COG0826	0	0	0	0	3	3	3	0	0	0	Collagenase and related proteases	O	Posttranslational modification, protein turnover, chaperones
COG0828	1	1	1	1	1	0	1	1	1	0	Ribosomal protein S21	J	Translation, ribosomal structure and biogenesis
COG0829	0	0	1	0	0	1	1	1	0	1	Urease accessory protein UreH	O	Posttranslational modification, protein turnover, chaperones
COG0830	0	0	1	0	0	1	1	1	0	1	Urease accessory protein UreF	O	Posttranslational modification, protein turnover, chaperones
COG0831	0	0	1	0	0	1	1	1	0	1	Urea amidohydrolase (urease) gamma subunit	E	Amino acid transport and metabolism
COG0832	0	0	1	0	0	1	1	1	0	1	Urea amidohydrolase (urease) beta subunit	E	Amino acid transport and metabolism
COG0834	9	0	19	6	12	8	5	7	0	5	ABC-type amino acid transport/signal transduction systems, periplasmic component/domain	ET	Multiple classes
COG0835	0	1	1	0	1	1	0	0	0	0	Chemotaxis signal transduction protein	NT	Multiple classes
COG0836	2	1	1	1	1	3	1	1	1	1	Mannose-1-phosphate guanylyltransferase	M	Cell wall/membrane/envelope biogenesis
COG0837	0	1	1	1	1	3	1	1	1	1	Glucokinase	G	Carbohydrate transport and metabolism
COG0838	1	1	1	1	1	1	1	1	1	1	NADH:ubiquinone oxidoreductase subunit 3 (chain A)	C	Energy production and conversion
COG0839	1	1	1	1	1	1	1	1	1	1	NADH:ubiquinone oxidoreductase subunit 6 (chain J)	C	Energy production and conversion
COG0840	0	4	30	0	20	16	0	2	0	2	Methyl-accepting chemotaxis protein	NT	Multiple classes
COG0841	6	3	9	3	7	4	7	4	6	4	Cation/multidrug efflux pump	V	Defense mechanisms
COG0842	4	2	5	2	1	2	2	2	1	1	ABC-type multidrug transport system, permease component	V	Defense mechanisms
COG0843	1	1	2	1	2	1	1	2	1	1	Heme/copper-type cytochrome/quinol oxidases, subunit 1	C	Energy production and conversion
COG0845	5	4	8	2	10	4	7	4	9	2	Membrane-fusion protein	M	Cell wall/membrane/envelope biogenesis
COG0846	1	1	1	1	0	0	1	1	1	1	NAD-dependent protein deacetylases, SIR2 family	K	Transcription
COG0847	2	1	1	1	1	3	2	2	1	2	DNA polymerase III, epsilon subunit and related 3'-5' exonucleases	L	Replication, recombination and repair
COG0848	1	5	3	1	3	5	5	4	4	5	Biopolymer transport protein	U	Intracellular trafficking, secretion, and vesicular transport
COG0849	1	1	1	1	1	1	1	1	1	1	Actin-like ATPase involved in cell division	D	Cell cycle control, cell division, chromosome partitioning
COG0850	0	0	1	0	0	0	0	0	0	0	Septum formation inhibitor	D	Cell cycle control, cell division, chromosome partitioning
COG0851	0	0	1	0	0	0	0	0	0	0	Septum formation topological specificity factor	D	Cell cycle control, cell division, chromosome partitioning
COG0852	1	1	1	1	1	1	1	1	1	1	NADH:ubiquinone oxidoreductase 27 kD subunit	C	Energy production and conversion
COG0854	1	1	1	1	1	1	1	1	1	1	Pyridoxal phosphate biosynthesis protein	H	Coenzyme transport and metabolism
COG0855	1	1	1	1	1	0	1	0	1	1	Polyphosphate kinase	P	Inorganic ion transport and metabolism
COG0858	1	1	1	1	1	1	1	1	1	1	Ribosome-binding factor A	J	Translation, ribosomal structure and biogenesis
COG0860	1	1	1	1	1	1	2	1	1	1	N-acetylmuramoyl-L-alanine amidase	M	Cell wall/membrane/envelope biogenesis
COG0861	2	0	0	1	1	0	0	0	1	0	Membrane protein TerC, possibly involved in tellurium resistance	P	Inorganic ion transport and metabolism
COG0863	1	2	1	3	1	1	1	3	3	1	DNA modification methylase	L	Replication, recombination and repair
COG1001	0	0	2	1	1	1	1	1	0	1	Adenine deaminase	F	Nucleotide transport and metabolism
COG1002	0	0	0	0	0	1	0	0	0	0	Type II restriction enzyme, methylase subunits	V	Defense mechanisms
COG1003	1	1	1	1	1	2	1	2	1	1	Glycine cleavage system protein P (pyridoxal-binding), C-terminal domain	E	Amino acid transport and metabolism
COG1004	2	1	2	2	1	3	2	1	1	1	Predicted UDP-glucose 6-dehydrogenase	M	Cell wall/membrane/envelope biogenesis
COG1005	1	1	1	1	1	1	1	1	1	1	NADH:ubiquinone oxidoreductase subunit 1 (chain H)	C	Energy production and conversion
COG1006	1	0	1	1	1	1	1	1	0	1	Multisubunit Na+/H+ antiporter, MnhC subunit	P	Inorganic ion transport and metabolism
COG1007	1	1	1	1	1	1	1	1	1	1	NADH:ubiquinone oxidoreductase subunit 2 (chain N)	C	Energy production and conversion
COG1008	1	1	1	1	1	1	1	1	1	1	NADH:ubiquinone oxidoreductase subunit 4 (chain M)	C	Energy production and conversion
COG1009	1	1	2	2	2	2	2	2	1	2	NADH:ubiquinone oxidoreductase subunit 5 (chain L)/Multisubunit Na+/H+ antiporter, MnhA subunit	CP	Multiple classes
COG1010	1	0	1	1	1	1	1	1	0	1	Precorrin-3B methylase	H	Coenzyme transport and metabolism
COG1011	6	1	6	3	10	4	5	5	3	4	Predicted hydrolase (HAD superfamily)	R	General function prediction only
COG1012	16	7	37	15	16	29	18	25	7	17	NAD-dependent aldehyde dehydrogenases	C	Energy production and conversion
COG1013	0	0	1	0	1	0	0	0	1	0	Pyruvate:ferredoxin oxidoreductase and related 2-oxoacid:ferredoxin oxidoreductases, beta subunit	C	Energy production and conversion
COG1014	1	0	3	1	4	3	1	1	1	1	Pyruvate:ferredoxin oxidoreductase and related 2-oxoacid:ferredoxin oxidoreductases, gamma subunit	C	Energy production and conversion
COG1015	0	0	1	1	1	1	1	1	0	1	Phosphopentomutase	G	Carbohydrate transport and metabolism
COG1017	1	0	0	0	0	3	2	0	2	0	Hemoglobin-like flavoprotein	C	Energy production and conversion
COG1018	2	2	7	4	7	7	3	6	0	3	Flavodoxin reductases (ferredoxin-NADPH reductases) family 1	C	Energy production and conversion
COG1020	2	0	2	1	5	0	1	3	0	3	Non-ribosomal peptide synthetase modules and related proteins	Q	Secondary metabolites biosynthesis, transport and catabolism
COG1022	1	1	1	1	4	1	2	2	1	1	Long-chain acyl-CoA synthetases (AMP-forming)	I	Lipid transport and metabolism
COG1024	17	12	27	10	19	13	15	16	20	13	Enoyl-CoA hydratase/carnithine racemase	I	Lipid transport and metabolism
COG1025	0	1	0	0	0	0	0	0	1	0	Secreted/periplasmic Zn-dependent peptidases, insulinase-like	O	Posttranslational modification, protein turnover, chaperones
COG1028	39	30	71	22	36	37	36	37	48	27	Dehydrogenases with different specificities (related to short-chain alcohol dehydrogenases)	IQR	Multiple classes
COG1030	0	0	0	0	1	0	0	0	1	0	Membrane-bound serine protease (ClpP class)	O	Posttranslational modification, protein turnover, chaperones
COG1032	1	0	3	0	1	0	1	0	0	0	Fe-S oxidoreductase	C	Energy production and conversion
COG1033	1	0	1	0	0	0	0	1	0	1	Predicted exporters of the RND superfamily	R	General function prediction only
COG1034	1	1	2	1	1	2	1	1	1	1	NADH dehydrogenase/NADH:ubiquinone oxidoreductase 75 kD subunit (chain G)	C	Energy production and conversion
COG1035	0	1	0	0	0	0	0	1	0	1	Coenzyme F420-reducing hydrogenase, beta subunit	C	Energy production and conversion
COG1038	0	0	2	2	2	1	1	1	0	1	Pyruvate carboxylase	C	Energy production and conversion
COG1040	1	1	1	1	1	1	1	1	1	1	Predicted amidophosphoribosyltransferases	R	General function prediction only
COG1042	2	0	3	1	1	1	1	2	0	1	Acyl-CoA synthetase (NDP forming)	C	Energy production and conversion
COG1043	0	0	1	1	1	1	1	1	1	1	Acyl-[acyl carrier protein]--UDP-N-acetylglucosamine O-acyltransferase	M	Cell wall/membrane/envelope biogenesis
COG1044	0	0	1	1	1	1	1	1	0	1	UDP-3-O-[3-hydroxymyristoyl] glucosamine N-acyltransferase	M	Cell wall/membrane/envelope biogenesis
COG1045	1	1	1	2	1	2	2	1	2	1	Serine acetyltransferase	E	Amino acid transport and metabolism
COG1047	1	0	1	1	0	1	1	1	0	1	FKBP-type peptidyl-prolyl cis-trans isomerases 2	O	Posttranslational modification, protein turnover, chaperones
COG1048	1	1	2	1	2	2	1	1	1	1	Aconitase A	C	Energy production and conversion
COG1049	0	0	1	0	1	1	1	1	0	0	Aconitase B	C	Energy production and conversion
COG1051	4	1	4	3	5	3	2	3	2	3	ADP-ribose pyrophosphatase	F	Nucleotide transport and metabolism
COG1052	5	2	7	2	4	3	4	3	2	5	Lactate dehydrogenase and related dehydrogenases	CHR	Multiple classes
COG1053	3	2	3	2	1	3	2	2	2	3	Succinate dehydrogenase/fumarate reductase, flavoprotein subunit	C	Energy production and conversion
COG1054	1	1	1	1	1	1	0	1	1	1	Predicted sulfurtransferase	R	General function prediction only
COG1055	0	0	1	0	1	0	0	1	1	0	Na+/H+ antiporter NhaD and related arsenite permeases	P	Inorganic ion transport and metabolism
COG1057	1	1	1	1	1	1	1	1	1	1	Nicotinic acid mononucleotide adenylyltransferase	H	Coenzyme transport and metabolism
COG1058	1	1	1	1	1	1	1	1	1	1	Predicted nucleotide-utilizing enzyme related to molybdopterin-biosynthesis enzyme MoeA	R	General function prediction only
COG1060	0	0	0	0	2	0	0	0	0	0	Thiamine biosynthesis enzyme ThiH and related uncharacterized enzymes	HR	Multiple classes
COG1061	0	0	1	0	0	0	0	0	0	1	DNA or RNA helicases of superfamily II	KL	Multiple classes
COG1062	2	2	2	2	1	1	2	2	2	2	Zn-dependent alcohol dehydrogenases, class III	C	Energy production and conversion
COG1063	3	1	12	3	1	3	6	2	3	5	Threonine dehydrogenase and related Zn-dependent dehydrogenases	ER	Multiple classes
COG1064	2	0	3	1	2	0	1	0	0	1	Zn-dependent alcohol dehydrogenases	R	General function prediction only
COG1066	1	1	1	1	1	1	1	1	1	1	Predicted ATP-dependent serine protease	O	Posttranslational modification, protein turnover, chaperones
COG1067	0	0	0	0	0	1	0	0	0	0	Predicted ATP-dependent protease	O	Posttranslational modification, protein turnover, chaperones
COG1069	0	0	0	0	1	0	0	0	0	0	Ribulose kinase	C	Energy production and conversion
COG1070	0	0	5	2	1	2	4	4	1	3	Sugar (pentulose and hexulose) kinases	G	Carbohydrate transport and metabolism
COG1071	1	3	2	2	1	3	1	2	4	2	Pyruvate/2-oxoglutarate dehydrogenase complex, dehydrogenase (E1) component, eukaryotic type, alpha subunit	C	Energy production and conversion
COG1072	1	0	3	2	1	0	1	1	0	1	Panthothenate kinase	H	Coenzyme transport and metabolism
COG1073	2	0	2	2	2	1	2	2	1	0	Hydrolases of the alpha/beta superfamily	R	General function prediction only
COG1074	1	1	1	1	1	1	1	1	1	1	ATP-dependent exoDNAse (exonuclease V) beta subunit (contains helicase and exonuclease domains)	L	Replication, recombination and repair
COG1075	1	1	0	2	0	2	1	1	0	1	Predicted acetyltransferases and hydrolases with the alpha/beta hydrolase fold	R	General function prediction only
COG1076	1	0	1	1	1	1	1	1	0	1	DnaJ-domain-containing proteins 1	O	Posttranslational modification, protein turnover, chaperones
COG1077	0	1	0	1	0	1	1	1	2	1	Actin-like ATPase involved in cell morphogenesis	D	Cell cycle control, cell division, chromosome partitioning
COG1079	3	0	3	2	3	2	2	3	0	2	Uncharacterized ABC-type transport system, permease component	R	General function prediction only
COG1080	0	0	0	0	1	0	0	0	0	0	Phosphoenolpyruvate-protein kinase (PTS system EI component in bacteria)	G	Carbohydrate transport and metabolism
COG1082	0	0	16	8	5	5	7	4	3	6	Sugar phosphate isomerases/epimerases	G	Carbohydrate transport and metabolism
COG1083	0	1	1	1	0	0	1	0	0	0	CMP-N-acetylneuraminic acid synthetase	M	Cell wall/membrane/envelope biogenesis
COG1085	0	1	0	0	0	0	0	0	0	0	Galactose-1-phosphate uridylyltransferase	C	Energy production and conversion
COG1086	0	1	0	0	0	0	2	0	1	2	Predicted nucleoside-diphosphate sugar epimerases	MG	Multiple classes
COG1087	1	1	1	1	1	2	1	1	1	0	UDP-glucose 4-epimerase	M	Cell wall/membrane/envelope biogenesis
COG1088	0	1	1	1	0	1	1	1	0	1	dTDP-D-glucose 4,6-dehydratase	M	Cell wall/membrane/envelope biogenesis
COG1089	1	0	1	1	1	0	0	1	1	0	GDP-D-mannose dehydratase	M	Cell wall/membrane/envelope biogenesis
COG1090	0	0	1	1	0	0	0	0	0	0	Predicted nucleoside-diphosphate sugar epimerase	R	General function prediction only
COG1091	0	1	1	1	0	1	1	1	0	2	dTDP-4-dehydrorhamnose reductase	M	Cell wall/membrane/envelope biogenesis
COG1092	0	1	1	1	1	1	1	1	1	1	Predicted SAM-dependent methyltransferases	R	General function prediction only
COG1101	0	0	1	0	0	0	0	0	0	0	ABC-type uncharacterized transport system, ATPase component	R	General function prediction only
COG1104	1	2	1	1	1	1	1	1	2	1	Cysteine sulfinate desulfinase/cysteine desulfurase and related enzymes	E	Amino acid transport and metabolism
COG1105	0	0	1	0	0	2	0	0	0	0	Fructose-1-phosphate kinase and related fructose-6-phosphate kinase (PfkB)	G	Carbohydrate transport and metabolism
COG1108	3	0	3	3	3	3	3	4	0	3	ABC-type Mn2+/Zn2+ transport systems, permease components	P	Inorganic ion transport and metabolism
COG1109	2	2	2	2	2	2	2	2	2	2	Phosphomannomutase	G	Carbohydrate transport and metabolism
COG1111	1	0	0	0	0	0	0	0	0	0	ERCC4-like helicases	L	Replication, recombination and repair
COG1112	0	0	0	0	1	0	0	0	0	1	Superfamily I DNA and RNA helicases and helicase subunits	L	Replication, recombination and repair
COG1115	1	1	2	2	2	1	2	3	2	0	Na+/alanine symporter	E	Amino acid transport and metabolism
COG1116	4	0	10	3	4	4	5	4	0	5	ABC-type nitrate/sulfonate/bicarbonate transport system, ATPase component	P	Inorganic ion transport and metabolism
COG1117	1	1	1	1	1	2	1	1	1	1	ABC-type phosphate transport system, ATPase component	P	Inorganic ion transport and metabolism
COG1120	0	1	2	1	4	0	1	1	1	0	ABC-type cobalamin/Fe3+-siderophores transport systems, ATPase components	PH	Multiple classes
COG1121	2	0	4	2	2	2	2	3	0	2	ABC-type Mn/Zn transport systems, ATPase component	P	Inorganic ion transport and metabolism
COG1122	0	0	1	0	1	1	1	0	0	0	ABC-type cobalt transport system, ATPase component	P	Inorganic ion transport and metabolism
COG1123	7	0	10	2	9	5	5	5	1	4	ATPase components of various ABC-type transport systems, contain duplicated ATPase	R	General function prediction only
COG1124	0	0	2	0	1	0	0	0	0	1	ABC-type dipeptide/oligopeptide/nickel transport system, ATPase component	EP	Multiple classes
COG1125	0	1	0	0	1	0	0	0	1	0	ABC-type proline/glycine betaine transport systems, ATPase components	E	Amino acid transport and metabolism
COG1126	4	0	6	3	2	4	3	2	0	3	ABC-type polar amino acid transport system, ATPase component	E	Amino acid transport and metabolism
COG1127	2	1	1	0	1	1	2	2	1	2	ABC-type transport system involved in resistance to organic solvents, ATPase component	Q	Secondary metabolites biosynthesis, transport and catabolism
COG1129	0	0	29	9	4	7	7	8	0	4	ABC-type sugar transport system, ATPase component	G	Carbohydrate transport and metabolism
COG1131	7	3	7	3	2	3	4	4	3	1	ABC-type multidrug transport system, ATPase component	V	Defense mechanisms
COG1132	7	2	8	5	6	6	5	9	2	7	ABC-type multidrug transport system, ATPase and permease components	V	Defense mechanisms
COG1133	0	0	1	0	0	0	0	0	0	0	ABC-type long-chain fatty acid transport system, fused permease and ATPase components	I	Lipid transport and metabolism
COG1134	0	1	0	1	1	1	2	1	0	2	ABC-type polysaccharide/polyol phosphate transport system, ATPase component	GM	Multiple classes
COG1135	0	0	0	0	0	0	0	1	0	0	ABC-type metal ion transport system, ATPase component	P	Inorganic ion transport and metabolism
COG1136	1	4	2	3	3	4	3	5	6	2	ABC-type antimicrobial peptide transport system, ATPase component	V	Defense mechanisms
COG1137	1	1	1	1	1	1	1	1	1	1	ABC-type (unclassified) transport system, ATPase component	R	General function prediction only
COG1138	1	1	1	1	1	2	1	2	1	1	Cytochrome c biogenesis factor	O	Posttranslational modification, protein turnover, chaperones
COG1140	2	0	1	1	1	0	0	0	1	0	Nitrate reductase beta subunit	C	Energy production and conversion
COG1142	0	0	0	1	0	0	0	0	0	0	Fe-S-cluster-containing hydrogenase components 2	C	Energy production and conversion
COG1143	1	1	1	1	1	1	1	2	1	1	Formate hydrogenlyase subunit 6/NADH:ubiquinone oxidoreductase 23 kD subunit (chain I)	C	Energy production and conversion
COG1144	0	0	0	0	0	0	1	0	0	0	Pyruvate:ferredoxin oxidoreductase and related 2-oxoacid:ferredoxin oxidoreductases, delta subunit	C	Energy production and conversion
COG1145	0	0	3	1	0	2	2	3	0	1	Ferredoxin	C	Energy production and conversion
COG1146	3	1	3	2	1	2	2	4	1	2	Ferredoxin	C	Energy production and conversion
COG1148	1	0	1	0	0	2	0	1	0	1	Heterodisulfide reductase, subunit A and related polyferredoxins	C	Energy production and conversion
COG1149	1	0	0	0	1	2	2	1	0	0	MinD superfamily P-loop ATPase containing an inserted ferredoxin domain	C	Energy production and conversion
COG1154	1	1	1	1	1	1	1	1	1	2	Deoxyxylulose-5-phosphate synthase	HI	Multiple classes
COG1155	0	0	1	0	0	0	0	1	0	0	Archaeal/vacuolar-type H+-ATPase subunit A	C	Energy production and conversion
COG1156	0	0	1	0	0	0	0	1	0	0	Archaeal/vacuolar-type H+-ATPase subunit B	C	Energy production and conversion
COG1157	0	1	2	0	3	1	1	0	1	0	Flagellar biosynthesis/type III secretory pathway ATPase	NU	Multiple classes
COG1158	1	1	1	1	1	1	1	1	1	1	Transcription termination factor	K	Transcription
COG1159	1	1	1	2	1	1	1	1	1	1	GTPase	R	General function prediction only
COG1160	1	1	1	1	1	1	1	1	1	1	Predicted GTPases	R	General function prediction only
COG1162	1	0	1	1	1	2	1	1	0	0	Predicted GTPases	R	General function prediction only
COG1164	1	0	1	1	1	1	1	1	0	1	Oligoendopeptidase F	E	Amino acid transport and metabolism
COG1166	0	0	0	0	1	0	0	1	0	0	Arginine decarboxylase (spermidine biosynthesis)	E	Amino acid transport and metabolism
COG1167	7	0	11	2	4	6	2	3	0	1	Transcriptional regulators containing a DNA-binding HTH domain and an aminotransferase domain (MocR family) and their eukaryotic orthologs	KE	Multiple classes
COG1168	0	0	0	1	1	2	2	1	0	1	Bifunctional PLP-dependent enzyme with beta-cystathionase and maltose regulon repressor activities	E	Amino acid transport and metabolism
COG1171	8	2	7	5	7	5	2	5	3	5	Threonine dehydratase	E	Amino acid transport and metabolism
COG1172	0	0	32	9	4	7	9	11	0	4	Ribose/xylose/arabinose/galactoside ABC-type transport systems, permease components	G	Carbohydrate transport and metabolism
COG1173	8	0	16	6	14	8	7	8	1	7	ABC-type dipeptide/oligopeptide/nickel transport systems, permease components	EP	Multiple classes
COG1174	2	0	0	1	2	1	1	1	1	1	ABC-type proline/glycine betaine transport systems, permease component	E	Amino acid transport and metabolism
COG1175	2	1	25	8	17	9	9	9	1	13	ABC-type sugar transport systems, permease components	G	Carbohydrate transport and metabolism
COG1176	6	0	10	3	5	5	3	7	0	4	ABC-type spermidine/putrescine transport system, permease component I	E	Amino acid transport and metabolism
COG1177	6	0	10	3	6	5	3	8	0	4	ABC-type spermidine/putrescine transport system, permease component II	E	Amino acid transport and metabolism
COG1178	3	2	7	4	4	2	3	3	1	3	ABC-type Fe3+ transport system, permease component	P	Inorganic ion transport and metabolism
COG1179	0	0	0	0	2	0	0	0	0	0	Dinucleotide-utilizing enzymes involved in molybdopterin and thiamine biosynthesis family 1	H	Coenzyme transport and metabolism
COG1180	0	0	0	0	2	0	0	0	0	0	Pyruvate-formate lyase-activating enzyme	O	Posttranslational modification, protein turnover, chaperones
COG1181	2	2	1	1	2	1	1	1	1	1	D-alanine-D-alanine ligase and related ATP-grasp enzymes	M	Cell wall/membrane/envelope biogenesis
COG1182	0	1	3	1	3	1	1	1	2	1	Acyl carrier protein phosphodiesterase	I	Lipid transport and metabolism
COG1183	2	1	3	2	2	2	1	1	1	1	Phosphatidylserine synthase	I	Lipid transport and metabolism
COG1185	1	1	1	1	1	1	1	1	1	1	Polyribonucleotide nucleotidyltransferase (polynucleotide phosphorylase)	J	Translation, ribosomal structure and biogenesis
COG1186	2	3	3	2	3	2	2	2	2	2	Protein chain release factor B	J	Translation, ribosomal structure and biogenesis
COG1187	1	2	2	2	2	2	2	2	2	2	16S rRNA uridine-516 pseudouridylate synthase and related pseudouridylate synthases	J	Translation, ribosomal structure and biogenesis
COG1188	1	0	1	1	1	1	1	1	1	1	Ribosome-associated heat shock protein implicated in the recycling of the 50S subunit (S4 paralog)	J	Translation, ribosomal structure and biogenesis
COG1189	0	1	1	0	1	0	0	0	1	0	Predicted rRNA methylase	J	Translation, ribosomal structure and biogenesis
COG1191	0	1	0	0	0	0	0	0	1	0	DNA-directed RNA polymerase specialized sigma subunit	K	Transcription
COG1192	3	5	5	5	4	5	3	9	4	5	ATPases involved in chromosome partitioning	D	Cell cycle control, cell division, chromosome partitioning
COG1194	1	1	1	1	1	1	1	1	1	1	A/G-specific DNA glycosylase	L	Replication, recombination and repair
COG1195	1	1	1	1	1	1	1	1	1	1	Recombinational DNA repair ATPase (RecF pathway)	L	Replication, recombination and repair
COG1196	8	4	13	4	7	7	7	5	1	4	Chromosome segregation ATPases	D	Cell cycle control, cell division, chromosome partitioning
COG1197	1	1	1	1	1	1	1	1	1	1	Transcription-repair coupling factor (superfamily II helicase)	LK	Multiple classes
COG1198	1	1	1	1	1	1	1	1	1	1	Primosomal protein N' (replication factor Y) - superfamily II helicase	L	Replication, recombination and repair
COG1199	1	1	0	0	0	0	0	0	1	0	Rad3-related DNA helicases	KL	Multiple classes
COG1200	1	1	1	1	1	1	1	1	1	1	RecG-like helicase	LK	Multiple classes
COG1201	1	1	1	1	1	1	1	1	1	1	Lhr-like helicases	R	General function prediction only
COG1204	0	0	1	0	0	0	0	0	0	0	Superfamily II helicase	R	General function prediction only
COG1205	0	0	0	0	0	0	0	0	0	1	Distinct helicase family with a unique C-terminal domain including a metal-binding cysteine cluster	R	General function prediction only
COG1206	1	1	1	1	1	1	1	1	1	1	NAD(FAD)-utilizing enzyme possibly involved in translation	J	Translation, ribosomal structure and biogenesis
COG1207	1	1	1	1	2	1	1	1	1	1	N-acetylglucosamine-1-phosphate uridyltransferase (contains nucleotidyltransferase and I-patch acetyltransferase domains)	M	Cell wall/membrane/envelope biogenesis
COG1208	1	1	2	1	1	1	2	2	1	1	Nucleoside-diphosphate-sugar pyrophosphorylase involved in lipopolysaccharide biosynthesis/translation initiation factor 2B, gamma/epsilon subunits (eIF-2Bgamma/eIF-2Bepsilon)	MJ	Multiple classes
COG1209	0	1	2	1	0	1	1	1	0	2	dTDP-glucose pyrophosphorylase	M	Cell wall/membrane/envelope biogenesis
COG1210	1	1	1	1	1	1	1	2	1	1	UDP-glucose pyrophosphorylase	M	Cell wall/membrane/envelope biogenesis
COG1211	1	1	1	1	1	1	1	1	1	1	4-diphosphocytidyl-2-methyl-D-erithritol synthase	I	Lipid transport and metabolism
COG1212	0	0	1	1	1	1	1	1	0	1	CMP-2-keto-3-deoxyoctulosonic acid synthetase	M	Cell wall/membrane/envelope biogenesis
COG1213	0	1	0	0	0	0	1	0	1	0	Predicted sugar nucleotidyltransferases	M	Cell wall/membrane/envelope biogenesis
COG1214	1	1	1	1	1	1	1	1	1	1	Inactive homolog of metal-dependent proteases, putative molecular chaperone	O	Posttranslational modification, protein turnover, chaperones
COG1215	1	1	1	0	2	3	4	3	2	2	Glycosyltransferases, probably involved in cell wall biogenesis	M	Cell wall/membrane/envelope biogenesis
COG1216	1	1	5	2	0	1	5	2	1	2	Predicted glycosyltransferases	R	General function prediction only
COG1217	1	1	1	1	1	1	1	1	1	1	Predicted membrane GTPase involved in stress response	T	Signal transduction mechanisms
COG1218	1	1	1	1	1	1	1	1	1	1	3'-Phosphoadenosine 5'-phosphosulfate (PAPS) 3'-phosphatase	P	Inorganic ion transport and metabolism
COG1219	1	1	1	1	1	1	1	1	1	1	ATP-dependent protease Clp, ATPase subunit	O	Posttranslational modification, protein turnover, chaperones
COG1220	1	1	1	1	1	1	1	1	1	1	ATP-dependent protease HslVU (ClpYQ), ATPase subunit	O	Posttranslational modification, protein turnover, chaperones
COG1222	0	0	0	1	0	0	0	0	0	0	ATP-dependent 26S proteasome regulatory subunit	O	Posttranslational modification, protein turnover, chaperones
COG1225	5	3	4	3	6	2	2	1	7	2	Peroxiredoxin	O	Posttranslational modification, protein turnover, chaperones
COG1226	1	2	2	2	2	1	2	1	2	1	Kef-type K+ transport systems, predicted NAD-binding component	P	Inorganic ion transport and metabolism
COG1227	0	0	1	1	0	1	1	1	0	1	Inorganic pyrophosphatase/exopolyphosphatase	C	Energy production and conversion
COG1228	3	4	2	1	1	1	3	6	4	3	Imidazolonepropionase and related amidohydrolases	Q	Secondary metabolites biosynthesis, transport and catabolism
COG1230	1	1	1	1	0	1	0	1	1	0	Co/Zn/Cd efflux system component	P	Inorganic ion transport and metabolism
COG1231	2	0	2	1	1	2	0	0	1	1	Monoamine oxidase	E	Amino acid transport and metabolism
COG1232	0	1	0	0	1	0	0	0	2	0	Protoporphyrinogen oxidase	H	Coenzyme transport and metabolism
COG1233	1	1	2	0	0	1	0	0	2	3	Phytoene dehydrogenase and related proteins	Q	Secondary metabolites biosynthesis, transport and catabolism
COG1234	2	2	2	1	1	0	2	7	3	1	Metal-dependent hydrolases of the beta-lactamase superfamily III	R	General function prediction only
COG1235	3	3	2	1	2	1	1	1	1	1	Metal-dependent hydrolases of the beta-lactamase superfamily I	R	General function prediction only
COG1236	2	1	2	2	1	1	0	0	2	1	Predicted exonuclease of the beta-lactamase fold involved in RNA processing	J	Translation, ribosomal structure and biogenesis
COG1237	1	0	0	0	0	0	0	0	0	0	Metal-dependent hydrolases of the beta-lactamase superfamily II	R	General function prediction only
COG1238	2	1	2	1	2	1	1	1	1	0	Predicted membrane protein	S	Function unknown
COG1239	0	0	0	0	0	0	0	0	0	2	Mg-chelatase subunit ChlI	H	Coenzyme transport and metabolism
COG1240	0	0	3	0	0	2	1	1	0	2	Mg-chelatase subunit ChlD	H	Coenzyme transport and metabolism
COG1246	0	0	3	1	1	2	1	1	1	2	N-acetylglutamate synthase and related acetyltransferases	E	Amino acid transport and metabolism
COG1247	1	0	4	1	3	2	2	2	1	5	Sortase and related acyltransferases	M	Cell wall/membrane/envelope biogenesis
COG1249	4	4	6	4	4	9	6	8	5	4	Pyruvate/2-oxoglutarate dehydrogenase complex, dihydrolipoamide dehydrogenase (E3) component, and related enzymes	C	Energy production and conversion
COG1250	5	1	6	5	5	7	6	7	3	6	3-hydroxyacyl-CoA dehydrogenase	I	Lipid transport and metabolism
COG1251	0	0	3	2	0	2	2	0	0	2	NAD(P)H-nitrite reductase	C	Energy production and conversion
COG1252	0	2	0	1	1	2	1	1	2	0	NADH dehydrogenase, FAD-containing subunit	C	Energy production and conversion
COG1253	1	2	1	1	1	1	1	1	2	1	Hemolysins and related proteins containing CBS domains	R	General function prediction only
COG1254	0	0	1	0	1	0	1	0	0	0	Acylphosphatases	C	Energy production and conversion
COG1256	0	1	1	0	3	1	1	0	1	1	Flagellar hook-associated protein	N	Cell motility
COG1260	0	1	0	0	0	0	1	0	0	0	Myo-inositol-1-phosphate synthase	I	Lipid transport and metabolism
COG1261	0	1	1	0	2	1	1	0	1	0	Flagellar basal body P-ring biosynthesis protein	NO	Multiple classes
COG1262	2	2	1	0	1	1	0	0	2	1	Uncharacterized conserved protein	S	Function unknown
COG1263	0	0	0	0	2	0	0	0	0	0	Phosphotransferase system IIC components, glucose/maltose/N-acetylglucosamine-specific	G	Carbohydrate transport and metabolism
COG1264	0	0	0	0	2	0	0	0	0	0	Phosphotransferase system IIB components	G	Carbohydrate transport and metabolism
COG1266	0	0	0	1	1	1	1	2	0	2	Predicted metal-dependent membrane protease	R	General function prediction only
COG1267	0	0	0	1	0	1	1	1	0	1	Phosphatidylglycerophosphatase A and related proteins	I	Lipid transport and metabolism
COG1268	1	0	2	2	1	1	1	1	0	1	Uncharacterized conserved protein	R	General function prediction only
COG1269	0	0	2	0	0	0	0	1	0	0	Archaeal/vacuolar-type H+-ATPase subunit I	C	Energy production and conversion
COG1270	2	0	1	1	1	1	1	1	0	1	Cobalamin biosynthesis protein CobD/CbiB	H	Coenzyme transport and metabolism
COG1271	1	0	1	1	1	0	0	0	1	0	Cytochrome bd-type quinol oxidase, subunit 1	C	Energy production and conversion
COG1272	0	0	1	1	1	0	0	1	1	1	Predicted membrane protein, hemolysin III homolog	R	General function prediction only
COG1273	0	0	0	0	0	0	0	0	1	0	Uncharacterized conserved protein	S	Function unknown
COG1275	0	0	0	0	1	0	1	0	0	0	Tellurite resistance protein and related permeases	P	Inorganic ion transport and metabolism
COG1276	0	0	0	1	0	0	0	1	0	0	Putative copper export protein	P	Inorganic ion transport and metabolism
COG1277	2	1	1	0	1	1	1	1	2	0	ABC-type transport system involved in multi-copper enzyme maturation, permease component	R	General function prediction only
COG1278	5	2	5	5	6	4	4	4	3	5	Cold shock proteins	K	Transcription
COG1279	1	0	0	1	1	1	1	1	0	1	Lysine efflux permease	R	General function prediction only
COG1280	15	1	16	4	18	7	4	7	3	10	Putative threonine efflux protein	E	Amino acid transport and metabolism
COG1281	1	1	1	1	1	1	1	1	1	1	Disulfide bond chaperones of the HSP33 family	O	Posttranslational modification, protein turnover, chaperones
COG1282	1	1	1	1	1	1	1	2	1	1	NAD/NADP transhydrogenase beta subunit	C	Energy production and conversion
COG1283	2	0	3	1	2	2	1	4	0	2	Na+/phosphate symporter	P	Inorganic ion transport and metabolism
COG1284	0	0	0	0	0	0	1	0	0	1	Uncharacterized conserved protein	S	Function unknown
COG1285	0	0	0	0	0	1	0	0	0	0	Uncharacterized membrane protein	S	Function unknown
COG1286	1	1	1	1	1	1	1	1	1	1	Uncharacterized membrane protein, required for colicin V production	R	General function prediction only
COG1287	0	0	0	1	0	0	0	0	1	0	Uncharacterized membrane protein, required for N-linked glycosylation	R	General function prediction only
COG1288	1	0	1	0	1	0	1	0	0	0	Predicted membrane protein	S	Function unknown
COG1289	0	0	2	0	1	0	0	0	0	0	Predicted membrane protein	S	Function unknown
COG1290	1	1	1	1	1	1	1	1	1	1	Cytochrome b subunit of the bc complex	C	Energy production and conversion
COG1291	0	2	1	0	2	1	1	1	2	0	Flagellar motor component	N	Cell motility
COG1292	4	1	3	2	9	4	3	4	2	3	Choline-glycine betaine transporter	M	Cell wall/membrane/envelope biogenesis
COG1294	1	0	1	1	1	0	0	0	1	1	Cytochrome bd-type quinol oxidase, subunit 2	C	Energy production and conversion
COG1295	1	1	1	1	1	1	1	1	1	1	Predicted membrane protein	S	Function unknown
COG1296	3	0	2	1	3	1	1	1	0	1	Predicted branched-chain amino acid permease (azaleucine resistance)	E	Amino acid transport and metabolism
COG1298	0	1	1	0	2	1	1	1	1	0	Flagellar biosynthesis pathway, component FlhA	NU	Multiple classes
COG1300	0	1	1	0	0	0	0	0	1	0	Uncharacterized membrane protein	S	Function unknown
COG1301	0	2	2	0	0	0	0	0	1	0	Na+/H+-dicarboxylate symporters	C	Energy production and conversion
COG1304	2	2	4	4	1	3	3	4	1	3	L-lactate dehydrogenase (FMN-dependent) and related alpha-hydroxy acid dehydrogenases	C	Energy production and conversion
COG1305	2	2	4	0	1	0	0	1	1	1	Transglutaminase-like enzymes, putative cysteine proteases	E	Amino acid transport and metabolism
COG1309	21	13	43	12	60	28	17	31	23	15	Transcriptional regulator	K	Transcription
COG1310	0	0	0	0	0	0	0	0	1	0	Predicted metal-dependent protease of the PAD1/JAB1 superfamily	R	General function prediction only
COG1312	0	1	2	0	1	2	0	0	0	1	D-mannonate dehydratase	G	Carbohydrate transport and metabolism
COG1314	1	1	1	1	1	1	1	1	1	1	Preprotein translocase subunit SecG	U	Intracellular trafficking, secretion, and vesicular transport
COG1317	0	1	2	0	1	0	0	0	0	0	Flagellar biosynthesis/type III secretory pathway protein	NU	Multiple classes
COG1319	6	0	4	2	1	1	2	4	0	2	Aerobic-type carbon monoxide dehydrogenase, middle subunit CoxM/CutM homologs	C	Energy production and conversion
COG1320	1	0	1	1	1	1	1	1	0	1	Multisubunit Na+/H+ antiporter, MnhG subunit	P	Inorganic ion transport and metabolism
COG1321	0	0	0	0	0	0	0	1	0	0	Mn-dependent transcriptional regulator	K	Transcription
COG1322	1	1	1	1	1	1	1	1	1	1	Uncharacterized protein conserved in bacteria	S	Function unknown
COG1324	0	1	0	0	0	0	0	0	1	0	Uncharacterized protein involved in tolerance to divalent cations	P	Inorganic ion transport and metabolism
COG1327	1	1	1	1	1	1	1	1	1	1	Predicted transcriptional regulator, consists of a Zn-ribbon and ATP-cone domains	K	Transcription
COG1329	1	1	1	1	1	1	1	1	1	1	Transcriptional regulators, similar to M. xanthus CarD	K	Transcription
COG1331	2	0	0	0	1	0	0	0	0	0	Highly conserved protein containing a thioredoxin domain	O	Posttranslational modification, protein turnover, chaperones
COG1334	0	0	1	0	0	0	0	0	0	0	Uncharacterized flagellar protein FlaG	N	Cell motility
COG1335	8	0	9	1	11	2	2	3	3	2	Amidases related to nicotinamidase	Q	Secondary metabolites biosynthesis, transport and catabolism
COG1338	0	1	1	0	2	1	1	1	1	1	Flagellar biosynthesis pathway, component FliP	NU	Multiple classes
COG1342	0	0	0	0	1	0	0	0	0	0	Predicted DNA-binding proteins	R	General function prediction only
COG1344	0	2	5	0	3	3	2	0	2	1	Flagellin and related hook-associated proteins	N	Cell motility
COG1345	0	1	0	0	0	0	0	0	1	0	Flagellar capping protein	N	Cell motility
COG1347	0	0	1	0	1	1	1	1	0	0	Na+-transporting NADH:ubiquinone oxidoreductase, subunit NqrD	C	Energy production and conversion
COG1348	0	0	0	0	0	0	0	0	0	2	Nitrogenase subunit NifH (ATPase)	P	Inorganic ion transport and metabolism
COG1349	3	0	7	2	6	6	2	3	0	2	Transcriptional regulators of sugar metabolism	KG	Multiple classes
COG1351	0	0	0	1	0	0	0	1	0	1	Predicted alternative thymidylate synthase	F	Nucleotide transport and metabolism
COG1352	0	1	1	0	1	2	0	0	0	0	Methylase of chemotaxis methyl-accepting proteins	NT	Multiple classes
COG1354	1	1	1	1	1	1	1	1	1	1	Uncharacterized conserved protein	S	Function unknown
COG1357	3	0	3	0	4	1	1	0	1	0	Uncharacterized low-complexity proteins	S	Function unknown
COG1359	2	4	3	2	2	2	3	3	4	2	Uncharacterized conserved protein	S	Function unknown
COG1360	1	1	3	2	4	2	2	1	1	4	Flagellar motor protein	N	Cell motility
COG1363	0	0	1	1	1	0	0	1	0	1	Cellulase M and related proteins	G	Carbohydrate transport and metabolism
COG1364	1	1	1	1	1	1	1	1	1	1	N-acetylglutamate synthase (N-acetylornithine aminotransferase)	E	Amino acid transport and metabolism
COG1366	0	1	2	0	0	2	1	1	0	2	Anti-anti-sigma regulatory factor (antagonist of anti-sigma factor)	T	Signal transduction mechanisms
COG1368	0	0	0	0	0	0	0	0	1	1	Phosphoglycerol transferase and related proteins, alkaline phosphatase superfamily	M	Cell wall/membrane/envelope biogenesis
COG1376	8	1	11	2	5	6	3	6	1	2	Uncharacterized protein conserved in bacteria	S	Function unknown
COG1377	0	1	2	0	3	1	1	0	1	0	Flagellar biosynthesis pathway, component FlhB	NU	Multiple classes
COG1381	1	1	1	1	1	1	1	1	1	1	Recombinational DNA repair protein (RecF pathway)	L	Replication, recombination and repair
COG1384	1	1	1	1	1	1	1	1	1	1	Lysyl-tRNA synthetase (class I)	J	Translation, ribosomal structure and biogenesis
COG1385	1	1	1	1	1	1	1	1	1	1	Uncharacterized protein conserved in bacteria	S	Function unknown
COG1386	1	1	1	2	1	1	1	1	1	1	Predicted transcriptional regulator containing the HTH domain	K	Transcription
COG1390	0	0	1	0	0	0	0	1	0	0	Archaeal/vacuolar-type H+-ATPase subunit E	C	Energy production and conversion
COG1391	1	1	1	1	1	1	1	1	1	1	Glutamine synthetase adenylyltransferase	OT	Multiple classes
COG1393	2	2	2	2	2	2	3	2	2	1	Arsenate reductase and related proteins, glutaredoxin family	P	Inorganic ion transport and metabolism
COG1394	0	0	1	0	0	0	0	1	0	0	Archaeal/vacuolar-type H+-ATPase subunit D	C	Energy production and conversion
COG1396	9	3	15	9	6	11	10	12	5	11	Predicted transcriptional regulators	K	Transcription
COG1397	1	0	0	0	1	0	0	0	0	0	ADP-ribosylglycohydrolase	O	Posttranslational modification, protein turnover, chaperones
COG1398	0	1	1	0	0	0	0	0	3	0	Fatty-acid desaturase	I	Lipid transport and metabolism
COG1399	1	0	0	1	1	1	1	1	1	1	Predicted metal-binding, possibly nucleic acid-binding protein	R	General function prediction only
COG1401	0	0	0	0	0	0	0	0	0	1	GTPase subunit of restriction endonuclease	V	Defense mechanisms
COG1402	3	0	2	0	2	0	1	0	0	2	Uncharacterized protein, putative amidase	R	General function prediction only
COG1403	1	1	1	1	1	2	1	1	1	2	Restriction endonuclease	V	Defense mechanisms
COG1404	5	0	4	1	2	0	0	0	2	0	Subtilisin-like serine proteases	O	Posttranslational modification, protein turnover, chaperones
COG1407	1	1	1	1	1	1	2	1	1	1	Predicted ICC-like phosphoesterases	R	General function prediction only
COG1408	1	1	2	0	1	0	0	0	0	0	Predicted phosphohydrolases	R	General function prediction only
COG1409	2	2	6	2	4	1	2	2	1	2	Predicted phosphohydrolases	R	General function prediction only
COG1410	2	1	2	1	1	1	1	1	1	1	Methionine synthase I, cobalamin-binding domain	E	Amino acid transport and metabolism
COG1413	0	0	2	0	2	0	1	0	0	1	FOG: HEAT repeat	C	Energy production and conversion
COG1414	5	0	10	3	5	9	6	7	0	4	Transcriptional regulator	K	Transcription
COG1416	0	1	0	0	0	0	0	0	1	0	Uncharacterized conserved protein	S	Function unknown
COG1418	0	0	0	0	1	1	0	1	0	0	Predicted HD superfamily hydrolase	R	General function prediction only
COG1420	1	1	1	1	1	1	1	1	1	1	Transcriptional regulator of heat shock gene	K	Transcription
COG1426	1	1	0	1	0	1	1	1	1	1	Uncharacterized protein conserved in bacteria	S	Function unknown
COG1429	1	0	1	1	1	1	1	1	0	2	Cobalamin biosynthesis protein CobN and related Mg-chelatases	H	Coenzyme transport and metabolism
COG1430	1	1	1	1	1	1	1	1	1	1	Uncharacterized conserved protein	S	Function unknown
COG1432	2	1	1	1	1	1	1	2	1	3	Uncharacterized conserved protein	S	Function unknown
COG1434	2	2	2	2	2	0	0	0	1	0	Uncharacterized conserved protein	S	Function unknown
COG1435	0	1	1	1	1	1	1	1	1	1	Thymidine kinase	F	Nucleotide transport and metabolism
COG1437	0	0	0	0	2	0	0	0	0	0	Adenylate cyclase, class 2 (thermophilic)	F	Nucleotide transport and metabolism
COG1442	1	0	0	0	2	0	1	0	0	0	Lipopolysaccharide biosynthesis proteins, LPS:glycosyltransferases	M	Cell wall/membrane/envelope biogenesis
COG1443	1	0	0	1	0	1	0	1	0	2	Isopentenyldiphosphate isomerase	I	Lipid transport and metabolism
COG1444	0	0	0	0	0	0	1	0	0	0	Predicted P-loop ATPase fused to an acetyltransferase	R	General function prediction only
COG1446	0	1	0	0	1	0	0	0	1	0	Asparaginase	E	Amino acid transport and metabolism
COG1448	0	1	0	1	0	1	1	1	0	1	Aspartate/tyrosine/aromatic aminotransferase	E	Amino acid transport and metabolism
COG1450	1	0	1	2	1	0	0	0	1	0	Type II secretory pathway, component PulD	NU	Multiple classes
COG1451	1	1	1	1	1	2	1	1	1	1	Predicted metal-dependent hydrolase	R	General function prediction only
COG1452	1	1	1	1	1	1	1	1	1	1	Organic solvent tolerance protein OstA	M	Cell wall/membrane/envelope biogenesis
COG1454	3	0	5	1	4	2	1	1	1	2	Alcohol dehydrogenase, class IV	C	Energy production and conversion
COG1457	0	1	2	0	0	0	0	0	0	0	Purine-cytosine permease and related proteins	F	Nucleotide transport and metabolism
COG1459	1	0	0	2	0	0	0	0	1	0	Type II secretory pathway, component PulF	NU	Multiple classes
COG1462	0	1	0	0	1	0	0	0	1	0	Uncharacterized protein involved in formation of curli polymers	M	Cell wall/membrane/envelope biogenesis
COG1463	1	1	2	0	1	1	2	2	1	2	ABC-type transport system involved in resistance to organic solvents, periplasmic component	Q	Secondary metabolites biosynthesis, transport and catabolism
COG1466	1	1	1	1	1	1	1	1	1	1	DNA polymerase III, delta subunit	L	Replication, recombination and repair
COG1469	0	0	0	1	0	1	1	1	0	1	Uncharacterized conserved protein	S	Function unknown
COG1472	2	2	2	1	2	2	1	1	5	1	Beta-glucosidase-related glycosidases	G	Carbohydrate transport and metabolism
COG1473	2	3	3	3	3	7	5	4	3	4	Metal-dependent amidase/aminoacylase/carboxypeptidase	R	General function prediction only
COG1474	1	0	0	0	0	0	0	0	0	0	Cdc6-related protein, AAA superfamily ATPase	LO	Multiple classes
COG1475	1	1	3	5	4	3	3	7	2	4	Predicted transcriptional regulators	K	Transcription
COG1476	0	2	3	0	1	0	0	0	3	0	Predicted transcriptional regulators	K	Transcription
COG1477	1	0	3	0	1	1	2	2	0	0	Membrane-associated lipoprotein involved in thiamine biosynthesis	H	Coenzyme transport and metabolism
COG1478	0	0	0	0	1	0	0	0	0	0	Uncharacterized conserved protein	S	Function unknown
COG1479	0	0	0	0	0	1	0	0	0	0	Uncharacterized conserved protein	S	Function unknown
COG1482	0	1	0	0	0	0	0	0	1	0	Phosphomannose isomerase	G	Carbohydrate transport and metabolism
COG1484	0	0	3	0	0	0	0	0	0	0	DNA replication protein	L	Replication, recombination and repair
COG1485	1	1	1	1	1	1	1	1	1	1	Predicted ATPase	R	General function prediction only
COG1486	0	0	0	0	1	1	1	1	0	0	Alpha-galactosidases/6-phospho-beta-glucosidases, family 4 of glycosyl hydrolases	G	Carbohydrate transport and metabolism
COG1487	0	0	0	0	0	0	0	0	1	0	Predicted nucleic acid-binding protein, contains PIN domain	R	General function prediction only
COG1488	1	0	0	1	1	1	1	1	0	1	Nicotinic acid phosphoribosyltransferase	H	Coenzyme transport and metabolism
COG1489	1	0	1	1	1	1	1	1	0	1	DNA-binding protein, stimulates sugar fermentation	R	General function prediction only
COG1490	0	0	0	1	0	1	1	1	0	1	D-Tyr-tRNAtyr deacylase	J	Translation, ribosomal structure and biogenesis
COG1492	1	0	1	1	1	1	1	1	0	1	glutamine synthetase adenylyltransferase	H	Coenzyme transport and metabolism
COG1493	2	1	1	1	1	1	1	1	2	1	Serine kinase of the HPr protein, regulates carbohydrate metabolism	T	Signal transduction mechanisms
COG1494	1	1	1	1	1	1	1	1	1	1	Fructose-1,6-bisphosphatase/sedoheptulose 1,7-bisphosphatase and related proteins	G	Carbohydrate transport and metabolism
COG1495	1	1	2	1	1	1	1	3	1	1	Disulfide bond formation protein DsbB	O	Posttranslational modification, protein turnover, chaperones
COG1496	1	1	1	1	1	1	1	1	1	1	Uncharacterized conserved protein	S	Function unknown
COG1501	0	0	1	0	1	0	0	0	0	0	Alpha-glucosidases, family 31 of glycosyl hydrolases	G	Carbohydrate transport and metabolism
COG1502	0	0	1	0	3	1	2	3	1	2	Phosphatidylserine/phosphatidylglycerophosphate/cardiolipin synthases and related enzymes	I	Lipid transport and metabolism
COG1505	0	1	0	0	0	0	0	0	1	0	Serine proteases of the peptidase family S9A	E	Amino acid transport and metabolism
COG1506	1	11	1	0	2	0	0	1	6	2	Dipeptidyl aminopeptidases/acylaminoacyl-peptidases	E	Amino acid transport and metabolism
COG1508	1	1	1	0	1	0	0	0	1	0	DNA-directed RNA polymerase specialized sigma subunit, sigma54 homolog	K	Transcription
COG1509	0	0	0	0	0	1	0	0	0	0	Lysine 2,3-aminomutase	E	Amino acid transport and metabolism
COG1510	1	1	1	1	0	0	0	1	0	0	Predicted transcriptional regulators	K	Transcription
COG1511	1	0	0	0	1	0	0	0	0	0	Predicted membrane protein	S	Function unknown
COG1512	0	1	2	1	0	1	1	0	2	0	Beta-propeller domains of methanol dehydrogenase type	R	General function prediction only
COG1514	1	0	1	0	1	0	1	0	0	0	2'-5' RNA ligase	J	Translation, ribosomal structure and biogenesis
COG1516	0	0	0	0	1	0	0	0	1	0	Flagellin-specific chaperone FliS	NUO	Multiple classes
COG1519	0	0	1	3	1	2	3	2	0	3	3-deoxy-D-manno-octulosonic-acid transferase	M	Cell wall/membrane/envelope biogenesis
COG1520	0	2	1	1	1	1	1	1	1	1	FOG: WD40-like repeat	S	Function unknown
COG1521	0	1	0	1	0	1	1	1	1	1	Putative transcriptional regulator, homolog of Bvg accessory factor	K	Transcription
COG1522	11	5	24	15	20	18	18	19	7	11	Transcriptional regulators	K	Transcription
COG1523	0	0	1	1	0	0	0	0	0	1	Type II secretory pathway, pullulanase PulA and related glycosidases	G	Carbohydrate transport and metabolism
COG1524	1	0	4	0	0	2	3	2	2	1	Uncharacterized proteins of the AP superfamily	R	General function prediction only
COG1525	1	1	1	2	3	0	2	1	1	4	Micrococcal nuclease (thermonuclease) homologs	L	Replication, recombination and repair
COG1526	1	0	1	1	1	1	1	1	0	1	Uncharacterized protein required for formate dehydrogenase activity	C	Energy production and conversion
COG1528	0	0	0	0	1	0	0	0	0	0	Ferritin-like protein	P	Inorganic ion transport and metabolism
COG1529	12	2	6	5	5	2	4	7	3	4	Aerobic-type carbon monoxide dehydrogenase, large subunit CoxL/CutL homologs	C	Energy production and conversion
COG1530	1	2	1	2	1	2	2	2	2	2	Ribonucleases G and E	J	Translation, ribosomal structure and biogenesis
COG1533	1	1	1	1	1	1	1	1	1	1	DNA repair photolyase	L	Replication, recombination and repair
COG1536	0	1	1	1	2	1	1	1	1	1	Flagellar motor switch protein	N	Cell motility
COG1538	3	6	5	1	4	2	3	2	8	4	Outer membrane protein	MU	Multiple classes
COG1539	1	1	1	1	1	1	1	1	1	1	Dihydroneopterin aldolase	H	Coenzyme transport and metabolism
COG1540	0	0	1	1	0	2	1	2	1	1	Uncharacterized proteins, homologs of lactam utilization protein B	R	General function prediction only
COG1541	2	0	2	2	2	2	2	1	1	2	Coenzyme F390 synthetase	H	Coenzyme transport and metabolism
COG1544	1	1	1	1	1	1	1	1	1	1	Ribosome-associated protein Y (PSrp-1)	J	Translation, ribosomal structure and biogenesis
COG1545	1	1	0	0	1	1	0	1	1	0	Predicted nucleic-acid-binding protein containing a Zn-ribbon	R	General function prediction only
COG1546	1	2	1	1	1	1	1	1	1	1	Uncharacterized protein (competence- and mitomycin-induced)	R	General function prediction only
COG1558	0	1	1	0	2	1	1	0	1	0	Flagellar basal body rod protein	N	Cell motility
COG1559	1	1	1	1	1	1	1	1	1	1	Predicted periplasmic solute-binding protein	R	General function prediction only
COG1560	1	0	1	1	1	1	2	1	0	2	Lauroyl/myristoyl acyltransferase	M	Cell wall/membrane/envelope biogenesis
COG1561	1	0	1	1	1	1	1	1	0	1	Uncharacterized stress-induced protein	S	Function unknown
COG1562	3	1	1	1	1	1	1	1	1	2	Phytoene/squalene synthetase	I	Lipid transport and metabolism
COG1563	1	0	0	0	0	0	0	0	0	0	Predicted subunit of the Multisubunit Na+/H+ antiporter	P	Inorganic ion transport and metabolism
COG1564	1	0	0	0	0	1	0	0	0	0	Thiamine pyrophosphokinase	H	Coenzyme transport and metabolism
COG1565	1	1	1	1	1	1	1	1	1	1	Uncharacterized conserved protein	S	Function unknown
COG1566	6	2	15	3	15	7	9	13	6	7	Multidrug resistance efflux pump	V	Defense mechanisms
COG1570	1	1	2	1	1	1	1	1	1	1	Exonuclease VII, large subunit	L	Replication, recombination and repair
COG1573	2	1	3	2	3	2	2	2	3	2	Uracil-DNA glycosylase	L	Replication, recombination and repair
COG1574	1	2	1	0	2	4	0	3	2	3	Predicted metal-dependent hydrolase with the TIM-barrel fold	R	General function prediction only
COG1575	0	0	0	0	0	1	0	0	0	0	1,4-dihydroxy-2-naphthoate octaprenyltransferase	H	Coenzyme transport and metabolism
COG1576	1	1	1	1	1	1	1	1	1	1	Uncharacterized conserved protein	S	Function unknown
COG1580	0	1	1	0	1	1	1	0	1	0	Flagellar basal body-associated protein	N	Cell motility
COG1584	0	0	0	0	1	0	0	0	0	0	Predicted membrane protein	S	Function unknown
COG1585	1	0	1	1	1	1	1	1	1	1	Membrane protein implicated in regulation of membrane protease activity	OU	Multiple classes
COG1586	1	0	1	0	0	1	0	0	0	0	S-adenosylmethionine decarboxylase	E	Amino acid transport and metabolism
COG1587	1	1	1	1	1	1	1	1	1	1	Uroporphyrinogen-III synthase	H	Coenzyme transport and metabolism
COG1589	1	1	1	1	1	1	1	1	1	1	Cell division septal protein	M	Cell wall/membrane/envelope biogenesis
COG1593	13	0	42	13	16	26	17	15	0	15	TRAP-type C4-dicarboxylate transport system, large permease component	G	Carbohydrate transport and metabolism
COG1595	7	6	10	5	5	3	3	6	5	4	DNA-directed RNA polymerase specialized sigma subunit, sigma24 homolog	K	Transcription
COG1596	1	5	1	2	4	2	2	3	5	2	Periplasmic protein involved in polysaccharide export	M	Cell wall/membrane/envelope biogenesis
COG1597	0	1	2	0	1	0	0	0	2	0	Sphingosine kinase and enzymes related to eukaryotic diacylglycerol kinase	IR	Multiple classes
COG1598	1	0	0	0	0	0	0	0	0	0	Uncharacterized conserved protein	S	Function unknown
COG1600	2	1	2	2	2	4	2	2	1	3	Uncharacterized Fe-S protein	C	Energy production and conversion
COG1605	1	2	2	1	3	2	2	3	2	1	Chorismate mutase	E	Amino acid transport and metabolism
COG1606	0	0	0	0	0	1	0	1	0	1	ATP-utilizing enzymes of the PP-loop superfamily	R	General function prediction only
COG1607	1	1	1	0	1	1	1	0	1	1	Acyl-CoA hydrolase	I	Lipid transport and metabolism
COG1609	2	1	24	9	17	11	10	8	4	9	Transcriptional regulators	K	Transcription
COG1610	1	1	1	1	1	1	1	1	1	1	Uncharacterized conserved protein	S	Function unknown
COG1611	2	2	2	2	2	2	2	2	2	2	Predicted Rossmann fold nucleotide-binding protein	R	General function prediction only
COG1612	1	1	1	1	1	1	1	1	1	1	Uncharacterized protein required for cytochrome oxidase assembly	O	Posttranslational modification, protein turnover, chaperones
COG1619	0	1	0	0	0	0	0	0	1	0	Uncharacterized proteins, homologs of microcin C7 resistance protein MccF	V	Defense mechanisms
COG1621	0	0	1	1	0	0	0	0	0	0	Beta-fructosidases (levanase/invertase)	G	Carbohydrate transport and metabolism
COG1622	1	1	2	1	2	1	1	2	1	1	Heme/copper-type cytochrome/quinol oxidases, subunit 2	C	Energy production and conversion
COG1629	0	19	0	0	5	0	2	1	29	0	Outer membrane receptor proteins, mostly Fe transport	P	Inorganic ion transport and metabolism
COG1633	1	0	0	1	1	1	0	0	0	1	Uncharacterized conserved protein	S	Function unknown
COG1638	13	0	44	15	18	25	16	15	0	15	TRAP-type C4-dicarboxylate transport system, periplasmic component	G	Carbohydrate transport and metabolism
COG1640	0	0	1	0	0	0	0	0	0	0	4-alpha-glucanotransferase	G	Carbohydrate transport and metabolism
COG1641	0	0	0	0	0	1	0	0	0	0	Uncharacterized conserved protein	S	Function unknown
COG1643	0	1	1	1	1	1	1	1	0	1	HrpA-like helicases	L	Replication, recombination and repair
COG1647	0	0	0	1	2	0	0	2	0	0	Esterase/lipase	R	General function prediction only
COG1648	1	1	2	2	1	0	0	0	1	2	Siroheme synthase (precorrin-2 oxidase/ferrochelatase domain)	H	Coenzyme transport and metabolism
COG1651	2	3	3	3	2	3	2	4	3	3	Protein-disulfide isomerase	O	Posttranslational modification, protein turnover, chaperones
COG1652	2	0	2	2	1	1	1	4	0	1	Uncharacterized protein containing LysM domain	S	Function unknown
COG1653	2	1	25	8	16	10	9	9	1	13	ABC-type sugar transport system, periplasmic component	G	Carbohydrate transport and metabolism
COG1657	1	0	0	0	0	0	0	0	0	0	Squalene cyclase	I	Lipid transport and metabolism
COG1660	0	1	0	1	0	0	1	1	1	1	Predicted P-loop-containing kinase	R	General function prediction only
COG1663	0	0	1	1	1	1	1	1	0	1	Tetraacyldisaccharide-1-P 4'-kinase	M	Cell wall/membrane/envelope biogenesis
COG1664	1	1	0	1	0	1	1	1	1	2	Integral membrane protein CcmA involved in cell shape determination	M	Cell wall/membrane/envelope biogenesis
COG1668	0	1	0	0	0	0	0	0	1	0	ABC-type Na+ efflux pump, permease component	CP	Multiple classes
COG1670	7	4	17	8	23	7	10	9	8	10	Acetyltransferases, including N-acetylases of ribosomal proteins	J	Translation, ribosomal structure and biogenesis
COG1671	1	1	1	1	1	1	1	1	1	1	Uncharacterized protein conserved in bacteria	S	Function unknown
COG1674	1	2	1	1	1	1	1	1	1	1	DNA segregation ATPase FtsK/SpoIIIE and related proteins	D	Cell cycle control, cell division, chromosome partitioning
COG1677	0	1	1	0	2	1	1	0	1	0	Flagellar hook-basal body protein	NU	Multiple classes
COG1678	1	0	1	1	1	1	1	1	1	1	Putative transcriptional regulator	K	Transcription
COG1679	1	0	0	0	0	0	0	0	0	1	Uncharacterized conserved protein	S	Function unknown
COG1680	2	11	6	1	3	1	2	5	16	5	Beta-lactamase class C and other penicillin binding proteins	V	Defense mechanisms
COG1682	0	1	0	1	1	1	2	1	0	2	ABC-type polysaccharide/polyol phosphate export systems, permease component	GM	Multiple classes
COG1684	0	1	1	0	2	1	1	0	1	0	Flagellar biosynthesis pathway, component FliR	NU	Multiple classes
COG1686	3	1	4	2	4	2	2	2	1	2	D-alanyl-D-alanine carboxypeptidase	M	Cell wall/membrane/envelope biogenesis
COG1690	0	1	2	0	1	0	0	0	0	0	Uncharacterized conserved protein	S	Function unknown
COG1691	0	0	0	0	0	1	0	0	0	0	NCAIR mutase (PurE)-related proteins	R	General function prediction only
COG1692	1	0	1	1	1	1	1	1	0	1	Uncharacterized protein conserved in bacteria	S	Function unknown
COG1694	1	0	0	0	1	0	0	0	0	0	Predicted pyrophosphatase	R	General function prediction only
COG1695	1	2	1	0	2	0	1	0	3	0	Predicted transcriptional regulators	K	Transcription
COG1696	2	0	1	1	0	1	2	0	0	0	Predicted membrane protein involved in D-alanine export	M	Cell wall/membrane/envelope biogenesis
COG1702	1	1	1	1	1	1	1	1	1	1	Phosphate starvation-inducible protein PhoH, predicted ATPase	T	Signal transduction mechanisms
COG1703	0	0	2	1	2	1	1	1	0	1	Putative periplasmic protein kinase ArgK and related GTPases of G3E family	E	Amino acid transport and metabolism
COG1704	1	2	1	0	0	0	0	0	1	0	Uncharacterized conserved protein	S	Function unknown
COG1706	0	1	1	0	2	1	1	1	1	1	Flagellar basal-body P-ring protein	N	Cell motility
COG1712	2	0	1	0	0	0	0	1	0	1	Predicted dinucleotide-utilizing enzyme	R	General function prediction only
COG1714	0	1	2	1	1	0	0	0	1	1	Predicted membrane protein/domain	S	Function unknown
COG1716	0	0	0	1	1	1	0	1	0	1	FOG: FHA domain	T	Signal transduction mechanisms
COG1720	1	0	1	0	2	0	1	0	0	0	Uncharacterized conserved protein	S	Function unknown
COG1721	1	1	3	1	1	2	2	2	1	2	Uncharacterized conserved protein (some members contain a von Willebrand factor type A (vWA) domain)	R	General function prediction only
COG1722	1	1	1	1	1	1	1	1	1	1	Exonuclease VII small subunit	L	Replication, recombination and repair
COG1725	0	1	0	0	0	0	0	0	1	0	Predicted transcriptional regulators	K	Transcription
COG1726	0	0	1	0	1	1	1	1	0	0	Na+-transporting NADH:ubiquinone oxidoreductase, subunit NqrA	C	Energy production and conversion
COG1729	1	1	1	1	1	1	1	1	1	1	Uncharacterized protein conserved in bacteria	S	Function unknown
COG1732	0	1	0	0	1	0	0	0	0	0	Periplasmic glycine betaine/choline-binding (lipo)protein of an ABC-type transport system (osmoprotectant binding protein)	M	Cell wall/membrane/envelope biogenesis
COG1733	8	3	10	1	8	4	3	2	8	1	Predicted transcriptional regulators	K	Transcription
COG1734	2	2	2	1	2	3	2	3	2	3	DnaK suppressor protein	T	Signal transduction mechanisms
COG1737	3	0	11	4	3	3	3	3	0	2	Transcriptional regulators	K	Transcription
COG1738	1	2	1	1	1	1	1	1	2	1	Uncharacterized conserved protein	S	Function unknown
COG1739	1	0	1	1	1	1	1	1	0	1	Uncharacterized conserved protein	S	Function unknown
COG1741	2	2	4	2	1	2	2	3	1	1	Pirin-related protein	R	General function prediction only
COG1744	4	0	4	2	4	2	2	3	0	2	Uncharacterized ABC-type transport system, periplasmic component/surface lipoprotein	R	General function prediction only
COG1748	1	1	2	1	3	3	2	4	2	0	Saccharopine dehydrogenase and related proteins	E	Amino acid transport and metabolism
COG1749	0	0	1	1	2	1	1	0	0	1	Flagellar hook protein FlgE	N	Cell motility
COG1752	2	0	3	1	4	0	2	2	3	2	Predicted esterase of the alpha-beta hydrolase superfamily	R	General function prediction only
COG1754	3	4	0	0	0	0	0	0	3	0	Uncharacterized C-terminal domain of topoisomerase IA	R	General function prediction only
COG1755	1	0	0	0	1	0	0	0	1	0	Uncharacterized protein conserved in bacteria	S	Function unknown
COG1757	0	0	0	0	1	1	2	0	0	0	Na+/H+ antiporter	C	Energy production and conversion
COG1758	1	1	1	1	1	1	1	1	1	1	DNA-directed RNA polymerase, subunit K/omega	K	Transcription
COG1759	1	0	0	0	0	0	0	0	0	0	ATP-utilizing enzymes of ATP-grasp superfamily (probably carboligases)	R	General function prediction only
COG1760	1	0	2	1	3	2	1	1	1	1	L-serine deaminase	E	Amino acid transport and metabolism
COG1762	1	1	1	1	1	1	1	1	1	1	Phosphotransferase system mannitol/fructose-specific IIA domain (Ntr-type)	GT	Multiple classes
COG1763	1	0	2	1	0	1	1	1	1	1	Molybdopterin-guanine dinucleotide biosynthesis protein	H	Coenzyme transport and metabolism
COG1764	2	0	3	0	2	0	0	0	1	0	Predicted redox protein, regulator of disulfide bond formation	O	Posttranslational modification, protein turnover, chaperones
COG1765	1	0	4	1	2	2	3	2	1	2	Predicted redox protein, regulator of disulfide bond formation	O	Posttranslational modification, protein turnover, chaperones
COG1766	0	1	1	0	2	1	1	1	1	0	Flagellar biosynthesis/type III secretory pathway lipoprotein	NU	Multiple classes
COG1770	1	1	1	0	1	0	0	0	1	0	Protease II	E	Amino acid transport and metabolism
COG1778	0	0	1	0	0	0	0	0	0	0	Low specificity phosphatase (HAD superfamily)	R	General function prediction only
COG1785	0	1	0	0	1	0	0	0	0	0	Alkaline phosphatase	P	Inorganic ion transport and metabolism
COG1786	1	0	0	0	0	0	0	0	0	1	Uncharacterized conserved protein	S	Function unknown
COG1788	0	1	2	1	2	1	1	1	1	1	Acyl CoA:acetate/3-ketoacid CoA transferase, alpha subunit	I	Lipid transport and metabolism
COG1792	0	1	0	1	0	1	1	2	1	1	Cell shape-determining protein	M	Cell wall/membrane/envelope biogenesis
COG1793	1	1	1	1	0	0	0	0	1	1	ATP-dependent DNA ligase	L	Replication, recombination and repair
COG1794	1	1	1	1	1	2	0	2	2	0	Aspartate racemase	M	Cell wall/membrane/envelope biogenesis
COG1797	1	0	1	1	1	1	1	1	0	1	Cobyrinic acid a,c-diamide synthase	H	Coenzyme transport and metabolism
COG1802	8	0	36	10	12	21	16	17	2	12	Transcriptional regulators	K	Transcription
COG1803	0	0	1	1	1	1	0	1	0	0	Methylglyoxal synthase	G	Carbohydrate transport and metabolism
COG1804	8	4	7	3	4	9	4	6	8	5	Predicted acyl-CoA transferases/carnitine dehydratase	C	Energy production and conversion
COG1805	0	0	1	0	1	1	1	1	0	0	Na+-transporting NADH:ubiquinone oxidoreductase, subunit NqrB	C	Energy production and conversion
COG1806	1	1	1	0	1	0	0	0	1	0	Uncharacterized protein conserved in bacteria	S	Function unknown
COG1807	0	1	4	1	6	0	1	0	1	0	4-amino-4-deoxy-L-arabinose transferase and related glycosyltransferases of PMT family	M	Cell wall/membrane/envelope biogenesis
COG1808	0	1	0	0	0	0	0	1	0	0	Predicted membrane protein	S	Function unknown
COG1813	0	0	0	1	0	1	0	0	0	1	Predicted transcription factor, homolog of eukaryotic MBF1	K	Transcription
COG1814	1	0	1	0	0	1	0	1	0	1	Uncharacterized membrane protein	S	Function unknown
COG1815	0	1	1	0	2	1	1	0	1	0	Flagellar basal body protein	N	Cell motility
COG1816	1	0	1	1	2	0	1	1	1	1	Adenosine deaminase	F	Nucleotide transport and metabolism
COG1819	0	0	3	1	1	1	0	2	0	2	Glycosyl transferases, related to UDP-glucuronosyltransferase	GC	Multiple classes
COG1820	0	0	3	1	1	0	1	2	0	1	N-acetylglucosamine-6-phosphate deacetylase	G	Carbohydrate transport and metabolism
COG1825	1	1	1	1	1	1	1	1	1	1	Ribosomal protein L25 (general stress protein Ctc)	J	Translation, ribosomal structure and biogenesis
COG1826	2	1	2	2	2	2	2	2	2	2	Sec-independent protein secretion pathway components	U	Intracellular trafficking, secretion, and vesicular transport
COG1828	1	1	1	1	1	1	1	1	1	1	Phosphoribosylformylglycinamidine (FGAM) synthase, PurS component	F	Nucleotide transport and metabolism
COG1830	0	0	1	1	0	0	1	2	0	0	DhnA-type fructose-1,6-bisphosphate aldolase and related enzymes	G	Carbohydrate transport and metabolism
COG1832	2	0	2	1	1	1	1	2	1	1	Predicted CoA-binding protein	R	General function prediction only
COG1834	6	0	1	0	1	2	0	0	0	1	N-Dimethylarginine dimethylaminohydrolase	E	Amino acid transport and metabolism
COG1835	0	2	2	4	1	1	1	1	4	1	Predicted acyltransferases	I	Lipid transport and metabolism
COG1838	1	0	1	1	1	1	0	0	1	0	Tartrate dehydratase beta subunit/Fumarate hydratase class I, C-terminal domain	C	Energy production and conversion
COG1840	2	1	8	4	4	2	3	3	1	2	ABC-type Fe3+ transport system, periplasmic component	P	Inorganic ion transport and metabolism
COG1841	1	1	1	1	1	1	1	1	1	1	Ribosomal protein L30/L7E	J	Translation, ribosomal structure and biogenesis
COG1842	0	3	4	1	2	2	2	1	1	1	Phage shock protein A (IM30), suppresses sigma54-dependent transcription	KT	Multiple classes
COG1843	0	1	1	1	2	1	1	1	1	1	Flagellar hook capping protein	N	Cell motility
COG1845	1	1	3	1	3	2	2	3	1	1	Heme/copper-type cytochrome/quinol oxidase, subunit 3	C	Energy production and conversion
COG1846	13	4	31	7	21	14	14	13	12	8	Transcriptional regulators	K	Transcription
COG1853	7	1	5	3	3	3	5	7	0	3	Conserved protein/domain typically associated with flavoprotein oxygenases, DIM6/NTAB family	R	General function prediction only
COG1858	2	1	4	2	6	3	4	5	0	4	Cytochrome c peroxidase	P	Inorganic ion transport and metabolism
COG1859	0	1	1	0	0	1	0	0	0	0	RNA:NAD 2'-phosphotransferase	J	Translation, ribosomal structure and biogenesis
COG1862	1	1	1	1	1	1	1	1	1	1	Preprotein translocase subunit YajC	U	Intracellular trafficking, secretion, and vesicular transport
COG1863	1	0	1	1	1	1	1	1	0	1	Multisubunit Na+/H+ antiporter, MnhE subunit	P	Inorganic ion transport and metabolism
COG1864	0	0	1	0	0	0	0	0	0	0	DNA/RNA endonuclease G, NUC1	F	Nucleotide transport and metabolism
COG1865	0	0	0	0	0	0	1	0	0	0	Uncharacterized conserved protein	S	Function unknown
COG1866	2	1	1	1	1	1	1	1	1	1	Phosphoenolpyruvate carboxykinase (ATP)	C	Energy production and conversion
COG1868	0	1	1	1	2	0	0	1	1	0	Flagellar motor switch protein	N	Cell motility
COG1869	0	0	1	0	1	0	0	0	0	0	ABC-type ribose transport system, auxiliary component	G	Carbohydrate transport and metabolism
COG1871	0	0	0	0	0	1	0	0	0	0	Chemotaxis protein; stimulates methylation of MCP proteins	NT	Multiple classes
COG1872	0	0	0	0	1	1	1	1	0	0	Uncharacterized conserved protein	S	Function unknown
COG1874	0	1	1	1	3	1	1	1	0	1	Beta-galactosidase	G	Carbohydrate transport and metabolism
COG1877	0	1	0	0	0	0	0	0	0	0	Trehalose-6-phosphatase	G	Carbohydrate transport and metabolism
COG1878	3	2	4	1	3	2	1	3	1	2	Predicted metal-dependent hydrolase	R	General function prediction only
COG1879	0	0	32	10	7	7	6	8	0	4	ABC-type sugar transport system, periplasmic component	G	Carbohydrate transport and metabolism
COG1881	0	1	0	0	0	2	0	0	0	0	Phospholipid-binding protein	R	General function prediction only
COG1882	0	0	0	0	1	0	0	0	0	0	Pyruvate-formate lyase	C	Energy production and conversion
COG1884	3	1	3	2	3	2	2	2	1	2	Methylmalonyl-CoA mutase, N-terminal domain/subunit	I	Lipid transport and metabolism
COG1886	0	1	3	0	4	1	1	1	1	0	Flagellar motor switch/type III secretory pathway protein	NU	Multiple classes
COG1893	3	0	0	1	0	0	1	2	0	2	Ketopantoate reductase	H	Coenzyme transport and metabolism
COG1894	2	1	3	2	2	2	2	2	1	2	NADH:ubiquinone oxidoreductase, NADH-binding (51 kD) subunit	C	Energy production and conversion
COG1896	1	0	2	2	1	2	2	2	0	1	Predicted hydrolases of HD superfamily	R	General function prediction only
COG1897	1	0	0	1	0	1	1	1	0	1	Homoserine trans-succinylase	E	Amino acid transport and metabolism
COG1898	0	1	1	1	0	2	1	1	0	1	dTDP-4-dehydrorhamnose 3,5-epimerase and related enzymes	M	Cell wall/membrane/envelope biogenesis
COG1902	13	3	7	2	1	7	3	7	6	4	NADH:flavin oxidoreductases, Old Yellow Enzyme family	C	Energy production and conversion
COG1903	1	0	1	1	1	0	0	0	0	0	Cobalamin biosynthesis protein CbiD	H	Coenzyme transport and metabolism
COG1904	0	0	1	0	1	1	0	0	0	1	Glucuronate isomerase	G	Carbohydrate transport and metabolism
COG1905	2	1	3	2	2	2	2	2	1	2	NADH:ubiquinone oxidoreductase 24 kD subunit	C	Energy production and conversion
COG1910	1	0	1	0	0	0	0	1	0	0	Periplasmic molybdate-binding protein/domain	P	Inorganic ion transport and metabolism
COG1914	0	1	0	0	0	0	0	0	1	0	Mn2+ and Fe2+ transporters of the NRAMP family	P	Inorganic ion transport and metabolism
COG1917	8	1	12	1	3	4	2	9	1	5	Uncharacterized conserved protein, contains double-stranded beta-helix domain	S	Function unknown
COG1918	0	0	0	0	1	0	1	0	1	0	Fe2+ transport system protein A	P	Inorganic ion transport and metabolism
COG1920	0	0	0	0	1	0	0	0	0	0	Uncharacterized conserved protein	S	Function unknown
COG1921	0	0	1	0	0	1	0	0	0	0	Selenocysteine synthase [seryl-tRNASer selenium transferase]	E	Amino acid transport and metabolism
COG1922	0	1	1	1	0	0	1	1	2	0	Teichoic acid biosynthesis proteins	M	Cell wall/membrane/envelope biogenesis
COG1923	1	1	1	1	1	1	1	1	1	1	Uncharacterized host factor I protein	R	General function prediction only
COG1925	1	1	1	1	2	1	1	1	1	1	Phosphotransferase system, HPr-related proteins	G	Carbohydrate transport and metabolism
COG1928	0	1	0	0	0	0	0	0	0	0	Dolichyl-phosphate-mannose--protein O-mannosyl transferase	O	Posttranslational modification, protein turnover, chaperones
COG1932	1	1	1	1	1	1	1	1	1	1	Phosphoserine aminotransferase	HE	Multiple classes
COG1934	1	1	1	1	1	1	1	1	1	1	Uncharacterized protein conserved in bacteria	S	Function unknown
COG1937	0	1	0	1	1	0	0	1	0	0	Uncharacterized protein conserved in bacteria	S	Function unknown
COG1940	1	0	13	5	4	1	1	1	0	2	Transcriptional regulator/sugar kinase	KG	Multiple classes
COG1941	0	0	1	0	0	0	0	0	0	0	Coenzyme F420-reducing hydrogenase, gamma subunit	C	Energy production and conversion
COG1942	2	0	2	0	2	0	0	1	2	2	Uncharacterized protein, 4-oxalocrotonate tautomerase homolog	R	General function prediction only
COG1943	0	0	0	0	0	0	0	0	0	1	Transposase and inactivated derivatives	L	Replication, recombination and repair
COG1944	2	0	2	0	1	0	0	1	0	0	Uncharacterized conserved protein	S	Function unknown
COG1946	1	2	1	0	1	0	0	1	3	1	Acyl-CoA thioesterase	I	Lipid transport and metabolism
COG1947	1	1	1	1	1	1	1	1	1	1	4-diphosphocytidyl-2C-methyl-D-erythritol 2-phosphate synthase	I	Lipid transport and metabolism
COG1951	1	0	1	1	1	1	0	0	1	0	Tartrate dehydratase alpha subunit/Fumarate hydratase class I, N-terminal domain	C	Energy production and conversion
COG1952	1	1	1	1	1	1	1	1	1	1	Preprotein translocase subunit SecB	U	Intracellular trafficking, secretion, and vesicular transport
COG1953	0	0	0	0	2	1	0	0	0	0	Cytosine/uracil/thiamine/allantoin permeases	FH	Multiple classes
COG1956	0	1	0	1	0	1	1	2	1	1	GAF domain-containing protein	T	Signal transduction mechanisms
COG1957	1	0	1	1	3	2	1	2	0	1	Inosine-uridine nucleoside N-ribohydrolase	F	Nucleotide transport and metabolism
COG1959	3	2	2	3	3	3	2	2	3	2	Predicted transcriptional regulator	K	Transcription
COG1960	13	22	13	9	17	10	12	15	25	12	Acyl-CoA dehydrogenases	I	Lipid transport and metabolism
COG1961	1	3	4	5	1	2	2	3	3	2	Site-specific recombinases, DNA invertase Pin homologs	L	Replication, recombination and repair
COG1966	0	0	0	0	1	0	0	0	0	0	Carbon starvation protein, predicted membrane protein	T	Signal transduction mechanisms
COG1968	1	1	1	1	1	1	1	1	1	1	Uncharacterized bacitracin resistance protein	V	Defense mechanisms
COG1970	2	1	1	1	0	1	1	0	1	1	Large-conductance mechanosensitive channel	M	Cell wall/membrane/envelope biogenesis
COG1972	1	2	0	0	1	0	0	0	2	0	Nucleoside permease	F	Nucleotide transport and metabolism
COG1974	1	1	2	1	0	1	1	1	1	1	SOS-response transcriptional repressors (RecA-mediated autopeptidases)	KT	Multiple classes
COG1975	4	1	4	2	2	2	3	3	1	4	Xanthine and CO dehydrogenases maturation factor, XdhC/CoxF family	O	Posttranslational modification, protein turnover, chaperones
COG1977	1	1	1	1	1	1	1	1	1	1	Molybdopterin converting factor, small subunit	H	Coenzyme transport and metabolism
COG1979	0	0	0	0	1	0	0	0	0	0	Uncharacterized oxidoreductases, Fe-dependent alcohol dehydrogenase family	C	Energy production and conversion
COG1981	1	1	1	1	1	1	1	1	1	1	Predicted membrane protein	S	Function unknown
COG1982	0	0	0	0	0	0	1	1	0	0	Arginine/lysine/ornithine decarboxylases	E	Amino acid transport and metabolism
COG1983	0	2	0	0	0	0	0	0	2	0	Putative stress-responsive transcriptional regulator	KT	Multiple classes
COG1984	0	0	1	1	0	2	1	2	1	1	Allophanate hydrolase subunit 2	E	Amino acid transport and metabolism
COG1985	1	1	1	1	2	1	1	1	1	1	Pyrimidine reductase, riboflavin biosynthesis	H	Coenzyme transport and metabolism
COG1986	0	0	0	0	1	0	0	0	0	0	Uncharacterized conserved protein	S	Function unknown
COG1987	0	1	1	0	2	1	1	0	1	0	Flagellar biosynthesis pathway, component FliQ	NU	Multiple classes
COG1988	1	2	1	0	0	0	0	0	2	0	Predicted membrane-bound metal-dependent hydrolases	R	General function prediction only
COG1989	1	0	0	1	0	0	0	0	1	0	Type II secretory pathway, prepilin signal peptidase PulO and related peptidases	NOU	Multiple classes
COG1994	1	0	0	0	0	2	0	1	0	0	Zn-dependent proteases	R	General function prediction only
COG1995	1	1	2	1	1	1	1	2	1	1	Pyridoxal phosphate biosynthesis protein	H	Coenzyme transport and metabolism
COG1999	2	1	1	1	3	1	2	3	1	1	Uncharacterized protein SCO1/SenC/PrrC, involved in biogenesis of respiratory and photosynthetic systems	R	General function prediction only
COG2001	0	1	1	1	1	1	1	1	1	1	Uncharacterized protein conserved in bacteria	S	Function unknown
COG2003	1	2	1	1	1	1	1	1	2	1	DNA repair proteins	L	Replication, recombination and repair
COG2008	1	1	1	1	1	1	1	2	2	1	Threonine aldolase	E	Amino acid transport and metabolism
COG2009	2	1	1	2	1	2	1	1	1	1	Succinate dehydrogenase/fumarate reductase, cytochrome b subunit	C	Energy production and conversion
COG2010	5	2	8	2	5	10	7	8	1	2	Cytochrome c, mono- and diheme variants	C	Energy production and conversion
COG2013	1	0	0	0	0	0	0	0	0	0	Uncharacterized conserved protein	S	Function unknown
COG2015	0	1	1	0	1	1	1	1	1	0	Alkyl sulfatase and related hydrolases	Q	Secondary metabolites biosynthesis, transport and catabolism
COG2017	0	0	1	1	1	2	1	1	1	1	Galactose mutarotase and related enzymes	G	Carbohydrate transport and metabolism
COG2020	1	1	2	3	3	1	1	3	2	2	Putative protein-S-isoprenylcysteine methyltransferase	O	Posttranslational modification, protein turnover, chaperones
COG2021	0	1	2	0	1	0	0	1	1	0	Homoserine acetyltransferase	E	Amino acid transport and metabolism
COG2022	1	1	0	0	1	1	0	1	1	0	Uncharacterized enzyme of thiazole biosynthesis	H	Coenzyme transport and metabolism
COG2025	1	1	1	1	1	2	1	1	1	1	Electron transfer flavoprotein, alpha subunit	C	Energy production and conversion
COG2027	0	0	0	1	0	1	1	1	0	1	D-alanyl-D-alanine carboxypeptidase (penicillin-binding protein 4)	M	Cell wall/membrane/envelope biogenesis
COG2030	6	2	10	2	6	3	6	3	3	5	Acyl dehydratase	I	Lipid transport and metabolism
COG2032	0	0	0	0	1	0	0	0	1	0	Cu/Zn superoxide dismutase	P	Inorganic ion transport and metabolism
COG2038	2	0	1	1	1	1	1	1	0	1	NaMN:DMB phosphoribosyltransferase	H	Coenzyme transport and metabolism
COG2039	1	0	2	0	1	0	0	1	0	0	Pyrrolidone-carboxylate peptidase (N-terminal pyroglutamyl peptidase)	O	Posttranslational modification, protein turnover, chaperones
COG2040	4	0	3	4	0	1	2	2	0	1	Homocysteine/selenocysteine methylase (S-methylmethionine-dependent)	E	Amino acid transport and metabolism
COG2041	3	1	3	1	2	1	2	1	1	2	Sulfite oxidase and related enzymes	R	General function prediction only
COG2045	0	0	0	0	1	0	0	0	0	0	Phosphosulfolactate phosphohydrolase and related enzymes	HR	Multiple classes
COG2046	1	0	0	1	0	1	1	1	0	1	ATP sulfurylase (sulfate adenylyltransferase)	P	Inorganic ion transport and metabolism
COG2049	0	0	1	1	0	2	1	2	1	1	Allophanate hydrolase subunit 1	E	Amino acid transport and metabolism
COG2050	4	9	4	5	5	7	7	3	8	8	Uncharacterized protein, possibly involved in aromatic compounds catabolism	Q	Secondary metabolites biosynthesis, transport and catabolism
COG2055	3	0	4	2	1	3	3	3	0	2	Malate/L-lactate dehydrogenases	C	Energy production and conversion
COG2056	0	0	0	0	0	0	1	0	0	0	Predicted permease	R	General function prediction only
COG2057	0	1	2	1	2	1	1	1	1	1	Acyl CoA:acetate/3-ketoacid CoA transferase, beta subunit	I	Lipid transport and metabolism
COG2059	1	0	1	1	1	1	1	1	0	1	Chromate transport protein ChrA	P	Inorganic ion transport and metabolism
COG2062	2	1	1	1	1	1	1	1	1	1	Phosphohistidine phosphatase SixA	T	Signal transduction mechanisms
COG2063	0	1	1	0	2	1	1	0	2	0	Flagellar basal body L-ring protein	N	Cell motility
COG2064	1	1	1	1	1	1	1	2	1	1	Flp pilus assembly protein TadC	NU	Multiple classes
COG2066	0	0	1	0	0	0	0	1	0	0	Glutaminase	E	Amino acid transport and metabolism
COG2067	0	0	1	1	3	1	2	2	0	1	Long-chain fatty acid transport protein	I	Lipid transport and metabolism
COG2068	1	1	1	1	1	1	1	1	1	2	Uncharacterized MobA-related protein	R	General function prediction only
COG2070	1	4	3	0	1	0	2	0	8	1	Dioxygenases related to 2-nitropropane dioxygenase	R	General function prediction only
COG2071	1	0	1	1	1	1	1	1	0	1	Predicted glutamine amidotransferases	R	General function prediction only
COG2072	3	4	5	1	4	2	1	4	3	3	Predicted flavoprotein involved in K+ transport	P	Inorganic ion transport and metabolism
COG2073	1	0	1	1	1	0	0	1	0	0	Cobalamin biosynthesis protein CbiG	H	Coenzyme transport and metabolism
COG2076	1	0	2	1	1	3	2	2	0	1	Membrane transporters of cations and cationic drugs	P	Inorganic ion transport and metabolism
COG2079	3	0	0	1	0	2	1	2	2	2	Uncharacterized protein involved in propionate catabolism	R	General function prediction only
COG2080	9	2	4	4	3	2	3	6	3	3	Aerobic-type carbon monoxide dehydrogenase, small subunit CoxS/CutS homologs	C	Energy production and conversion
COG2081	2	1	2	2	2	2	2	2	1	2	Predicted flavoproteins	R	General function prediction only
COG2082	1	0	1	1	1	1	1	1	0	1	Precorrin isomerase	H	Coenzyme transport and metabolism
COG2084	7	2	13	8	4	6	9	6	2	10	3-hydroxyisobutyrate dehydrogenase and related beta-hydroxyacid dehydrogenases	I	Lipid transport and metabolism
COG2085	0	0	0	0	1	0	0	0	1	0	Predicted dinucleotide-binding enzymes	R	General function prediction only
COG2086	1	1	1	1	1	2	1	1	1	1	Electron transfer flavoprotein, beta subunit	C	Energy production and conversion
COG2087	1	0	1	1	1	1	1	1	0	1	Adenosyl cobinamide kinase/adenosyl cobinamide phosphate guanylyltransferase	H	Coenzyme transport and metabolism
COG2089	0	1	1	1	0	0	1	0	0	0	Sialic acid synthase	M	Cell wall/membrane/envelope biogenesis
COG2091	1	0	1	0	0	0	0	0	0	0	Phosphopantetheinyl transferase	H	Coenzyme transport and metabolism
COG2095	2	1	2	1	2	1	2	4	1	2	Multiple antibiotic transporter	U	Intracellular trafficking, secretion, and vesicular transport
COG2096	1	1	1	1	1	1	1	1	1	1	Uncharacterized conserved protein	S	Function unknown
COG2099	1	0	1	1	1	1	1	1	0	2	Precorrin-6x reductase	H	Coenzyme transport and metabolism
COG2102	0	1	0	0	0	0	0	0	0	0	Predicted ATPases of PP-loop superfamily	R	General function prediction only
COG2103	0	0	2	0	1	0	1	1	0	1	Predicted sugar phosphate isomerase	R	General function prediction only
COG2104	1	1	0	0	1	1	0	1	1	0	Sulfur transfer protein involved in thiamine biosynthesis	H	Coenzyme transport and metabolism
COG2105	0	0	0	0	0	0	0	0	0	1	Uncharacterized conserved protein	S	Function unknown
COG2109	1	0	1	1	1	1	1	1	0	1	ATP:corrinoid adenosyltransferase	H	Coenzyme transport and metabolism
COG2110	0	0	1	0	0	0	0	1	0	0	Predicted phosphatase homologous to the C-terminal domain of histone macroH2A1	R	General function prediction only
COG2111	0	0	1	1	2	1	1	1	0	1	Multisubunit Na+/H+ antiporter, MnhB subunit	P	Inorganic ion transport and metabolism
COG2113	6	0	4	3	3	4	1	4	0	3	ABC-type proline/glycine betaine transport systems, periplasmic components	E	Amino acid transport and metabolism
COG2114	11	4	22	0	6	17	10	31	3	16	Adenylate cyclase, family 3 (some proteins contain HAMP domain)	T	Signal transduction mechanisms
COG2115	0	0	1	1	0	2	1	0	1	1	Xylose isomerase	G	Carbohydrate transport and metabolism
COG2116	0	0	0	0	0	1	1	0	0	1	Formate/nitrite family of transporters	P	Inorganic ion transport and metabolism
COG2119	0	0	0	0	0	0	0	0	1	0	Predicted membrane protein	S	Function unknown
COG2120	0	1	1	0	1	0	1	1	0	0	Uncharacterized proteins, LmbE homologs	S	Function unknown
COG2121	0	0	1	1	1	1	1	1	0	0	Uncharacterized protein conserved in bacteria	S	Function unknown
COG2122	1	0	0	0	0	0	0	1	0	0	Uncharacterized conserved protein	S	Function unknown
COG2124	4	6	7	2	3	4	3	3	9	4	Cytochrome P450	Q	Secondary metabolites biosynthesis, transport and catabolism
COG2127	1	1	2	1	0	1	1	1	1	1	Uncharacterized conserved protein	S	Function unknown
COG2128	6	2	10	2	4	2	4	4	4	2	Uncharacterized conserved protein	S	Function unknown
COG2129	0	0	0	0	0	1	1	1	0	0	Predicted phosphoesterases, related to the Icc protein	R	General function prediction only
COG2130	1	4	0	0	1	1	1	1	6	1	Putative NADP-dependent oxidoreductases	R	General function prediction only
COG2131	0	0	1	0	0	0	0	0	0	0	Deoxycytidylate deaminase	F	Nucleotide transport and metabolism
COG2132	2	1	4	0	4	2	0	5	0	1	Putative multicopper oxidases	Q	Secondary metabolites biosynthesis, transport and catabolism
COG2133	3	2	2	1	1	1	1	1	3	1	Glucose/sorbosone dehydrogenases	G	Carbohydrate transport and metabolism
COG2135	1	2	3	4	1	1	1	3	1	2	Uncharacterized conserved protein	S	Function unknown
COG2137	0	1	1	0	1	0	0	0	1	0	Uncharacterized protein conserved in bacteria	R	General function prediction only
COG2138	1	0	2	1	2	1	1	1	0	0	Uncharacterized conserved protein	S	Function unknown
COG2140	0	0	0	0	1	0	0	0	0	0	Thermophilic glucose-6-phosphate isomerase and related metalloenzymes	GR	Multiple classes
COG2141	3	1	4	3	2	1	4	7	1	3	Coenzyme F420-dependent N5,N10-methylene tetrahydromethanopterin reductase and related flavin-dependent oxidoreductases	C	Energy production and conversion
COG2142	2	1	1	2	1	2	1	1	1	1	Succinate dehydrogenase, hydrophobic anchor subunit	C	Energy production and conversion
COG2143	1	0	1	0	1	0	1	0	0	1	Thioredoxin-related protein	O	Posttranslational modification, protein turnover, chaperones
COG2145	0	0	1	0	2	0	1	0	0	0	Hydroxyethylthiazole kinase, sugar kinase family	H	Coenzyme transport and metabolism
COG2146	2	0	5	2	2	2	1	0	0	3	Ferredoxin subunits of nitrite reductase and ring-hydroxylating dioxygenases	PR	Multiple classes
COG2148	1	4	3	2	2	2	2	2	4	3	Sugar transferases involved in lipopolysaccharide synthesis	M	Cell wall/membrane/envelope biogenesis
COG2151	3	1	3	1	2	2	2	1	1	2	Predicted metal-sulfur cluster biosynthetic enzyme	R	General function prediction only
COG2153	0	0	1	0	2	2	0	0	0	1	Predicted acyltransferase	R	General function prediction only
COG2154	1	1	1	1	1	1	2	2	1	1	Pterin-4a-carbinolamine dehydratase	H	Coenzyme transport and metabolism
COG2159	1	0	2	1	0	0	0	0	3	1	Predicted metal-dependent hydrolase of the TIM-barrel fold	R	General function prediction only
COG2162	1	0	1	0	0	0	0	1	0	0	Arylamine N-acetyltransferase	Q	Secondary metabolites biosynthesis, transport and catabolism
COG2165	1	0	0	4	0	0	0	0	2	0	Type II secretory pathway, pseudopilin PulG	NU	Multiple classes
COG2166	1	1	1	1	1	1	1	1	1	1	SufE protein probably involved in Fe-S center assembly	R	General function prediction only
COG2169	1	1	1	0	2	1	0	1	1	0	Adenosine deaminase	F	Nucleotide transport and metabolism
COG2170	1	0	1	1	0	1	1	1	0	0	Uncharacterized conserved protein	S	Function unknown
COG2171	1	1	1	1	1	1	1	1	1	1	Tetrahydrodipicolinate N-succinyltransferase	E	Amino acid transport and metabolism
COG2172	0	0	1	0	0	1	1	1	0	1	Anti-sigma regulatory factor (Ser/Thr protein kinase)	T	Signal transduction mechanisms
COG2173	0	0	1	0	0	0	1	0	0	0	D-alanyl-D-alanine dipeptidase	M	Cell wall/membrane/envelope biogenesis
COG2175	3	4	3	2	1	2	2	1	5	3	Probable taurine catabolism dioxygenase	Q	Secondary metabolites biosynthesis, transport and catabolism
COG2176	0	0	1	0	1	1	1	1	0	0	DNA polymerase III, alpha subunit (gram-positive type)	L	Replication, recombination and repair
COG2177	1	1	1	1	1	1	1	1	1	1	Cell division protein	D	Cell cycle control, cell division, chromosome partitioning
COG2180	1	0	0	1	1	0	0	0	1	0	Nitrate reductase delta subunit	C	Energy production and conversion
COG2181	1	0	0	1	1	0	0	0	1	0	Nitrate reductase gamma subunit	C	Energy production and conversion
COG2182	0	0	1	0	0	0	0	0	0	0	Maltose-binding periplasmic proteins/domains	G	Carbohydrate transport and metabolism
COG2183	0	0	1	0	1	1	1	1	0	0	Transcriptional accessory protein	K	Transcription
COG2185	4	1	3	2	3	2	2	2	1	2	Methylmalonyl-CoA mutase, C-terminal domain/subunit (cobalamin-binding)	I	Lipid transport and metabolism
COG2186	3	1	14	3	6	4	8	4	2	3	Transcriptional regulators	K	Transcription
COG2187	1	0	1	0	1	0	0	1	0	0	Uncharacterized protein conserved in bacteria	S	Function unknown
COG2188	1	0	9	4	3	3	4	5	1	5	Transcriptional regulators	K	Transcription
COG2189	1	0	0	0	0	0	0	0	0	0	Adenine specific DNA methylase Mod	L	Replication, recombination and repair
COG2190	0	0	0	0	1	0	0	0	0	0	Phosphotransferase system IIA components	G	Carbohydrate transport and metabolism
COG2192	1	0	0	0	0	0	0	0	0	0	Predicted carbamoyl transferase, NodU family	O	Posttranslational modification, protein turnover, chaperones
COG2193	0	1	2	0	3	1	1	3	1	0	Bacterioferritin (cytochrome b1)	P	Inorganic ion transport and metabolism
COG2194	0	0	0	0	0	0	0	1	1	0	Predicted membrane-associated, metal-dependent hydrolase	R	General function prediction only
COG2195	0	0	0	0	1	1	0	0	0	0	Di- and tripeptidases	E	Amino acid transport and metabolism
COG2197	4	1	17	5	5	7	9	9	8	6	Response regulator containing a CheY-like receiver domain and an HTH DNA-binding domain	TK	Multiple classes
COG2198	1	0	3	0	2	0	2	1	2	1	FOG: HPt domain	T	Signal transduction mechanisms
COG2199	3	8	16	6	2	4	2	3	8	2	FOG: GGDEF domain	T	Signal transduction mechanisms
COG2200	3	1	7	3	3	2	2	2	3	2	FOG: EAL domain	T	Signal transduction mechanisms
COG2201	0	1	1	0	1	1	0	1	0	0	Chemotaxis response regulator containing a CheY-like receiver domain and a methylesterase domain	NT	Multiple classes
COG2202	4	0	10	0	3	1	2	0	1	2	FOG: PAS/PAC domain	T	Signal transduction mechanisms
COG2203	3	2	5	0	0	1	0	1	1	4	FOG: GAF domain	T	Signal transduction mechanisms
COG2204	8	9	16	10	11	10	14	8	13	10	Response regulator containing CheY-like receiver, AAA-type ATPase, and DNA-binding domains	T	Signal transduction mechanisms
COG2205	0	0	0	0	0	1	0	1	1	1	Osmosensitive K+ channel histidine kinase	T	Signal transduction mechanisms
COG2206	0	1	1	0	0	0	0	0	0	0	HD-GYP domain	T	Signal transduction mechanisms
COG2207	13	9	25	6	26	7	18	14	14	10	AraC-type DNA-binding domain-containing proteins	K	Transcription
COG2208	0	1	1	0	0	0	1	2	0	1	Serine phosphatase RsbU, regulator of sigma subunit	TK	Multiple classes
COG2209	0	0	1	0	1	1	1	1	0	0	Na+-transporting NADH:ubiquinone oxidoreductase, subunit NqrE	C	Energy production and conversion
COG2211	1	3	2	2	1	2	1	3	4	1	Na+/melibiose symporter and related transporters	G	Carbohydrate transport and metabolism
COG2212	1	0	1	1	1	1	1	1	0	1	Multisubunit Na+/H+ antiporter, MnhF subunit	P	Inorganic ion transport and metabolism
COG2214	0	1	0	0	0	0	0	0	0	0	DnaJ-class molecular chaperone	O	Posttranslational modification, protein turnover, chaperones
COG2215	1	0	1	1	1	0	0	1	0	1	ABC-type uncharacterized transport system, permease component	R	General function prediction only
COG2217	1	0	4	2	5	4	2	5	1	2	Cation transport ATPase	P	Inorganic ion transport and metabolism
COG2220	5	1	2	1	4	2	2	2	0	2	Predicted Zn-dependent hydrolases of the beta-lactamase fold	R	General function prediction only
COG2221	0	0	0	0	1	0	0	0	0	0	Dissimilatory sulfite reductase (desulfoviridin), alpha and beta subunits	C	Energy production and conversion
COG2222	0	0	1	2	2	0	1	1	0	1	Predicted phosphosugar isomerases	M	Cell wall/membrane/envelope biogenesis
COG2223	2	0	0	2	2	0	1	0	1	0	Nitrate/nitrite transporter	P	Inorganic ion transport and metabolism
COG2224	0	1	0	0	0	0	0	0	1	0	Isocitrate lyase	C	Energy production and conversion
COG2225	1	1	1	1	1	1	1	1	1	1	Malate synthase	C	Energy production and conversion
COG2226	23	6	16	6	12	3	5	12	12	6	Methylase involved in ubiquinone/menaquinone biosynthesis	H	Coenzyme transport and metabolism
COG2227	6	2	8	2	6	4	1	3	4	4	2-polyprenyl-3-methyl-5-hydroxy-6-metoxy-1,4-benzoquinol methylase	H	Coenzyme transport and metabolism
COG2230	3	2	4	2	3	2	2	1	2	2	Cyclopropane fatty acid synthase and related methyltransferases	M	Cell wall/membrane/envelope biogenesis
COG2233	1	0	1	1	1	1	1	1	0	1	Xanthine/uracil permeases	F	Nucleotide transport and metabolism
COG2234	0	5	1	0	0	0	0	0	3	0	Predicted aminopeptidases	R	General function prediction only
COG2235	1	0	1	0	1	0	1	0	0	0	Arginine deiminase	E	Amino acid transport and metabolism
COG2236	0	0	0	1	0	1	1	0	1	0	Predicted phosphoribosyltransferases	R	General function prediction only
COG2239	1	1	2	1	2	1	2	1	1	1	Mg/Co/Ni transporter MgtE (contains CBS domain)	P	Inorganic ion transport and metabolism
COG2240	1	0	1	0	2	0	0	0	0	0	Pyridoxal/pyridoxine/pyridoxamine kinase	H	Coenzyme transport and metabolism
COG2241	1	0	1	1	1	1	1	1	0	1	Precorrin-6B methylase 1	H	Coenzyme transport and metabolism
COG2242	1	0	1	1	1	2	1	1	0	1	Precorrin-6B methylase 2	H	Coenzyme transport and metabolism
COG2243	1	0	1	1	1	2	2	2	0	2	Precorrin-2 methylase	H	Coenzyme transport and metabolism
COG2244	1	6	3	2	2	2	1	2	6	2	Membrane protein involved in the export of O-antigen and teichoic acid	R	General function prediction only
COG2246	0	2	2	3	2	0	0	0	0	0	Predicted membrane protein	S	Function unknown
COG2249	0	1	3	0	3	1	3	1	1	0	Putative NADPH-quinone reductase (modulator of drug activity B)	R	General function prediction only
COG2252	0	0	0	0	0	1	0	0	0	0	Permeases	R	General function prediction only
COG2255	1	1	1	1	1	1	1	1	1	1	Holliday junction resolvasome, helicase subunit	L	Replication, recombination and repair
COG2256	1	1	1	1	1	1	1	1	1	1	ATPase related to the helicase subunit of the Holliday junction resolvase	L	Replication, recombination and repair
COG2257	0	0	1	0	0	0	0	0	0	0	Uncharacterized homolog of the cytoplasmic domain of flagellar protein FhlB	S	Function unknown
COG2258	3	1	1	3	0	1	1	1	1	2	Uncharacterized protein conserved in bacteria	S	Function unknown
COG2259	1	3	1	1	2	1	1	1	3	1	Predicted membrane protein	S	Function unknown
COG2261	3	1	1	0	0	0	0	2	1	1	Predicted membrane protein	S	Function unknown
COG2262	1	1	1	1	1	1	1	1	1	1	GTPases	R	General function prediction only
COG2263	0	0	0	0	1	1	0	0	0	0	Predicted RNA methylase	J	Translation, ribosomal structure and biogenesis
COG2264	1	1	1	1	2	2	1	1	1	1	Ribosomal protein L11 methylase	J	Translation, ribosomal structure and biogenesis
COG2265	1	1	1	1	1	1	1	1	1	1	SAM-dependent methyltransferases related to tRNA (uracil-5-)-methyltransferase	J	Translation, ribosomal structure and biogenesis
COG2266	0	1	0	0	0	0	0	0	1	0	GTP:adenosylcobinamide-phosphate guanylyltransferase	H	Coenzyme transport and metabolism
COG2267	2	2	1	3	1	1	3	2	2	2	Lysophospholipase	I	Lipid transport and metabolism
COG2268	3	1	2	0	1	2	0	1	2	0	Uncharacterized protein conserved in bacteria	S	Function unknown
COG2270	0	2	1	1	0	1	1	1	0	1	Permeases of the major facilitator superfamily	R	General function prediction only
COG2271	3	3	1	1	1	1	2	2	3	1	Sugar phosphate permease	G	Carbohydrate transport and metabolism
COG2272	0	0	0	0	2	0	0	0	0	0	Carboxylesterase type B	I	Lipid transport and metabolism
COG2273	0	1	1	0	0	0	1	0	1	0	Beta-glucanase/Beta-glucan synthetase	G	Carbohydrate transport and metabolism
COG2274	2	1	4	1	4	3	3	0	3	4	ABC-type bacteriocin/lantibiotic exporters, contain an N-terminal double-glycine peptidase domain	V	Defense mechanisms
COG2301	4	1	3	2	4	4	3	4	2	2	Citrate lyase beta subunit	G	Carbohydrate transport and metabolism
COG2303	9	1	11	3	4	7	4	5	5	4	Choline dehydrogenase and related flavoproteins	E	Amino acid transport and metabolism
COG2304	1	1	1	1	0	1	0	1	1	0	Uncharacterized protein containing a von Willebrand factor type A (vWA) domain	R	General function prediction only
COG2307	1	1	2	0	0	0	0	0	0	1	Uncharacterized protein conserved in bacteria	S	Function unknown
COG2308	1	1	2	0	0	0	0	0	0	1	Uncharacterized conserved protein	S	Function unknown
COG2309	0	0	0	1	0	0	0	0	0	0	Leucyl aminopeptidase (aminopeptidase T)	E	Amino acid transport and metabolism
COG2311	0	1	0	1	1	0	0	1	1	0	Predicted membrane protein	S	Function unknown
COG2313	0	0	1	1	1	1	1	1	0	1	Uncharacterized enzyme involved in pigment biosynthesis	Q	Secondary metabolites biosynthesis, transport and catabolism
COG2314	0	1	0	0	2	0	0	0	0	0	Predicted membrane protein	S	Function unknown
COG2315	1	0	1	1	1	1	1	2	0	1	Uncharacterized protein conserved in bacteria	S	Function unknown
COG2317	0	0	0	1	0	1	1	1	0	1	Zn-dependent carboxypeptidase	E	Amino acid transport and metabolism
COG2318	2	0	2	1	3	0	1	1	0	1	Uncharacterized protein conserved in bacteria	S	Function unknown
COG2319	2	0	5	1	1	2	4	1	0	1	FOG: WD40 repeat	R	General function prediction only
COG2320	0	0	1	0	3	0	0	0	0	1	Uncharacterized conserved protein	S	Function unknown
COG2321	1	1	1	1	0	0	0	0	1	0	Predicted metalloprotease	R	General function prediction only
COG2326	3	1	3	3	1	3	2	3	1	2	Uncharacterized conserved protein	S	Function unknown
COG2327	0	1	1	0	0	1	0	1	0	1	Uncharacterized conserved protein	S	Function unknown
COG2329	1	0	5	1	2	1	1	1	2	1	Uncharacterized enzyme involved in biosynthesis of extracellular polysaccharides	R	General function prediction only
COG2332	1	1	1	1	1	1	1	1	1	1	Cytochrome c-type biogenesis protein CcmE	O	Posttranslational modification, protein turnover, chaperones
COG2333	1	0	0	0	0	0	0	0	1	0	Predicted hydrolase (metallo-beta-lactamase superfamily)	R	General function prediction only
COG2334	1	1	4	0	3	2	1	1	1	0	Putative homoserine kinase type II (protein kinase fold)	R	General function prediction only
COG2335	2	2	3	2	1	5	3	3	3	4	Secreted and surface protein containing fasciclin-like repeats	M	Cell wall/membrane/envelope biogenesis
COG2339	0	0	1	0	0	0	0	0	0	0	Predicted membrane protein	S	Function unknown
COG2340	1	1	3	3	2	3	1	3	1	2	Uncharacterized protein with SCP/PR1 domains	S	Function unknown
COG2342	0	0	0	0	1	0	0	0	0	0	Predicted extracellular endo alpha-1,4 polygalactosaminidase or related polysaccharide hydrolase	G	Carbohydrate transport and metabolism
COG2343	1	1	2	1	0	2	2	3	2	2	Uncharacterized protein conserved in bacteria	S	Function unknown
COG2345	2	0	1	0	1	0	0	0	0	0	Predicted transcriptional regulator	K	Transcription
COG2346	1	0	2	2	2	2	2	3	1	0	Truncated hemoglobins	R	General function prediction only
COG2348	0	1	1	0	0	1	0	0	1	0	Uncharacterized protein involved in methicillin resistance	V	Defense mechanisms
COG2350	2	2	5	1	1	2	2	2	2	2	Uncharacterized protein conserved in bacteria	S	Function unknown
COG2351	1	0	4	2	1	1	1	1	0	1	Transthyretin-like protein	R	General function prediction only
COG2352	1	1	0	0	0	0	0	1	1	0	Phosphoenolpyruvate carboxylase	C	Energy production and conversion
COG2353	0	2	7	3	3	4	0	6	0	3	Uncharacterized conserved protein	S	Function unknown
COG2354	0	1	1	0	0	1	1	1	1	1	Uncharacterized protein conserved in bacteria	S	Function unknown
COG2355	2	2	2	1	3	1	4	3	3	3	Zn-dependent dipeptidase, microsomal dipeptidase homolog	E	Amino acid transport and metabolism
COG2356	0	0	0	0	1	0	0	0	0	0	Endonuclease I	L	Replication, recombination and repair
COG2358	8	0	7	3	4	4	7	3	0	5	TRAP-type uncharacterized transport system, periplasmic component	R	General function prediction only
COG2360	1	1	1	1	1	1	0	1	1	1	Leu/Phe-tRNA-protein transferase	O	Posttranslational modification, protein turnover, chaperones
COG2363	0	0	1	0	1	0	0	0	0	0	Uncharacterized small membrane protein	S	Function unknown
COG2364	0	0	0	0	0	0	0	1	0	1	Predicted membrane protein	S	Function unknown
COG2365	0	1	0	1	1	0	0	0	0	0	Protein tyrosine/serine phosphatase	T	Signal transduction mechanisms
COG2366	0	1	0	1	0	1	1	1	3	1	Protein related to penicillin acylase	R	General function prediction only
COG2367	0	3	1	0	3	1	0	1	3	0	Beta-lactamase class A	V	Defense mechanisms
COG2368	1	0	0	0	0	0	0	0	0	0	Aromatic ring hydroxylase	Q	Secondary metabolites biosynthesis, transport and catabolism
COG2370	1	1	0	0	1	0	2	1	1	0	Hydrogenase/urease accessory protein	O	Posttranslational modification, protein turnover, chaperones
COG2371	0	0	1	0	0	1	1	1	0	1	Urease accessory protein UreE	O	Posttranslational modification, protein turnover, chaperones
COG2372	0	0	1	1	0	0	0	1	0	0	Uncharacterized protein, homolog of Cu resistance protein CopC	R	General function prediction only
COG2373	1	0	1	0	0	1	1	0	0	1	Large extracellular alpha-helical protein	R	General function prediction only
COG2374	0	0	0	2	1	0	0	1	0	3	Predicted extracellular nuclease	R	General function prediction only
COG2375	0	1	1	0	1	0	0	0	0	0	Siderophore-interacting protein	P	Inorganic ion transport and metabolism
COG2376	0	0	1	0	0	0	1	0	0	1	Dihydroxyacetone kinase	G	Carbohydrate transport and metabolism
COG2377	1	0	2	1	1	1	1	1	0	1	Predicted molecular chaperone distantly related to HSP70-fold metalloproteases	O	Posttranslational modification, protein turnover, chaperones
COG2378	1	0	6	6	5	6	4	5	1	2	Predicted transcriptional regulator	K	Transcription
COG2379	1	0	1	1	1	3	1	1	0	1	Putative glycerate kinase	G	Carbohydrate transport and metabolism
COG2382	0	0	0	0	1	0	0	0	0	0	Enterochelin esterase and related enzymes	P	Inorganic ion transport and metabolism
COG2386	1	1	1	1	1	1	1	1	1	1	ABC-type transport system involved in cytochrome c biogenesis, permease component	O	Posttranslational modification, protein turnover, chaperones
COG2388	0	1	0	1	0	0	0	0	0	1	Predicted acetyltransferase	R	General function prediction only
COG2390	0	0	5	0	1	0	1	2	0	0	Transcriptional regulator, contains sigma factor-related N-terminal domain	K	Transcription
COG2391	2	2	4	2	4	2	3	3	2	5	Predicted transporter component	R	General function prediction only
COG2401	0	0	0	0	0	0	0	0	1	0	ABC-type ATPase fused to a predicted acetyltransferase domain	R	General function prediction only
COG2403	0	0	0	0	0	0	0	1	0	0	Predicted GTPase	R	General function prediction only
COG2407	0	0	0	0	0	1	0	0	0	0	L-fucose isomerase and related proteins	G	Carbohydrate transport and metabolism
COG2421	1	0	3	0	0	0	0	0	0	1	Predicted acetamidase/formamidase	C	Energy production and conversion
COG2423	5	0	7	3	5	5	2	3	0	2	Predicted ornithine cyclodeaminase, mu-crystallin homolog	E	Amino acid transport and metabolism
COG2425	0	1	2	0	0	0	0	1	0	0	Uncharacterized protein containing a von Willebrand factor type A (vWA) domain	R	General function prediction only
COG2440	1	1	0	1	0	1	1	1	1	1	Ferredoxin-like protein	C	Energy production and conversion
COG2452	0	0	1	0	0	0	0	0	0	0	Predicted site-specific integrase-resolvase	L	Replication, recombination and repair
COG2453	0	0	1	1	0	1	2	1	1	0	Predicted protein-tyrosine phosphatase	T	Signal transduction mechanisms
COG2503	0	0	0	0	1	0	0	0	0	0	Predicted secreted acid phosphatase	R	General function prediction only
COG2510	1	0	1	0	2	0	0	0	0	0	Predicted membrane protein	S	Function unknown
COG2513	2	0	4	1	2	1	1	2	1	2	PEP phosphonomutase and related enzymes	G	Carbohydrate transport and metabolism
COG2514	2	0	3	1	1	0	0	2	0	1	Predicted ring-cleavage extradiol dioxygenase	R	General function prediction only
COG2515	3	0	2	2	0	3	0	2	0	2	1-aminocyclopropane-1-carboxylate deaminase	E	Amino acid transport and metabolism
COG2518	2	1	5	2	3	2	2	2	2	2	Protein-L-isoaspartate carboxylmethyltransferase	O	Posttranslational modification, protein turnover, chaperones
COG2519	1	0	0	0	0	0	0	0	0	1	tRNA(1-methyladenosine) methyltransferase and related methyltransferases	J	Translation, ribosomal structure and biogenesis
COG2520	0	0	0	0	0	0	0	0	0	1	Predicted methyltransferase	R	General function prediction only
COG2524	0	0	0	1	0	0	0	0	0	0	Predicted transcriptional regulator, contains C-terminal CBS domains	K	Transcription
COG2602	1	0	0	0	0	0	0	0	0	0	Beta-lactamase class D	V	Defense mechanisms
COG2603	0	0	0	1	0	1	1	1	0	0	Predicted ATPase	R	General function prediction only
COG2606	1	0	1	1	1	1	0	0	0	1	Uncharacterized conserved protein	S	Function unknown
COG2607	1	1	1	1	1	1	1	1	1	1	Predicted ATPase (AAA+ superfamily)	R	General function prediction only
COG2608	0	0	0	0	1	2	0	3	0	1	Copper chaperone	P	Inorganic ion transport and metabolism
COG2609	1	0	1	2	1	1	1	1	0	0	Pyruvate dehydrogenase complex, dehydrogenase (E1) component	C	Energy production and conversion
COG2610	0	0	0	0	1	0	0	0	2	0	H+/gluconate symporter and related permeases	GE	Multiple classes
COG2710	0	0	0	0	0	0	0	0	0	3	Nitrogenase molybdenum-iron protein, alpha and beta chains	C	Energy production and conversion
COG2716	0	0	0	0	1	0	0	0	0	0	Glycine cleavage system regulatory protein	E	Amino acid transport and metabolism
COG2717	0	0	2	1	3	3	2	1	1	2	Predicted membrane protein	S	Function unknown
COG2718	0	0	1	0	0	1	0	0	0	0	Uncharacterized conserved protein	S	Function unknown
COG2719	0	0	1	0	0	1	0	0	0	0	Uncharacterized conserved protein	S	Function unknown
COG2721	1	0	3	0	2	2	3	0	0	1	Altronate dehydratase	G	Carbohydrate transport and metabolism
COG2723	0	0	0	1	1	1	1	1	0	1	Beta-glucosidase/6-phospho-beta-glucosidase/beta-galactosidase	G	Carbohydrate transport and metabolism
COG2730	0	0	1	0	0	0	0	0	1	0	Endoglucanase	G	Carbohydrate transport and metabolism
COG2733	0	1	0	0	0	0	0	0	1	0	Predicted membrane protein	S	Function unknown
COG2738	1	0	0	0	0	0	0	0	0	0	Predicted Zn-dependent protease	R	General function prediction only
COG2740	1	1	1	1	0	1	1	1	1	1	Predicted nucleic-acid-binding protein implicated in transcription termination	K	Transcription
COG2746	1	0	0	0	0	0	0	0	0	0	Aminoglycoside N3'-acetyltransferase	V	Defense mechanisms
COG2747	0	0	0	0	0	0	0	0	1	0	Negative regulator of flagellin synthesis (anti-sigma28 factor)	KNU	Multiple classes
COG2755	2	1	3	3	2	2	3	2	1	2	Lysophospholipase L1 and related esterases	E	Amino acid transport and metabolism
COG2759	1	0	1	1	1	1	1	1	0	1	Formyltetrahydrofolate synthetase	F	Nucleotide transport and metabolism
COG2761	1	1	2	2	1	1	2	2	1	3	Predicted dithiol-disulfide isomerase involved in polyketide biosynthesis	Q	Secondary metabolites biosynthesis, transport and catabolism
COG2764	1	0	1	1	1	1	1	1	1	1	Uncharacterized protein conserved in bacteria	S	Function unknown
COG2766	0	0	1	0	0	1	0	0	0	0	Putative Ser protein kinase	T	Signal transduction mechanisms
COG2768	1	0	0	0	0	0	0	0	0	0	Uncharacterized Fe-S center protein	R	General function prediction only
COG2771	3	3	11	1	4	5	0	6	3	4	DNA-binding HTH domain-containing proteins	K	Transcription
COG2801	0	0	17	8	9	15	1	4	0	8	Transposase and inactivated derivatives	L	Replication, recombination and repair
COG2802	1	1	1	1	1	1	1	1	1	1	Uncharacterized protein, similar to the N-terminal domain of Lon protease	R	General function prediction only
COG2804	1	0	0	2	0	0	0	0	1	0	Type II secretory pathway, ATPase PulE/Tfp pilus assembly pathway, ATPase PilB	NU	Multiple classes
COG2807	2	0	0	0	1	0	1	1	0	0	Cyanate permease	P	Inorganic ion transport and metabolism
COG2808	1	1	0	0	0	0	1	1	1	1	Transcriptional regulator	K	Transcription
COG2812	2	2	2	2	3	2	2	2	2	2	DNA polymerase III, gamma/tau subunits	L	Replication, recombination and repair
COG2813	0	0	1	1	1	1	1	1	0	1	16S RNA G1207 methylase RsmC	J	Translation, ribosomal structure and biogenesis
COG2814	20	7	29	10	23	12	12	15	14	11	Arabinose efflux permease	G	Carbohydrate transport and metabolism
COG2816	1	1	1	1	1	1	1	1	1	1	NTP pyrophosphohydrolases containing a Zn-finger, probably nucleic-acid-binding	L	Replication, recombination and repair
COG2818	3	0	2	1	1	2	1	2	2	1	3-methyladenine DNA glycosylase	L	Replication, recombination and repair
COG2819	0	1	0	0	0	0	0	0	1	0	Predicted hydrolase of the alpha/beta superfamily	R	General function prediction only
COG2821	1	1	1	1	1	1	1	1	1	1	Membrane-bound lytic murein transglycosylase	M	Cell wall/membrane/envelope biogenesis
COG2824	0	0	0	0	1	1	1	0	1	0	Uncharacterized Zn-ribbon-containing protein involved in phosphonate metabolism	P	Inorganic ion transport and metabolism
COG2825	0	0	0	1	0	1	1	1	1	1	Outer membrane protein	M	Cell wall/membrane/envelope biogenesis
COG2826	0	0	1	0	3	2	0	1	0	1	Transposase and inactivated derivatives, IS30 family	L	Replication, recombination and repair
COG2827	0	0	2	0	1	0	0	0	2	0	Predicted endonuclease containing a URI domain	L	Replication, recombination and repair
COG2828	0	0	2	1	0	2	2	1	0	1	Uncharacterized protein conserved in bacteria	S	Function unknown
COG2830	0	0	0	0	0	1	0	1	0	0	Uncharacterized protein conserved in bacteria	S	Function unknown
COG2831	0	2	0	0	0	1	0	0	3	0	Hemolysin activation/secretion protein	U	Intracellular trafficking, secretion, and vesicular transport
COG2832	0	1	1	0	1	1	1	1	1	0	Uncharacterized protein conserved in bacteria	S	Function unknown
COG2833	0	1	1	1	1	1	1	1	1	1	Uncharacterized protein conserved in bacteria	S	Function unknown
COG2834	1	1	1	1	1	1	1	1	1	1	Outer membrane lipoprotein-sorting protein	M	Cell wall/membrane/envelope biogenesis
COG2835	1	0	1	1	1	1	1	1	1	1	Uncharacterized conserved protein	S	Function unknown
COG2837	1	0	0	0	0	0	0	0	1	0	Predicted iron-dependent peroxidase	P	Inorganic ion transport and metabolism
COG2838	0	0	1	1	0	1	1	1	0	1	Monomeric isocitrate dehydrogenase	C	Energy production and conversion
COG2840	1	1	1	1	1	1	1	1	1	1	Uncharacterized protein conserved in bacteria	S	Function unknown
COG2841	0	0	1	1	0	1	1	1	0	1	Uncharacterized protein conserved in bacteria	S	Function unknown
COG2842	0	0	1	0	0	0	0	0	0	0	Uncharacterized ATPase, putative transposase	R	General function prediction only
COG2843	1	0	0	0	0	0	0	0	0	0	Putative enzyme of poly-gamma-glutamate biosynthesis (capsule formation)	M	Cell wall/membrane/envelope biogenesis
COG2844	1	1	1	1	1	1	1	1	1	1	UTP:GlnB (protein PII) uridylyltransferase	O	Posttranslational modification, protein turnover, chaperones
COG2845	1	0	1	0	1	0	0	0	0	0	Uncharacterized protein conserved in bacteria	S	Function unknown
COG2847	1	1	1	1	1	1	3	2	1	1	Uncharacterized protein conserved in bacteria	S	Function unknown
COG2850	0	1	0	0	0	0	0	0	2	0	Uncharacterized conserved protein	S	Function unknown
COG2852	0	1	0	0	0	0	0	0	2	1	Uncharacterized protein conserved in bacteria	S	Function unknown
COG2853	0	1	0	0	0	1	1	1	1	1	Surface lipoprotein	M	Cell wall/membrane/envelope biogenesis
COG2854	2	0	0	0	0	1	1	1	0	1	ABC-type transport system involved in resistance to organic solvents, auxiliary component	Q	Secondary metabolites biosynthesis, transport and catabolism
COG2855	0	1	1	1	1	2	0	0	1	0	Predicted membrane protein	S	Function unknown
COG2856	0	0	1	1	0	0	0	1	0	0	Predicted Zn peptidase	E	Amino acid transport and metabolism
COG2857	1	1	1	1	1	1	1	1	1	1	Cytochrome c1	C	Energy production and conversion
COG2859	0	0	0	0	0	0	0	0	1	0	Uncharacterized protein conserved in bacteria	S	Function unknown
COG2860	0	1	1	0	1	1	1	1	1	0	Predicted membrane protein	S	Function unknown
COG2861	1	0	1	1	1	1	1	1	0	1	Uncharacterized protein conserved in bacteria	S	Function unknown
COG2862	0	0	1	0	0	0	0	0	0	0	Predicted membrane protein	S	Function unknown
COG2863	3	0	4	1	1	1	9	1	0	2	Cytochrome c553	C	Energy production and conversion
COG2864	1	0	1	1	0	1	1	1	0	1	Cytochrome b subunit of formate dehydrogenase	C	Energy production and conversion
COG2865	0	0	1	0	0	1	0	0	0	0	Predicted transcriptional regulator containing an HTH domain and an uncharacterized domain shared with the mammalian protein Schlafen	K	Transcription
COG2866	0	1	0	0	0	0	0	0	1	0	Predicted carboxypeptidase	E	Amino acid transport and metabolism
COG2867	1	1	1	1	1	1	1	1	0	1	Oligoketide cyclase/lipid transport protein	I	Lipid transport and metabolism
COG2869	0	0	1	0	1	1	1	1	0	0	Na+-transporting NADH:ubiquinone oxidoreductase, subunit NqrC	C	Energy production and conversion
COG2871	0	0	1	0	1	1	1	1	0	0	Na+-transporting NADH:ubiquinone oxidoreductase, subunit NqrF	C	Energy production and conversion
COG2872	1	0	1	1	1	0	2	0	0	1	Predicted metal-dependent hydrolases related to alanyl-tRNA synthetase HxxxH domain	R	General function prediction only
COG2873	1	1	1	1	1	1	1	1	1	1	O-acetylhomoserine sulfhydrylase	E	Amino acid transport and metabolism
COG2875	1	0	1	1	1	1	1	1	0	1	Precorrin-4 methylase	H	Coenzyme transport and metabolism
COG2877	0	0	1	1	1	1	1	1	0	1	3-deoxy-D-manno-octulosonic acid (KDO) 8-phosphate synthase	M	Cell wall/membrane/envelope biogenesis
COG2884	1	1	1	1	1	1	1	1	1	1	Predicted ATPase involved in cell division	D	Cell cycle control, cell division, chromosome partitioning
COG2885	3	7	5	9	2	11	9	6	5	11	Outer membrane protein and related peptidoglycan-associated (lipo)proteins	M	Cell wall/membrane/envelope biogenesis
COG2887	1	1	1	1	1	1	1	1	1	1	RecB family exonuclease	L	Replication, recombination and repair
COG2890	1	1	1	1	1	1	1	2	1	1	Methylase of polypeptide chain release factors	J	Translation, ribosomal structure and biogenesis
COG2893	1	1	1	1	1	1	1	1	1	1	Phosphotransferase system, mannose/fructose-specific component IIA	G	Carbohydrate transport and metabolism
COG2894	0	0	1	0	0	0	0	0	0	0	Septum formation inhibitor-activating ATPase	D	Cell cycle control, cell division, chromosome partitioning
COG2895	1	1	1	0	2	0	0	0	1	0	GTPases - Sulfate adenylate transferase subunit 1	P	Inorganic ion transport and metabolism
COG2896	1	1	2	1	1	1	1	1	1	1	Molybdenum cofactor biosynthesis enzyme	H	Coenzyme transport and metabolism
COG2897	1	1	2	1	1	1	1	1	2	1	Rhodanese-related sulfurtransferase	P	Inorganic ion transport and metabolism
COG2898	0	0	0	0	0	1	0	1	0	0	Uncharacterized conserved protein	S	Function unknown
COG2899	0	1	0	0	0	0	1	0	0	0	Uncharacterized protein conserved in bacteria	S	Function unknown
COG2900	0	0	1	0	1	1	1	1	0	1	Uncharacterized protein conserved in bacteria	S	Function unknown
COG2902	1	1	1	0	1	0	0	0	1	0	NAD-specific glutamate dehydrogenase	E	Amino acid transport and metabolism
COG2905	2	0	3	0	3	2	1	3	0	0	Predicted signal-transduction protein containing cAMP-binding and CBS domains	T	Signal transduction mechanisms
COG2906	0	1	0	0	0	0	0	0	1	0	Bacterioferritin-associated ferredoxin	P	Inorganic ion transport and metabolism
COG2907	1	0	1	1	1	3	1	1	0	1	Predicted NAD/FAD-binding protein	R	General function prediction only
COG2908	1	0	1	0	1	0	0	0	1	0	Uncharacterized protein conserved in bacteria	S	Function unknown
COG2909	0	0	1	0	0	0	0	0	1	0	ATP-dependent transcriptional regulator	K	Transcription
COG2910	0	0	0	0	1	0	0	2	0	0	Putative NADH-flavin reductase	R	General function prediction only
COG2911	0	1	1	1	1	1	1	1	1	1	Uncharacterized protein conserved in bacteria	S	Function unknown
COG2913	1	1	1	1	2	1	1	1	1	1	Small protein A (tmRNA-binding)	J	Translation, ribosomal structure and biogenesis
COG2916	0	0	0	4	0	1	2	1	0	1	DNA-binding protein H-NS	R	General function prediction only
COG2917	1	1	1	1	1	1	1	1	1	1	Intracellular septation protein A	D	Cell cycle control, cell division, chromosome partitioning
COG2918	0	0	0	0	1	0	0	0	0	0	Gamma-glutamylcysteine synthetase	H	Coenzyme transport and metabolism
COG2919	1	1	1	1	1	1	1	1	0	1	Septum formation initiator	D	Cell cycle control, cell division, chromosome partitioning
COG2925	0	0	0	1	0	0	0	1	0	1	Exonuclease I	L	Replication, recombination and repair
COG2927	1	1	1	1	1	1	1	1	1	1	DNA polymerase III, chi subunit	L	Replication, recombination and repair
COG2928	1	0	1	1	1	1	1	1	0	1	Uncharacterized conserved protein	S	Function unknown
COG2929	0	0	0	0	0	0	0	1	0	0	Uncharacterized protein conserved in bacteria	S	Function unknown
COG2930	0	0	0	1	0	1	1	3	0	1	Uncharacterized conserved protein	S	Function unknown
COG2931	9	2	16	6	23	9	24	2	2	8	RTX toxins and related Ca2+-binding proteins	Q	Secondary metabolites biosynthesis, transport and catabolism
COG2932	2	1	1	0	1	1	0	0	1	0	Predicted transcriptional regulator	K	Transcription
COG2935	1	1	1	1	1	1	1	1	1	1	Putative arginyl-tRNA:protein arginylyltransferase	O	Posttranslational modification, protein turnover, chaperones
COG2936	2	0	0	0	0	1	1	2	1	1	Predicted acyl esterases	R	General function prediction only
COG2937	0	0	0	1	0	1	1	1	1	1	Glycerol-3-phosphate O-acyltransferase	I	Lipid transport and metabolism
COG2938	1	1	1	1	1	1	1	1	1	1	Uncharacterized conserved protein	S	Function unknown
COG2940	0	0	1	0	0	0	0	0	0	0	Proteins containing SET domain	R	General function prediction only
COG2941	0	1	0	0	0	0	0	0	1	0	Ubiquinone biosynthesis protein COQ7	H	Coenzyme transport and metabolism
COG2942	0	0	1	0	1	1	0	0	0	0	N-acyl-D-glucosamine 2-epimerase	G	Carbohydrate transport and metabolism
COG2943	0	0	1	0	2	1	0	1	0	1	Membrane glycosyltransferase	M	Cell wall/membrane/envelope biogenesis
COG2944	0	0	1	0	0	0	0	0	0	0	Predicted transcriptional regulator	K	Transcription
COG2945	2	1	1	1	3	1	1	1	1	2	Predicted hydrolase of the alpha/beta superfamily	R	General function prediction only
COG2947	1	1	1	1	1	1	1	1	1	1	Uncharacterized conserved protein	S	Function unknown
COG2948	0	1	3	1	1	1	0	1	0	0	Type IV secretory pathway, VirB10 components	U	Intracellular trafficking, secretion, and vesicular transport
COG2949	0	0	0	0	0	1	0	0	0	0	Uncharacterized membrane protein	S	Function unknown
COG2951	5	1	5	2	2	3	3	5	1	4	Membrane-bound lytic murein transglycosylase B	M	Cell wall/membrane/envelope biogenesis
COG2954	0	0	0	0	0	0	0	1	0	0	Uncharacterized protein conserved in bacteria	S	Function unknown
COG2956	0	0	1	0	0	0	1	0	0	0	Predicted N-acetylglucosaminyl transferase	G	Carbohydrate transport and metabolism
COG2957	2	1	1	0	1	0	1	1	1	0	Peptidylarginine deiminase and related enzymes	E	Amino acid transport and metabolism
COG2960	1	1	1	1	1	1	1	1	1	1	Uncharacterized protein conserved in bacteria	S	Function unknown
COG2961	1	0	1	1	1	1	1	1	0	1	Protein involved in catabolism of external DNA	R	General function prediction only
COG2962	1	1	1	0	1	1	1	1	1	1	Predicted permeases	R	General function prediction only
COG2963	0	0	8	3	0	4	0	0	0	5	Transposase and inactivated derivatives	L	Replication, recombination and repair
COG2964	0	0	2	0	1	0	0	0	0	0	Uncharacterized protein conserved in bacteria	S	Function unknown
COG2967	1	1	1	0	1	0	0	0	1	0	Uncharacterized protein affecting Mg2+/Co2+ transport	P	Inorganic ion transport and metabolism
COG2968	1	1	1	0	1	1	1	1	0	0	Uncharacterized conserved protein	S	Function unknown
COG2971	0	0	1	0	1	0	1	1	0	1	Predicted N-acetylglucosamine kinase	G	Carbohydrate transport and metabolism
COG2977	0	0	0	1	0	1	1	0	0	0	Phosphopantetheinyl transferase component of siderophore synthetase	Q	Secondary metabolites biosynthesis, transport and catabolism
COG2978	0	1	0	0	0	2	1	0	1	0	Putative p-aminobenzoyl-glutamate transporter	H	Coenzyme transport and metabolism
COG2979	1	0	1	1	1	0	0	1	0	1	Uncharacterized protein conserved in bacteria	S	Function unknown
COG2981	1	1	1	1	1	1	1	1	1	1	Uncharacterized protein involved in cysteine biosynthesis	E	Amino acid transport and metabolism
COG2982	2	0	3	0	2	2	3	2	0	3	Uncharacterized protein involved in outer membrane biogenesis	M	Cell wall/membrane/envelope biogenesis
COG2983	1	1	1	1	1	1	1	1	1	1	Uncharacterized conserved protein	S	Function unknown
COG2984	0	0	1	0	1	0	0	0	0	0	ABC-type uncharacterized transport system, periplasmic component	R	General function prediction only
COG2985	0	0	2	0	0	0	0	1	0	0	Predicted permease	R	General function prediction only
COG2986	2	0	1	1	1	1	0	1	0	1	Histidine ammonia-lyase	E	Amino acid transport and metabolism
COG2987	1	0	1	1	1	1	0	1	0	1	Urocanate hydratase	E	Amino acid transport and metabolism
COG2988	0	0	1	0	1	0	0	0	0	0	Succinylglutamate desuccinylase	E	Amino acid transport and metabolism
COG2989	4	1	4	1	3	1	2	2	1	1	Uncharacterized protein conserved in bacteria	S	Function unknown
COG2991	0	0	1	0	1	1	1	1	0	0	Uncharacterized protein conserved in bacteria	S	Function unknown
COG2993	1	0	1	1	1	1	1	1	1	1	Cbb3-type cytochrome oxidase, cytochrome c subunit	C	Energy production and conversion
COG2994	0	0	2	1	0	0	0	1	1	1	ACP:hemolysin acyltransferase (hemolysin-activating protein)	O	Posttranslational modification, protein turnover, chaperones
COG2995	0	0	1	3	1	1	1	1	0	1	Uncharacterized paraquat-inducible protein A	S	Function unknown
COG2998	1	0	1	1	0	1	1	1	0	1	ABC-type tungstate transport system, permease component	H	Coenzyme transport and metabolism
COG3000	5	5	3	5	3	1	4	5	8	3	Sterol desaturase	I	Lipid transport and metabolism
COG3004	0	2	0	0	0	1	0	0	2	0	Na+/H+ antiporter	P	Inorganic ion transport and metabolism
COG3005	1	0	2	0	4	3	5	2	0	0	Nitrate/TMAO reductases, membrane-bound tetraheme cytochrome c subunit	C	Energy production and conversion
COG3008	0	0	0	1	0	0	0	0	0	0	Paraquat-inducible protein B	R	General function prediction only
COG3009	0	0	0	1	0	0	0	0	0	0	Uncharacterized protein conserved in bacteria	S	Function unknown
COG3010	0	0	1	0	0	0	0	0	0	0	Putative N-acetylmannosamine-6-phosphate epimerase	G	Carbohydrate transport and metabolism
COG3011	2	1	1	1	0	1	1	1	2	0	Uncharacterized protein conserved in bacteria	S	Function unknown
COG3012	0	0	1	0	1	0	0	0	0	0	Uncharacterized protein conserved in bacteria	S	Function unknown
COG3016	1	0	0	0	0	1	1	1	0	1	Uncharacterized iron-regulated protein	S	Function unknown
COG3019	1	0	1	1	1	1	1	2	0	0	Predicted metal-binding protein	R	General function prediction only
COG3021	1	0	1	1	2	0	0	0	0	1	Uncharacterized protein conserved in bacteria	S	Function unknown
COG3022	0	1	0	1	0	1	1	1	1	1	Uncharacterized protein conserved in bacteria	S	Function unknown
COG3023	1	1	1	1	1	1	1	1	1	1	Negative regulator of beta-lactamase expression	V	Defense mechanisms
COG3024	1	0	1	1	1	0	1	1	0	1	Uncharacterized protein conserved in bacteria	S	Function unknown
COG3025	0	0	1	0	1	0	0	0	0	0	Uncharacterized conserved protein	S	Function unknown
COG3027	1	0	1	1	1	1	1	1	1	1	Uncharacterized protein conserved in bacteria	S	Function unknown
COG3030	1	0	1	1	1	1	1	1	0	1	Protein affecting phage T7 exclusion by the F plasmid	R	General function prediction only
COG3031	0	0	0	0	0	0	0	0	1	0	Type II secretory pathway, component PulC	U	Intracellular trafficking, secretion, and vesicular transport
COG3033	0	0	0	0	2	1	0	0	0	0	Tryptophanase	E	Amino acid transport and metabolism
COG3034	2	1	1	1	2	2	2	2	1	1	Uncharacterized protein conserved in bacteria	S	Function unknown
COG3038	1	1	3	3	5	2	1	1	0	1	Cytochrome B561	C	Energy production and conversion
COG3040	0	1	0	1	0	0	0	0	0	1	Bacterial lipocalin	M	Cell wall/membrane/envelope biogenesis
COG3042	0	0	0	0	0	0	1	1	0	1	Putative hemolysin	R	General function prediction only
COG3043	0	0	1	0	2	1	1	1	0	0	Nitrate reductase cytochrome c-type subunit	C	Energy production and conversion
COG3045	1	0	1	0	1	0	0	0	0	0	Uncharacterized protein conserved in bacteria	S	Function unknown
COG3046	0	1	1	0	1	1	0	1	0	1	Uncharacterized protein related to deoxyribodipyrimidine photolyase	R	General function prediction only
COG3047	0	0	0	0	1	0	0	1	1	0	Outer membrane protein W	M	Cell wall/membrane/envelope biogenesis
COG3048	0	0	0	0	0	1	0	0	0	0	D-serine dehydratase	E	Amino acid transport and metabolism
COG3049	0	0	2	0	2	1	2	2	0	2	Penicillin V acylase and related amidases	M	Cell wall/membrane/envelope biogenesis
COG3053	0	0	0	0	0	0	0	1	0	0	Citrate lyase synthetase	C	Energy production and conversion
COG3055	0	0	0	0	0	1	0	0	2	0	Uncharacterized protein conserved in bacteria	S	Function unknown
COG3059	0	0	0	0	2	0	0	0	0	0	Predicted membrane protein	S	Function unknown
COG3062	0	0	1	0	2	1	1	1	0	0	Uncharacterized protein involved in formation of periplasmic nitrate reductase	P	Inorganic ion transport and metabolism
COG3063	1	2	3	0	1	0	0	3	4	3	Tfp pilus assembly protein PilF	NU	Multiple classes
COG3064	1	1	3	2	3	1	2	3	2	3	Membrane protein involved in colicin uptake	M	Cell wall/membrane/envelope biogenesis
COG3070	0	0	0	1	0	0	0	0	0	1	Regulator of competence-specific genes	K	Transcription
COG3071	0	0	0	0	0	0	0	0	1	0	Uncharacterized enzyme of heme biosynthesis	H	Coenzyme transport and metabolism
COG3087	1	0	0	0	0	0	2	0	0	1	Cell division protein	D	Cell cycle control, cell division, chromosome partitioning
COG3088	1	1	1	1	1	2	1	2	1	1	Uncharacterized protein involved in biosynthesis of c-type cytochromes	O	Posttranslational modification, protein turnover, chaperones
COG3090	12	0	38	10	16	21	12	15	0	14	TRAP-type C4-dicarboxylate transport system, small permease component	G	Carbohydrate transport and metabolism
COG3093	0	0	1	1	0	0	0	0	0	0	Plasmid maintenance system antidote protein	R	General function prediction only
COG3103	0	0	0	1	0	0	1	0	0	1	SH3 domain protein	T	Signal transduction mechanisms
COG3104	0	1	0	0	0	0	0	0	1	0	Dipeptide/tripeptide permease	E	Amino acid transport and metabolism
COG3106	1	0	1	1	1	1	1	1	0	1	Predicted ATPase	R	General function prediction only
COG3108	1	0	2	1	2	1	1	1	1	1	Uncharacterized protein conserved in bacteria	S	Function unknown
COG3118	4	2	2	2	2	2	3	2	2	2	Thioredoxin domain-containing protein	O	Posttranslational modification, protein turnover, chaperones
COG3119	3	3	10	1	4	10	10	15	2	7	Arylsulfatase A and related enzymes	P	Inorganic ion transport and metabolism
COG3121	0	1	0	0	0	0	0	0	0	0	P pilus assembly protein, chaperone PapD	NU	Multiple classes
COG3125	0	0	1	0	1	0	0	1	0	0	Heme/copper-type cytochrome/quinol oxidase, subunit 4	C	Energy production and conversion
COG3126	0	0	0	0	0	0	1	1	0	2	Uncharacterized protein conserved in bacteria	S	Function unknown
COG3127	1	1	1	2	1	2	1	2	2	2	Predicted ABC-type transport system involved in lysophospholipase L1 biosynthesis, permease component	Q	Secondary metabolites biosynthesis, transport and catabolism
COG3128	1	2	0	0	0	0	0	0	1	0	Uncharacterized iron-regulated protein	S	Function unknown
COG3129	0	0	0	0	0	0	1	0	0	0	Predicted SAM-dependent methyltransferase	R	General function prediction only
COG3131	0	0	0	0	1	1	0	1	0	1	Periplasmic glucans biosynthesis protein	P	Inorganic ion transport and metabolism
COG3133	0	0	0	0	0	0	0	0	2	0	Outer membrane lipoprotein	M	Cell wall/membrane/envelope biogenesis
COG3134	0	0	0	0	0	0	0	1	1	1	Predicted outer membrane lipoprotein	S	Function unknown
COG3135	1	0	1	0	1	1	1	1	0	0	Uncharacterized protein involved in benzoate metabolism	Q	Secondary metabolites biosynthesis, transport and catabolism
COG3137	0	1	0	0	0	0	0	0	1	0	Putative salt-induced outer membrane protein	M	Cell wall/membrane/envelope biogenesis
COG3138	0	1	0	0	0	0	0	0	1	0	Arginine/ornithine N-succinyltransferase beta subunit	E	Amino acid transport and metabolism
COG3142	0	0	1	1	1	0	0	0	0	0	Uncharacterized protein involved in copper resistance	P	Inorganic ion transport and metabolism
COG3143	0	0	2	0	3	0	0	0	0	0	Chemotaxis protein	NT	Multiple classes
COG3144	0	0	0	1	1	0	0	0	0	0	Flagellar hook-length control protein	N	Cell motility
COG3145	1	0	1	0	1	1	1	1	0	1	Alkylated DNA repair protein	L	Replication, recombination and repair
COG3146	1	1	1	1	1	1	1	1	1	1	Uncharacterized protein conserved in bacteria	S	Function unknown
COG3147	0	0	0	1	1	1	1	0	2	1	Uncharacterized protein conserved in bacteria	S	Function unknown
COG3149	0	0	0	0	0	0	0	0	1	0	Type II secretory pathway, component PulM	U	Intracellular trafficking, secretion, and vesicular transport
COG3152	2	2	2	0	4	0	2	3	1	3	Predicted membrane protein	S	Function unknown
COG3153	2	2	5	3	5	2	3	3	2	2	Predicted acetyltransferase	R	General function prediction only
COG3154	0	0	0	0	1	1	1	0	0	0	Putative lipid carrier protein	I	Lipid transport and metabolism
COG3156	1	0	0	0	0	0	0	0	1	0	Type II secretory pathway, component PulK	U	Intracellular trafficking, secretion, and vesicular transport
COG3157	0	0	1	0	4	1	0	0	0	1	Hemolysin-coregulated protein (uncharacterized)	S	Function unknown
COG3158	0	1	0	0	0	0	0	0	1	0	K+ transporter	P	Inorganic ion transport and metabolism
COG3159	0	0	0	1	0	1	1	1	0	1	Uncharacterized protein conserved in bacteria	S	Function unknown
COG3164	0	0	1	1	0	0	0	0	0	1	Predicted membrane protein	S	Function unknown
COG3166	1	0	0	1	0	0	0	0	0	0	Tfp pilus assembly protein PilN	NU	Multiple classes
COG3170	0	0	0	0	1	0	0	0	0	0	Tfp pilus assembly protein FimV	NU	Multiple classes
COG3173	1	4	2	1	2	1	1	2	4	1	Predicted aminoglycoside phosphotransferase	R	General function prediction only
COG3175	1	1	1	1	1	1	1	1	1	1	Cytochrome oxidase assembly factor	O	Posttranslational modification, protein turnover, chaperones
COG3176	0	0	3	4	2	4	4	4	0	4	Putative hemolysin	R	General function prediction only
COG3177	0	0	1	1	1	1	1	1	0	0	Uncharacterized conserved protein	S	Function unknown
COG3178	1	1	1	1	1	1	1	1	1	1	Predicted phosphotransferase related to Ser/Thr protein kinases	R	General function prediction only
COG3180	1	0	1	2	2	1	1	2	0	1	Putative ammonia monooxygenase	R	General function prediction only
COG3181	7	0	8	8	1	6	7	6	0	4	Uncharacterized protein conserved in bacteria	S	Function unknown
COG3182	0	1	1	2	0	0	2	1	0	0	Uncharacterized iron-regulated membrane protein	S	Function unknown
COG3183	0	0	0	0	0	0	1	0	0	1	Predicted restriction endonuclease	V	Defense mechanisms
COG3184	0	0	1	0	1	0	0	0	0	0	Uncharacterized protein conserved in bacteria	S	Function unknown
COG3185	0	1	2	3	2	1	2	2	1	2	4-hydroxyphenylpyruvate dioxygenase and related hemolysins	ER	Multiple classes
COG3186	0	1	0	1	0	0	1	1	1	0	Phenylalanine-4-hydroxylase	E	Amino acid transport and metabolism
COG3187	1	0	0	0	0	2	2	1	0	3	Heat shock protein	O	Posttranslational modification, protein turnover, chaperones
COG3191	2	0	2	1	2	1	1	1	0	1	L-aminopeptidase/D-esterase	EQ	Multiple classes
COG3193	1	1	4	1	3	2	3	2	1	2	Uncharacterized protein, possibly involved in utilization of glycolate and propanediol	R	General function prediction only
COG3194	1	0	1	1	1	1	1	2	0	1	Ureidoglycolate hydrolase	F	Nucleotide transport and metabolism
COG3195	1	0	1	2	1	1	1	1	0	1	Uncharacterized protein conserved in bacteria	S	Function unknown
COG3197	1	0	1	1	1	1	1	1	1	1	Uncharacterized protein, possibly involved in nitrogen fixation	P	Inorganic ion transport and metabolism
COG3200	1	1	1	1	1	1	1	1	1	1	3-deoxy-D-arabino-heptulosonate 7-phosphate (DAHP) synthase	E	Amino acid transport and metabolism
COG3203	1	0	0	0	0	0	0	1	0	0	Outer membrane protein (porin)	M	Cell wall/membrane/envelope biogenesis
COG3204	0	0	0	0	0	0	1	0	0	0	Uncharacterized protein conserved in bacteria	S	Function unknown
COG3205	0	0	0	0	0	1	0	0	0	0	Predicted membrane protein	S	Function unknown
COG3206	1	4	3	2	2	2	1	2	5	2	Uncharacterized protein involved in exopolysaccharide biosynthesis	M	Cell wall/membrane/envelope biogenesis
COG3207	0	0	1	0	0	0	0	0	0	0	Pyoverdine/dityrosine biosynthesis protein	Q	Secondary metabolites biosynthesis, transport and catabolism
COG3208	0	0	0	0	1	0	0	0	0	0	Predicted thioesterase involved in non-ribosomal peptide biosynthesis	Q	Secondary metabolites biosynthesis, transport and catabolism
COG3209	1	0	1	2	1	0	0	0	0	0	Rhs family protein	M	Cell wall/membrane/envelope biogenesis
COG3211	1	1	1	1	1	1	1	1	1	1	Predicted phosphatase	R	General function prediction only
COG3212	0	0	0	1	0	0	0	0	0	0	Predicted membrane protein	S	Function unknown
COG3213	1	0	1	0	3	3	2	1	1	0	Uncharacterized protein involved in response to NO	P	Inorganic ion transport and metabolism
COG3214	1	0	1	1	1	1	1	1	1	1	Uncharacterized protein conserved in bacteria	S	Function unknown
COG3216	1	1	1	1	1	1	1	1	1	1	Uncharacterized protein conserved in bacteria	S	Function unknown
COG3217	2	0	0	1	2	1	1	1	0	1	Uncharacterized Fe-S protein	R	General function prediction only
COG3218	0	1	1	0	1	0	1	1	1	1	ABC-type uncharacterized transport system, auxiliary component	R	General function prediction only
COG3219	0	0	1	0	0	0	0	0	0	0	Uncharacterized protein conserved in bacteria	S	Function unknown
COG3220	0	1	1	2	2	1	1	1	1	1	Uncharacterized protein conserved in bacteria	S	Function unknown
COG3221	1	0	6	1	2	2	2	3	0	3	ABC-type phosphate/phosphonate transport system, periplasmic component	P	Inorganic ion transport and metabolism
COG3222	1	0	0	0	0	1	1	1	1	1	Uncharacterized protein conserved in bacteria	S	Function unknown
COG3224	0	0	0	0	0	0	1	0	0	0	Uncharacterized protein conserved in bacteria	S	Function unknown
COG3225	1	0	0	0	0	0	0	0	0	0	ABC-type uncharacterized transport system involved in gliding motility, auxiliary component	N	Cell motility
COG3226	0	0	0	0	1	0	0	0	0	0	Uncharacterized protein conserved in bacteria	S	Function unknown
COG3228	0	0	0	0	0	0	0	1	0	1	Uncharacterized protein conserved in bacteria	S	Function unknown
COG3232	0	0	1	0	0	1	1	2	0	1	5-carboxymethyl-2-hydroxymuconate isomerase	E	Amino acid transport and metabolism
COG3236	0	1	0	0	0	0	0	0	0	0	Uncharacterized protein conserved in bacteria	S	Function unknown
COG3238	0	1	0	3	1	1	0	1	0	1	Uncharacterized protein conserved in bacteria	S	Function unknown
COG3239	4	4	6	6	0	5	4	5	3	6	Fatty acid desaturase	I	Lipid transport and metabolism
COG3240	0	0	0	0	0	0	0	0	1	0	Phospholipase/lecithinase/hemolysin	IR	Multiple classes
COG3242	1	0	1	0	1	1	1	1	0	0	Uncharacterized protein conserved in bacteria	S	Function unknown
COG3243	2	2	2	1	2	1	1	1	0	1	Poly(3-hydroxyalkanoate) synthetase	I	Lipid transport and metabolism
COG3246	5	0	7	2	1	6	5	6	1	4	Uncharacterized conserved protein	S	Function unknown
COG3247	0	0	1	0	1	1	2	4	0	3	Uncharacterized conserved protein	S	Function unknown
COG3250	0	0	1	0	1	1	0	0	1	1	Beta-galactosidase/beta-glucuronidase	G	Carbohydrate transport and metabolism
COG3254	0	0	3	1	0	2	2	1	0	1	Uncharacterized conserved protein	S	Function unknown
COG3255	0	0	1	1	2	1	2	2	0	1	Putative sterol carrier protein	I	Lipid transport and metabolism
COG3256	0	0	1	0	2	1	1	1	0	0	Nitric oxide reductase large subunit	P	Inorganic ion transport and metabolism
COG3257	1	0	2	1	1	1	1	1	0	1	Uncharacterized protein, possibly involved in glyoxylate utilization	R	General function prediction only
COG3258	2	0	2	1	2	1	2	0	0	2	Cytochrome c	C	Energy production and conversion
COG3259	0	0	1	0	0	0	0	0	0	0	Coenzyme F420-reducing hydrogenase, alpha subunit	C	Energy production and conversion
COG3263	1	0	1	1	1	1	1	1	0	1	NhaP-type Na+/H+ and K+/H+ antiporters with a unique C-terminal domain	P	Inorganic ion transport and metabolism
COG3264	4	1	0	4	1	1	3	2	1	2	Small-conductance mechanosensitive channel	M	Cell wall/membrane/envelope biogenesis
COG3265	1	1	2	1	1	0	0	0	2	0	Gluconate kinase	G	Carbohydrate transport and metabolism
COG3267	0	1	1	1	0	0	0	1	1	0	Type II secretory pathway, component ExeA (predicted ATPase)	U	Intracellular trafficking, secretion, and vesicular transport
COG3268	0	2	0	0	0	0	0	0	1	0	Uncharacterized conserved protein	S	Function unknown
COG3271	0	0	0	0	0	0	0	0	1	0	Predicted double-glycine peptidase	R	General function prediction only
COG3274	0	0	0	0	0	0	1	0	0	0	Uncharacterized protein conserved in bacteria	S	Function unknown
COG3275	0	2	0	0	1	0	0	0	3	0	Putative regulator of cell autolysis	T	Signal transduction mechanisms
COG3278	1	0	1	1	1	1	1	1	1	1	Cbb3-type cytochrome oxidase, subunit 1	O	Posttranslational modification, protein turnover, chaperones
COG3279	3	3	3	0	1	0	1	2	7	2	Response regulator of the LytR/AlgR family	KT	Multiple classes
COG3283	0	0	0	0	0	0	0	0	1	0	Transcriptional regulator of aromatic amino acids metabolism	KE	Multiple classes
COG3284	1	0	2	0	0	1	0	0	0	0	Transcriptional activator of acetoin/glycerol metabolism	QK	Multiple classes
COG3287	0	0	1	0	0	0	1	1	0	0	Uncharacterized conserved protein	S	Function unknown
COG3288	2	2	1	1	1	1	1	1	2	1	NAD/NADP transhydrogenase alpha subunit	C	Energy production and conversion
COG3291	0	0	0	0	0	0	1	0	0	0	FOG: PKD repeat	R	General function prediction only
COG3293	0	0	6	5	2	0	0	0	0	4	Transposase and inactivated derivatives	L	Replication, recombination and repair
COG3297	0	0	0	0	0	0	0	0	1	1	Type II secretory pathway, component PulL	U	Intracellular trafficking, secretion, and vesicular transport
COG3300	1	0	1	1	0	0	1	1	0	1	MHYT domain (predicted integral membrane sensor domain)	T	Signal transduction mechanisms
COG3302	1	0	1	1	0	1	1	1	0	1	DMSO reductase anchor subunit	R	General function prediction only
COG3304	1	0	0	0	1	0	0	0	0	0	Predicted membrane protein	S	Function unknown
COG3306	1	0	0	1	0	1	0	3	2	0	Glycosyltransferase involved in LPS biosynthesis	M	Cell wall/membrane/envelope biogenesis
COG3307	1	4	1	0	0	1	0	0	2	1	Lipid A core - O-antigen ligase and related enzymes	M	Cell wall/membrane/envelope biogenesis
COG3310	0	0	0	0	0	0	1	0	0	0	Uncharacterized protein conserved in bacteria	S	Function unknown
COG3311	0	0	1	3	0	1	3	1	0	3	Predicted transcriptional regulator	K	Transcription
COG3313	1	0	0	1	0	1	1	1	0	1	Predicted Fe-S protein	R	General function prediction only
COG3315	0	1	0	0	1	0	0	0	0	0	O-Methyltransferase involved in polyketide biosynthesis	Q	Secondary metabolites biosynthesis, transport and catabolism
COG3316	1	0	13	0	2	4	1	39	0	17	Transposase and inactivated derivatives	L	Replication, recombination and repair
COG3318	0	0	0	3	0	0	0	0	0	0	Predicted metal-binding protein related to the C-terminal domain of SecA	R	General function prediction only
COG3319	0	0	1	1	2	0	2	1	0	1	Thioesterase domains of type I polyketide synthases or non-ribosomal peptide synthetases	Q	Secondary metabolites biosynthesis, transport and catabolism
COG3321	0	0	3	1	2	0	1	0	0	0	Polyketide synthase modules and related proteins	Q	Secondary metabolites biosynthesis, transport and catabolism
COG3322	0	0	1	0	1	0	1	0	0	0	Predicted periplasmic ligand-binding sensor domain	T	Signal transduction mechanisms
COG3324	3	0	7	1	4	1	0	1	3	1	Predicted enzyme related to lactoylglutathione lyase	R	General function prediction only
COG3326	1	1	0	0	0	1	1	1	0	0	Predicted membrane protein	S	Function unknown
COG3327	1	0	1	0	1	1	1	0	0	1	Phenylacetic acid-responsive transcriptional repressor	K	Transcription
COG3328	0	0	2	0	0	0	0	0	0	0	Transposase and inactivated derivatives	L	Replication, recombination and repair
COG3329	1	1	1	1	0	0	0	0	1	1	Predicted permease	R	General function prediction only
COG3332	0	0	0	0	0	0	0	0	1	0	Uncharacterized conserved protein	S	Function unknown
COG3333	6	0	8	7	1	6	6	6	0	4	Uncharacterized protein conserved in bacteria	S	Function unknown
COG3334	0	0	1	0	2	1	1	1	0	0	Uncharacterized conserved protein	S	Function unknown
COG3335	0	0	2	0	0	0	0	0	0	0	Transposase and inactivated derivatives	L	Replication, recombination and repair
COG3339	1	0	1	0	0	0	0	0	0	0	Uncharacterized conserved protein	S	Function unknown
COG3342	1	0	1	0	0	1	0	1	0	1	Uncharacterized conserved protein	S	Function unknown
COG3344	0	0	1	0	1	0	0	0	0	0	Retron-type reverse transcriptase	L	Replication, recombination and repair
COG3345	0	1	1	1	0	0	0	0	1	1	Alpha-galactosidase	G	Carbohydrate transport and metabolism
COG3346	1	1	1	1	1	1	1	1	1	1	Uncharacterized conserved protein	S	Function unknown
COG3347	0	0	2	1	0	1	1	1	0	1	Uncharacterized conserved protein	S	Function unknown
COG3349	1	0	0	1	0	1	1	1	0	0	Uncharacterized conserved protein	S	Function unknown
COG3350	0	2	2	0	2	1	0	2	2	0	Uncharacterized conserved protein	S	Function unknown
COG3355	0	0	1	0	0	0	0	0	0	0	Predicted transcriptional regulator	K	Transcription
COG3360	1	0	1	1	0	0	0	0	1	0	Uncharacterized conserved protein	S	Function unknown
COG3366	0	0	0	0	1	0	0	0	0	0	Uncharacterized protein conserved in archaea	S	Function unknown
COG3367	1	0	1	1	1	1	1	1	0	1	Uncharacterized conserved protein	S	Function unknown
COG3369	2	0	0	2	0	1	1	1	0	1	Uncharacterized conserved protein	S	Function unknown
COG3375	0	0	0	0	0	1	0	0	0	0	Uncharacterized conserved protein	S	Function unknown
COG3378	0	0	0	0	1	0	0	0	0	0	Predicted ATPase	R	General function prediction only
COG3379	1	0	0	0	0	0	0	0	0	0	Uncharacterized conserved protein	S	Function unknown
COG3380	0	1	0	0	0	0	0	0	0	1	Predicted NAD/FAD-dependent oxidoreductase	R	General function prediction only
COG3381	2	0	1	1	1	2	2	1	0	1	Uncharacterized component of anaerobic dehydrogenases	R	General function prediction only
COG3383	1	0	1	1	2	2	3	1	0	1	Uncharacterized anaerobic dehydrogenase	R	General function prediction only
COG3384	0	0	2	0	1	1	4	1	0	0	Uncharacterized conserved protein	S	Function unknown
COG3386	4	0	9	2	3	3	1	3	3	2	Gluconolactonase	G	Carbohydrate transport and metabolism
COG3387	0	1	0	0	0	0	0	0	0	0	Glucoamylase and related glycosyl hydrolases	G	Carbohydrate transport and metabolism
COG3391	2	2	3	0	2	2	20	3	1	1	Uncharacterized conserved protein	S	Function unknown
COG3393	0	0	1	1	1	1	0	1	0	1	Predicted acetyltransferase	R	General function prediction only
COG3394	0	0	0	0	2	0	0	0	0	0	Uncharacterized protein conserved in bacteria	S	Function unknown
COG3395	1	0	2	1	0	1	1	0	0	1	Uncharacterized protein conserved in bacteria	S	Function unknown
COG3396	3	0	3	0	2	3	2	0	0	3	Uncharacterized conserved protein	S	Function unknown
COG3402	0	1	0	0	0	0	0	0	1	0	Uncharacterized conserved protein	S	Function unknown
COG3408	0	0	1	0	2	0	1	0	0	1	Glycogen debranching enzyme	G	Carbohydrate transport and metabolism
COG3409	4	0	13	1	3	2	1	1	0	3	Putative peptidoglycan-binding domain-containing protein	M	Cell wall/membrane/envelope biogenesis
COG3411	0	1	0	0	0	0	0	0	0	0	Ferredoxin	C	Energy production and conversion
COG3415	0	0	2	0	0	0	0	0	0	0	Transposase and inactivated derivatives	L	Replication, recombination and repair
COG3420	1	1	2	0	1	1	1	1	1	0	Nitrous oxidase accessory protein	P	Inorganic ion transport and metabolism
COG3422	1	1	0	0	0	0	0	0	1	0	Uncharacterized conserved protein	S	Function unknown
COG3424	1	0	1	0	1	0	0	0	1	0	Predicted naringenin-chalcone synthase	Q	Secondary metabolites biosynthesis, transport and catabolism
COG3425	0	0	1	0	0	0	0	0	0	0	3-hydroxy-3-methylglutaryl CoA synthase	I	Lipid transport and metabolism
COG3426	0	0	0	0	0	1	0	0	0	0	Butyrate kinase	C	Energy production and conversion
COG3427	2	0	3	2	1	1	2	1	0	3	Uncharacterized conserved protein	S	Function unknown
COG3428	0	1	0	0	0	0	0	0	1	0	Predicted membrane protein	S	Function unknown
[truncated: 807 more rows]
