# Supplementary material for: Genomic blueprints of sponge-prokaryote symbiosis are shared by low abundant and cultivatable Alphaproteobacteria
Source: Sci Rep. 2019 Feb 13;9:1999. doi: 10.1038/s41598-019-38737-x (PMC6374434; doi:10.1038/s41598-019-38737-x)
Supplement: Supplementary file 6 — Table S5 [file 41598_2019_38737_MOESM6_ESM.xlsx]

## Sheet: cog_shared_10alpha
Table S5. Clusters of Orthologous Groups (COG) entries shared between the ten Alphaproteobacteria genomes analysed in this study.
COG	Anderseniella sp. Alg231-50	Erythrobacter sp. Alg231-14	Labrenzia sp. Alg231-36	Loktanella sp. Alg231-35	Pseudovibrio sp. Alg231-02	Rhodobacteraceae Alg231-04	Rhodobacteraceae Alg231-30	Ruegeria sp. Alg231-54	Sphingorhabdus sp. Alg231-15	Tateyamaria sp. Alg231-49	Description	Class	Class description	Sum of COGs
COG0583	66	9	109	38	70	70	43	55	18	27	Transcriptional regulator	K	Transcription	505
COG1028	39	30	71	22	36	37	36	37	48	27	Dehydrogenases with different specificities (related to short-chain alcohol dehydrogenases)	IQR	Multiple classes	383
COG1309	21	13	43	12	60	28	17	31	23	15	Transcriptional regulator	K	Transcription	263
COG0596	18	19	29	18	20	16	15	30	33	25	Predicted hydrolases or acyltransferases (alpha/beta hydrolase superfamily)	R	General function prediction only	223
COG0642	22	14	31	18	27	22	26	19	14	13	Signal transduction histidine kinase	T	Signal transduction mechanisms	206
COG0697	36	5	31	18	20	21	22	25	3	25	Permeases of the drug/metabolite transporter (DMT) superfamily	GER	Multiple classes	206
COG0665	31	2	27	21	18	31	21	25	3	20	Glycine/D-amino acid oxidases (deaminating)	E	Amino acid transport and metabolism	199
COG0625	22	22	25	14	18	14	18	17	28	14	Glutathione S-transferase	O	Posttranslational modification, protein turnover, chaperones	192
COG1012	16	7	37	15	16	29	18	25	7	17	NAD-dependent aldehyde dehydrogenases	C	Energy production and conversion	187
COG1024	17	12	27	10	19	13	15	16	20	13	Enoyl-CoA hydratase/carnithine racemase	I	Lipid transport and metabolism	162
COG2814	20	7	29	10	23	12	12	15	14	11	Arabinose efflux permease	G	Carbohydrate transport and metabolism	153
COG1522	11	5	24	15	20	18	18	19	7	11	Transcriptional regulators	K	Transcription	148
COG1960	13	22	13	9	17	10	12	15	25	12	Acyl-CoA dehydrogenases	I	Lipid transport and metabolism	148
COG2207	13	9	25	6	26	7	18	14	14	10	AraC-type DNA-binding domain-containing proteins	K	Transcription	142
COG0745	10	8	18	18	21	13	13	16	9	13	Response regulators consisting of a CheY-like receiver domain and a winged-helix DNA-binding domain	TK	Multiple classes	139
COG1846	13	4	31	7	21	14	14	13	12	8	Transcriptional regulators	K	Transcription	137
COG0404	17	1	20	16	6	23	15	20	1	14	Glycine cleavage system T protein (aminomethyltransferase)	E	Amino acid transport and metabolism	133
COG0456	16	7	24	11	19	8	10	8	12	14	Acetyltransferases	R	General function prediction only	129
COG0346	12	13	14	11	12	9	12	13	18	12	Lactoylglutathione lyase and related lyases	E	Amino acid transport and metabolism	126
COG0318	11	15	16	8	9	8	11	14	15	11	Acyl-CoA synthetases (AMP-forming)/AMP-acid ligases II	IQ	Multiple classes	118
COG0673	3	1	26	16	13	13	16	12	2	16	Predicted dehydrogenases and related proteins	R	General function prediction only	118
COG0438	13	11	18	8	15	9	9	7	13	11	Glycosyltransferase	M	Cell wall/membrane/envelope biogenesis	114
COG2204	8	9	16	10	11	10	14	8	13	10	Response regulator containing CheY-like receiver, AAA-type ATPase, and DNA-binding domains	T	Signal transduction mechanisms	109
COG3839	3	2	27	10	17	11	10	10	2	15	ABC-type sugar transport systems, ATPase components	G	Carbohydrate transport and metabolism	107
COG0664	18	7	16	6	14	8	4	10	10	10	cAMP-binding proteins - catabolite gene activator and regulatory subunit of cAMP-dependent protein kinases	T	Signal transduction mechanisms	103
COG1670	7	4	17	8	23	7	10	9	8	10	Acetyltransferases, including N-acetylases of ribosomal proteins	J	Translation, ribosomal structure and biogenesis	103
COG2226	23	6	16	6	12	3	5	12	12	6	Methylase involved in ubiquinone/menaquinone biosynthesis	H	Coenzyme transport and metabolism	101
COG2931	9	2	16	6	23	9	24	2	2	8	RTX toxins and related Ca2+-binding proteins	Q	Secondary metabolites biosynthesis, transport and catabolism	101
COG0395	2	1	27	9	17	11	9	9	1	14	ABC-type sugar transport system, permease component	G	Carbohydrate transport and metabolism	100
COG0491	13	6	13	6	13	7	9	11	12	10	Zn-dependent hydrolases, including glyoxylases	R	General function prediction only	100
COG1609	2	1	24	9	17	11	10	8	4	9	Transcriptional regulators	K	Transcription	95
COG1175	2	1	25	8	17	9	9	9	1	13	ABC-type sugar transport systems, permease components	G	Carbohydrate transport and metabolism	94
COG1653	2	1	25	8	16	10	9	9	1	13	ABC-type sugar transport system, periplasmic component	G	Carbohydrate transport and metabolism	94
COG0451	10	5	13	12	12	5	15	7	8	6	Nucleoside-diphosphate-sugar epimerases	MG	Multiple classes	93
COG1396	9	3	15	9	6	11	10	12	5	11	Predicted transcriptional regulators	K	Transcription	91
COG0604	10	5	13	7	12	9	9	12	6	7	NADPH:quinone reductase and related Zn-dependent oxidoreductases	CR	Multiple classes	90
COG0640	12	2	21	7	11	8	6	7	6	8	Predicted transcriptional regulators	K	Transcription	88
COG0747	11	1	19	5	13	10	9	9	1	9	ABC-type dipeptide transport system, periplasmic component	E	Amino acid transport and metabolism	87
COG0683	13	2	20	5	8	8	11	10	1	8	ABC-type branched-chain amino acid transport systems, periplasmic component	E	Amino acid transport and metabolism	86
COG1280	15	1	16	4	18	7	4	7	3	10	Putative threonine efflux protein	E	Amino acid transport and metabolism	85
COG0251	15	3	15	3	13	10	3	6	6	9	Putative translation initiation inhibitor, yjgF family	J	Translation, ribosomal structure and biogenesis	83
COG1566	6	2	15	3	15	7	9	13	6	7	Multidrug resistance efflux pump	V	Defense mechanisms	83
COG0028	12	3	12	7	7	10	7	7	3	10	Thiamine pyrophosphate-requiring enzymes [acetolactate synthase, pyruvate dehydrogenase (cytochrome), glyoxylate carboligase, phosphonopyruvate decarboxylase]	EH	Multiple classes	78
COG0784	7	7	13	1	9	13	11	6	3	5	FOG: CheY-like receiver	T	Signal transduction mechanisms	75
COG0589	13	1	9	6	5	9	9	10	4	7	Universal stress protein UspA and related nucleotide-binding proteins	T	Signal transduction mechanisms	73
COG0789	7	3	11	8	10	10	5	10	4	5	Predicted transcriptional regulators	K	Transcription	73
COG2197	4	1	17	5	5	7	9	9	8	6	Response regulator containing a CheY-like receiver domain and an HTH DNA-binding domain	TK	Multiple classes	71
COG3791	11	3	10	6	6	6	4	4	13	7	Uncharacterized conserved protein	S	Function unknown	70
COG3842	8	1	16	5	9	7	5	11	1	6	ABC-type spermidine/putrescine transport systems, ATPase components	E	Amino acid transport and metabolism	69
COG0183	5	6	11	5	6	7	8	6	7	7	Acetyl-CoA acetyltransferase	I	Lipid transport and metabolism	68
COG0624	11	2	10	7	7	9	6	5	3	8	Acetylornithine deacetylase/Succinyl-diaminopimelate desuccinylase and related deacylases	E	Amino acid transport and metabolism	68
COG2885	3	7	5	9	2	11	9	6	5	11	Outer membrane protein and related peptidoglycan-associated (lipo)proteins	M	Cell wall/membrane/envelope biogenesis	68
COG0524	4	2	12	6	9	11	7	6	2	8	Sugar kinases, ribokinase family	G	Carbohydrate transport and metabolism	67
COG2084	7	2	13	8	4	6	9	6	2	10	3-hydroxyisobutyrate dehydrogenase and related beta-hydroxyacid dehydrogenases	I	Lipid transport and metabolism	67
COG0463	11	6	7	7	9	4	8	5	6	3	Glycosyltransferases involved in cell wall biogenesis	M	Cell wall/membrane/envelope biogenesis	66
COG0494	4	6	9	8	7	7	8	8	3	6	NTP pyrophosphohydrolases including oxidative damage repair enzymes	LR	Multiple classes	66
COG3119	3	3	10	1	4	10	10	15	2	7	Arylsulfatase A and related enzymes	P	Inorganic ion transport and metabolism	65
COG0006	8	1	12	6	6	9	7	8	1	6	Xaa-Pro aminopeptidase	E	Amino acid transport and metabolism	64
COG0436	8	1	12	6	7	7	6	8	2	6	Aspartate/tyrosine/aromatic aminotransferase	E	Amino acid transport and metabolism	63
COG0654	11	2	10	3	7	7	5	6	4	7	2-polyprenyl-6-methoxyphenol hydroxylase and related FAD-dependent oxidoreductases	HC	Multiple classes	62
COG0446	10	2	7	6	5	7	8	5	3	7	Uncharacterized NAD(FAD)-dependent dehydrogenases	R	General function prediction only	60
COG1196	8	4	13	4	7	7	7	5	1	4	Chromosome segregation ATPases	D	Cell cycle control, cell division, chromosome partitioning	60
COG2050	4	9	4	5	5	7	7	3	8	8	Uncharacterized protein, possibly involved in aromatic compounds catabolism	Q	Secondary metabolites biosynthesis, transport and catabolism	60
COG0277	7	2	8	5	7	5	6	10	3	6	FAD/FMN-containing dehydrogenases	C	Energy production and conversion	59
COG0714	6	3	10	5	7	5	7	7	3	6	MoxR-like ATPases	R	General function prediction only	59
COG1804	8	4	7	3	4	9	4	6	8	5	Predicted acyl-CoA transferases/carnitine dehydratase	C	Energy production and conversion	58
COG1132	7	2	8	5	6	6	5	9	2	7	ABC-type multidrug transport system, ATPase and permease components	V	Defense mechanisms	57
COG0845	5	4	8	2	10	4	7	4	9	2	Membrane-fusion protein	M	Cell wall/membrane/envelope biogenesis	55
COG0457	12	6	9	2	5	2	2	8	6	2	FOG: TPR repeat	R	General function prediction only	54
COG0730	2	3	8	4	8	9	8	5	2	5	Predicted permeases	R	General function prediction only	54
COG1249	4	4	6	4	4	9	6	8	5	4	Pyruvate/2-oxoglutarate dehydrogenase complex, dihydrolipoamide dehydrogenase (E3) component, and related enzymes	C	Energy production and conversion	54
COG1595	7	6	10	5	5	3	3	6	5	4	DNA-directed RNA polymerase specialized sigma subunit, sigma24 homolog	K	Transcription	54
COG2199	3	8	16	6	2	4	2	3	8	2	FOG: GGDEF domain	T	Signal transduction mechanisms	54
COG4638	12	5	5	2	4	7	2	7	4	6	Phenylpropionate dioxygenase and related ring-hydroxylating dioxygenases, large terminal subunit	PR	Multiple classes	54
COG0154	10	3	6	3	5	5	5	7	3	6	Asp-tRNAAsn/Glu-tRNAGln amidotransferase A subunit and related amidases	J	Translation, ribosomal structure and biogenesis	53
COG0841	6	3	9	3	7	4	7	4	6	4	Cation/multidrug efflux pump	V	Defense mechanisms	53
COG1902	13	3	7	2	1	7	3	7	6	4	NADH:flavin oxidoreductases, Old Yellow Enzyme family	C	Energy production and conversion	53
COG2303	9	1	11	3	4	7	4	5	5	4	Choline dehydrogenase and related flavoproteins	E	Amino acid transport and metabolism	53
COG1680	2	11	6	1	3	1	2	5	16	5	Beta-lactamase class C and other penicillin binding proteins	V	Defense mechanisms	52
COG1250	5	1	6	5	5	7	6	7	3	6	3-hydroxyacyl-CoA dehydrogenase	I	Lipid transport and metabolism	51
COG4974	3	3	6	11	5	9	2	6	2	4	Site-specific recombinase XerD	L	Replication, recombination and repair	51
COG0778	5	4	7	3	6	6	5	4	6	4	Nitroreductase	C	Energy production and conversion	50
COG1529	12	2	6	5	5	2	4	7	3	4	Aerobic-type carbon monoxide dehydrogenase, large subunit CoxL/CutL homologs	C	Energy production and conversion	50
COG2010	5	2	8	2	5	10	7	8	1	2	Cytochrome c, mono- and diheme variants	C	Energy production and conversion	50
COG1171	8	2	7	5	7	5	2	5	3	5	Threonine dehydratase	E	Amino acid transport and metabolism	49
COG0243	5	2	9	4	8	6	5	3	3	3	Anaerobic dehydrogenases, typically selenocysteine-containing	C	Energy production and conversion	48
COG1192	3	5	5	5	4	5	3	9	4	5	ATPases involved in chromosome partitioning	D	Cell cycle control, cell division, chromosome partitioning	48
COG1733	8	3	10	1	8	4	3	2	8	1	Predicted transcriptional regulators	K	Transcription	48
COG2186	3	1	14	3	6	4	8	4	2	3	Transcriptional regulators	K	Transcription	48
COG0174	7	1	7	5	5	4	4	6	1	7	Glutamine synthetase	E	Amino acid transport and metabolism	47
COG1011	6	1	6	3	10	4	5	5	3	4	Predicted hydrolase (HAD superfamily)	R	General function prediction only	47
COG1917	8	1	12	1	3	4	2	9	1	5	Uncharacterized conserved protein, contains double-stranded beta-helix domain	S	Function unknown	46
COG2030	6	2	10	2	6	3	6	3	3	5	Acyl dehydratase	I	Lipid transport and metabolism	46
COG0179	4	1	8	3	2	5	7	8	1	6	2-keto-4-pentenoate hydratase/2-oxohepta-3-ene-1,7-dioic acid hydratase (catechol pathway)	Q	Secondary metabolites biosynthesis, transport and catabolism	45
COG0662	5	1	8	5	5	4	5	3	2	7	Mannose-6-phosphate isomerase	G	Carbohydrate transport and metabolism	45
COG1376	8	1	11	2	5	6	3	6	1	2	Uncharacterized protein conserved in bacteria	S	Function unknown	45
COG2124	4	6	7	2	3	4	3	3	9	4	Cytochrome P450	Q	Secondary metabolites biosynthesis, transport and catabolism	45
COG3474	3	3	9	3	5	2	5	6	2	7	Cytochrome c2	C	Energy production and conversion	45
COG0388	8	4	6	2	5	5	1	3	6	4	Predicted amidohydrolase	R	General function prediction only	44
COG0483	3	4	7	3	6	4	3	4	4	5	Archaeal fructose-1,6-bisphosphatase and related enzymes of inositol monophosphatase family	G	Carbohydrate transport and metabolism	43
COG0824	2	3	7	2	8	4	3	4	6	4	Predicted thioesterase	R	General function prediction only	43
COG1278	5	2	5	5	6	4	4	4	3	5	Cold shock proteins	K	Transcription	43
COG5470	7	2	6	1	6	5	6	3	5	2	Uncharacterized conserved protein	S	Function unknown	43
COG0115	5	3	6	4	3	4	5	4	3	5	Branched-chain amino acid aminotransferase/4-amino-4-deoxychorismate lyase	EH	Multiple classes	42
COG0790	8	2	13	1	6	4	1	1	3	3	FOG: TPR repeat, SEL1 subfamily	R	General function prediction only	42
COG3000	5	5	3	5	3	1	4	5	8	3	Sterol desaturase	I	Lipid transport and metabolism	42
COG0111	3	2	8	5	2	6	4	5	2	4	Phosphoglycerate dehydrogenase and related dehydrogenases	HE	Multiple classes	41
COG0508	3	5	5	4	3	5	3	4	6	3	Pyruvate/2-oxoglutarate dehydrogenase complex, dihydrolipoamide acyltransferase (E2) component, and related enzymes	C	Energy production and conversion	41
COG0365	10	2	5	3	5	5	3	3	1	3	Acyl-coenzyme A synthetases/AMP-(fatty) acid ligases	I	Lipid transport and metabolism	40
COG0667	2	1	8	3	5	3	8	3	2	5	Predicted oxidoreductases (related to aryl-alcohol dehydrogenases)	C	Energy production and conversion	40
COG0668	1	2	5	2	3	5	6	7	1	8	Small-conductance mechanosensitive channel	M	Cell wall/membrane/envelope biogenesis	40
COG2128	6	2	10	2	4	2	4	4	4	2	Uncharacterized conserved protein	S	Function unknown	40
COG2227	6	2	8	2	6	4	1	3	4	4	2-polyprenyl-3-methyl-5-hydroxy-6-metoxy-1,4-benzoquinol methylase	H	Coenzyme transport and metabolism	40
COG4221	2	3	4	7	3	4	1	4	7	5	Short-chain alcohol dehydrogenase of unknown specificity	R	General function prediction only	40
COG0534	3	2	4	5	8	4	4	3	2	4	Na+-driven multidrug efflux pump	V	Defense mechanisms	39
COG0739	3	4	6	2	5	4	3	4	5	3	Membrane proteins related to metalloendopeptidases	M	Cell wall/membrane/envelope biogenesis	39
COG1063	3	1	12	3	1	3	6	2	3	5	Threonine dehydrogenase and related Zn-dependent dehydrogenases	ER	Multiple classes	39
COG2080	9	2	4	4	3	2	3	6	3	3	Aerobic-type carbon monoxide dehydrogenase, small subunit CoxS/CutS homologs	C	Energy production and conversion	39
COG0330	5	2	5	4	4	4	3	3	5	3	Membrane protease subunits, stomatin/prohibitin homologs	O	Posttranslational modification, protein turnover, chaperones	38
COG1538	3	6	5	1	4	2	3	2	8	4	Outer membrane protein	MU	Multiple classes	38
COG0265	6	2	4	1	3	4	5	6	2	4	Trypsin-like serine proteases, typically periplasmic, contain C-terminal PDZ domain	O	Posttranslational modification, protein turnover, chaperones	37
COG0488	3	4	4	4	5	4	3	4	3	3	ATPase components of ABC transporters with duplicated ATPase domains	R	General function prediction only	37
COG0546	4	2	4	3	6	3	4	5	2	4	Predicted phosphatases	R	General function prediction only	37
COG0741	3	3	1	6	3	6	4	5	2	4	Soluble lytic murein transglycosylase and related regulatory proteins (some contain LysM/invasin domains)	M	Cell wall/membrane/envelope biogenesis	37
COG1052	5	2	7	2	4	3	4	3	2	5	Lactate dehydrogenase and related dehydrogenases	CHR	Multiple classes	37
COG1131	7	3	7	3	2	3	4	4	3	1	ABC-type multidrug transport system, ATPase component	V	Defense mechanisms	37
COG1473	2	3	3	3	3	7	5	4	3	4	Metal-dependent amidase/aminoacylase/carboxypeptidase	R	General function prediction only	37
COG0848	1	5	3	1	3	5	5	4	4	5	Biopolymer transport protein	U	Intracellular trafficking, secretion, and vesicular transport	36
COG0329	4	1	8	3	2	3	4	5	1	4	Dihydrodipicolinate synthase/N-acetylneuraminate lyase	EM	Multiple classes	35
COG0484	4	4	4	2	5	2	2	3	5	4	DnaJ-class molecular chaperone with C-terminal Zn finger domain	O	Posttranslational modification, protein turnover, chaperones	35
COG0607	6	1	6	3	3	5	4	3	1	3	Rhodanese-related sulfurtransferase	P	Inorganic ion transport and metabolism	35
COG0702	3	5	5	2	7	2	2	1	6	2	Predicted nucleoside-diphosphate-sugar epimerases	MG	Multiple classes	35
COG1225	5	3	4	3	6	2	2	1	7	2	Peroxiredoxin	O	Posttranslational modification, protein turnover, chaperones	35
COG1292	4	1	3	2	9	4	3	4	2	3	Choline-glycine betaine transporter	M	Cell wall/membrane/envelope biogenesis	35
COG5285	5	1	3	3	4	4	3	4	3	5	Protein involved in biosynthesis of mitomycin antibiotics/polyketide fumonisin	Q	Secondary metabolites biosynthesis, transport and catabolism	35
COG0129	3	2	4	3	4	4	4	3	3	4	Dihydroxyacid dehydratase/phosphogluconate dehydratase	EG	Multiple classes	34
COG0520	4	1	7	2	3	5	4	4	2	2	Selenocysteine lyase	E	Amino acid transport and metabolism	34
COG5373	5	2	2	3	3	6	1	5	3	4	Predicted membrane protein	S	Function unknown	34
COG0069	5	1	4	6	3	2	3	3	2	4	Glutamate synthase domain 2	E	Amino acid transport and metabolism	33
COG0489	2	4	4	4	2	4	3	2	5	3	ATPases involved in chromosome partitioning	D	Cell cycle control, cell division, chromosome partitioning	33
COG0513	3	3	4	3	5	3	3	3	3	3	Superfamily II DNA and RNA helicases	LKJ	Multiple classes	33
COG0626	5	3	6	3	3	4	2	2	3	2	Cystathionine beta-lyases/cystathionine gamma-synthases	E	Amino acid transport and metabolism	33
COG0776	3	3	3	4	3	4	3	3	3	4	Bacterial nucleoid DNA-binding protein	L	Replication, recombination and repair	33
COG1136	1	4	2	3	3	4	3	5	6	2	ABC-type antimicrobial peptide transport system, ATPase component	V	Defense mechanisms	33
COG1475	1	1	3	5	4	3	3	7	2	4	Predicted transcriptional regulators	K	Transcription	33
COG5010	5	3	5	4	1	3	2	5	2	3	Flp pilus assembly protein TadD, contains TPR repeats	U	Intracellular trafficking, secretion, and vesicular transport	33
COG0612	3	4	3	3	4	3	3	3	3	3	Predicted Zn-dependent peptidases	R	General function prediction only	32
COG0633	7	3	7	1	2	3	1	3	3	2	Ferredoxin	C	Energy production and conversion	32
COG0735	3	3	3	4	3	3	3	4	3	3	Fe2+/Zn2+ uptake regulation proteins	P	Inorganic ion transport and metabolism	32
COG1178	3	2	7	4	4	2	3	3	1	3	ABC-type Fe3+ transport system, permease component	P	Inorganic ion transport and metabolism	32
COG3576	4	1	6	4	3	3	2	4	1	4	Predicted flavin-nucleotide-binding protein structurally related to pyridoxine 5'-phosphate oxidase	R	General function prediction only	32
COG0204	3	3	3	3	2	2	4	3	4	4	1-acyl-sn-glycerol-3-phosphate acyltransferase	I	Lipid transport and metabolism	31
COG0518	5	1	3	2	4	3	4	4	1	4	GMP synthase - Glutamine amidotransferase domain	F	Nucleotide transport and metabolism	31
COG0526	4	3	5	2	3	3	3	3	3	2	Thiol-disulfide isomerase and thioredoxins	OC	Multiple classes	31
COG0657	3	5	3	1	3	2	4	3	5	2	Esterase/lipase	I	Lipid transport and metabolism	31
COG2951	5	1	5	2	2	3	3	5	1	4	Membrane-bound lytic murein transglycosylase B	M	Cell wall/membrane/envelope biogenesis	31
COG4961	5	2	3	2	3	1	3	7	2	3	Flp pilus assembly protein TadG	U	Intracellular trafficking, secretion, and vesicular transport	31
COG0008	3	3	3	3	3	3	3	3	3	3	Glutamyl- and glutaminyl-tRNA synthetases	J	Translation, ribosomal structure and biogenesis	30
COG0119	2	1	4	3	3	3	5	3	3	3	Isopropylmalate/homocitrate/citramalate synthases	E	Amino acid transport and metabolism	30
COG1051	4	1	4	3	5	3	2	3	2	3	ADP-ribose pyrophosphatase	F	Nucleotide transport and metabolism	30
COG1840	2	1	8	4	4	2	3	3	1	2	ABC-type Fe3+ transport system, periplasmic component	P	Inorganic ion transport and metabolism	30
COG2072	3	4	5	1	4	2	1	4	3	3	Predicted flavoprotein involved in K+ transport	P	Inorganic ion transport and metabolism	30
COG3917	2	6	2	1	3	1	1	5	7	2	2-hydroxychromene-2-carboxylate isomerase	Q	Secondary metabolites biosynthesis, transport and catabolism	30
COG0156	2	3	2	2	3	4	3	4	2	4	7-keto-8-aminopelargonate synthetase and related enzymes	H	Coenzyme transport and metabolism	29
COG0280	2	1	3	3	4	4	4	4	1	3	Phosphotransacetylase	C	Energy production and conversion	29
COG0304	2	2	5	3	3	3	4	3	1	3	3-oxoacyl-(acyl-carrier-protein) synthase	IQ	Multiple classes	29
COG0564	3	3	3	3	3	3	3	3	2	3	Pseudouridylate synthases, 23S RNA-specific	J	Translation, ribosomal structure and biogenesis	29
COG0760	4	2	3	3	4	2	3	3	2	3	Parvulin-like peptidyl-prolyl isomerase	O	Posttranslational modification, protein turnover, chaperones	29
COG2141	3	1	4	3	2	1	4	7	1	3	Coenzyme F420-dependent N5,N10-methylene tetrahydromethanopterin reductase and related flavin-dependent oxidoreductases	C	Energy production and conversion	29
COG2301	4	1	3	2	4	4	3	4	2	2	Citrate lyase beta subunit	G	Carbohydrate transport and metabolism	29
COG2391	2	2	4	2	4	2	3	3	2	5	Predicted transporter component	R	General function prediction only	29
COG3153	2	2	5	3	5	2	3	3	2	2	Predicted acetyltransferase	R	General function prediction only	29
COG4783	2	2	4	1	2	3	3	3	5	4	Putative Zn-dependent protease, contains TPR repeats	R	General function prediction only	29
COG0079	2	1	3	3	3	4	3	4	1	4	Histidinol-phosphate/aromatic aminotransferase and cobyric acid decarboxylase	E	Amino acid transport and metabolism	28
COG0303	4	1	4	3	3	3	3	3	1	3	Molybdopterin biosynthesis enzyme	H	Coenzyme transport and metabolism	28
COG0471	4	2	3	3	3	2	2	3	3	3	Di- and tricarboxylate transporters	P	Inorganic ion transport and metabolism	28
COG0584	1	3	4	1	4	2	4	3	3	3	Glycerophosphoryl diester phosphodiesterase	C	Energy production and conversion	28
COG0621	3	3	2	3	2	3	3	3	3	3	2-methylthioadenine synthetase	J	Translation, ribosomal structure and biogenesis	28
COG1228	3	4	2	1	1	1	3	6	4	3	Imidazolonepropionase and related amidohydrolases	Q	Secondary metabolites biosynthesis, transport and catabolism	28
COG1651	2	3	3	3	2	3	2	4	3	3	Protein-disulfide isomerase	O	Posttranslational modification, protein turnover, chaperones	28
COG2200	3	1	7	3	3	2	2	2	3	2	FOG: EAL domain	T	Signal transduction mechanisms	28
COG2335	2	2	3	2	1	5	3	3	3	4	Secreted and surface protein containing fasciclin-like repeats	M	Cell wall/membrane/envelope biogenesis	28
COG0007	2	2	4	3	3	3	2	3	2	3	Uroporphyrinogen-III methylase	H	Coenzyme transport and metabolism	27
COG0141	2	1	4	3	1	4	4	3	1	4	Histidinol dehydrogenase	E	Amino acid transport and metabolism	27
COG0405	5	2	4	1	2	2	2	4	2	3	Gamma-glutamyltransferase	E	Amino acid transport and metabolism	27
COG0744	3	3	5	2	3	2	2	2	3	2	Membrane carboxypeptidase (penicillin-binding protein)	M	Cell wall/membrane/envelope biogenesis	27
COG0800	1	1	3	3	3	4	3	4	3	2	2-keto-3-deoxy-6-phosphogluconate aldolase	G	Carbohydrate transport and metabolism	27
COG1304	2	2	4	4	1	3	3	4	1	3	L-lactate dehydrogenase (FMN-dependent) and related alpha-hydroxy acid dehydrogenases	C	Energy production and conversion	27
COG1359	2	4	3	2	2	2	3	3	4	2	Uncharacterized conserved protein	S	Function unknown	27
COG1596	1	5	1	2	4	2	2	3	5	2	Periplasmic protein involved in polysaccharide export	M	Cell wall/membrane/envelope biogenesis	27
COG2244	1	6	3	2	2	2	1	2	6	2	Membrane protein involved in the export of O-antigen and teichoic acid	R	General function prediction only	27
COG4770	3	2	2	3	3	3	3	4	2	2	Acetyl/propionyl-CoA carboxylase, alpha subunit	I	Lipid transport and metabolism	27
COG0031	2	2	6	1	3	2	3	3	2	2	Cysteine synthase	E	Amino acid transport and metabolism	26
COG0394	3	1	4	3	3	3	3	3	1	2	Protein-tyrosine-phosphatase	T	Signal transduction mechanisms	26
COG0523	4	2	4	2	3	4	1	1	1	4	Putative GTPases (G3E family)	R	General function prediction only	26
COG0568	2	2	3	3	3	3	2	3	2	3	DNA-directed RNA polymerase, sigma subunit (sigma70/sigma32)	K	Transcription	26
COG1961	1	3	4	5	1	2	2	3	3	2	Site-specific recombinases, DNA invertase Pin homologs	L	Replication, recombination and repair	26
COG1975	4	1	4	2	2	2	3	3	1	4	Xanthine and CO dehydrogenases maturation factor, XdhC/CoxF family	O	Posttranslational modification, protein turnover, chaperones	26
COG2175	3	4	3	2	1	2	2	1	5	3	Probable taurine catabolism dioxygenase	Q	Secondary metabolites biosynthesis, transport and catabolism	26
COG0236	3	2	3	2	1	2	2	4	3	3	Acyl carrier protein	IQ	Multiple classes	25
COG0542	2	2	3	2	4	3	2	2	2	3	ATPases with chaperone activity, ATP-binding subunit	O	Posttranslational modification, protein turnover, chaperones	25
COG0628	1	2	3	2	2	2	5	4	2	2	Predicted permease	R	General function prediction only	25
COG1959	3	2	2	3	3	3	2	2	3	2	Predicted transcriptional regulator	K	Transcription	25
COG2148	1	4	3	2	2	2	2	2	4	3	Sugar transferases involved in lipopolysaccharide synthesis	M	Cell wall/membrane/envelope biogenesis	25
COG0019	3	5	2	1	2	2	2	2	4	1	Diaminopimelate decarboxylase	E	Amino acid transport and metabolism	24
COG0044	3	2	3	3	2	2	2	3	1	3	Dihydroorotase and related cyclic amidohydrolases	F	Nucleotide transport and metabolism	24
COG0057	1	1	3	2	1	4	4	4	1	3	Glyceraldehyde-3-phosphate dehydrogenase/erythrose-4-phosphate dehydrogenase	G	Carbohydrate transport and metabolism	24
COG0110	3	1	3	2	4	1	1	5	1	3	Acetyltransferase (isoleucine patch superfamily)	R	General function prediction only	24
COG0123	3	1	4	3	3	2	2	2	1	3	Deacetylases, including yeast histone deacetylase and acetoin utilization protein	BQ	Multiple classes	24
COG0493	5	1	3	2	1	2	2	4	2	2	NADPH-dependent glutamate synthase beta chain and related oxidoreductases	ER	Multiple classes	24
COG0587	2	2	2	2	2	3	3	3	2	3	DNA polymerase III, alpha subunit	L	Replication, recombination and repair	24
COG1409	2	2	6	2	4	1	2	2	1	2	Predicted phosphohydrolases	R	General function prediction only	24
COG2355	2	2	2	1	3	1	4	3	3	3	Zn-dependent dipeptidase, microsomal dipeptidase homolog	E	Amino acid transport and metabolism	24
COG3206	1	4	3	2	2	2	1	2	5	2	Uncharacterized protein involved in exopolysaccharide biosynthesis	M	Cell wall/membrane/envelope biogenesis	24
COG4799	2	3	2	2	3	2	2	3	3	2	Acetyl-CoA carboxylase, carboxyltransferase component (subunits alpha and beta)	I	Lipid transport and metabolism	24
COG0004	3	1	2	3	2	2	2	3	2	3	Ammonia permease	P	Inorganic ion transport and metabolism	23
COG0071	3	1	2	2	2	3	2	3	2	3	Molecular chaperone (small heat shock protein)	O	Posttranslational modification, protein turnover, chaperones	23
COG0517	1	3	2	2	1	5	3	2	2	2	FOG: CBS domain	R	General function prediction only	23
COG0593	2	2	3	2	3	3	2	2	2	2	ATPase involved in DNA replication initiation	L	Replication, recombination and repair	23
COG0652	2	4	2	2	2	2	2	2	3	2	Peptidyl-prolyl cis-trans isomerase (rotamase) - cyclophilin family	O	Posttranslational modification, protein turnover, chaperones	23
COG0659	3	2	4	1	2	2	2	3	2	2	Sulfate permease and related transporters (MFS superfamily)	P	Inorganic ion transport and metabolism	23
COG0811	2	2	2	1	2	3	3	3	2	3	Biopolymer transport proteins	U	Intracellular trafficking, secretion, and vesicular transport	23
COG1053	3	2	3	2	1	3	2	2	2	3	Succinate dehydrogenase/fumarate reductase, flavoprotein subunit	C	Energy production and conversion	23
COG1186	2	3	3	2	3	2	2	2	2	2	Protein chain release factor B	J	Translation, ribosomal structure and biogenesis	23
COG1686	3	1	4	2	4	2	2	2	1	2	D-alanyl-D-alanine carboxypeptidase	M	Cell wall/membrane/envelope biogenesis	23
COG2230	3	2	4	2	3	2	2	1	2	2	Cyclopropane fatty acid synthase and related methyltransferases	M	Cell wall/membrane/envelope biogenesis	23
COG2518	2	1	5	2	3	2	2	2	2	2	Protein-L-isoaspartate carboxylmethyltransferase	O	Posttranslational modification, protein turnover, chaperones	23
COG3118	4	2	2	2	2	2	3	2	2	2	Thioredoxin domain-containing protein	O	Posttranslational modification, protein turnover, chaperones	23
COG0142	2	2	2	2	2	2	2	3	2	3	Geranylgeranyl pyrophosphate synthase	H	Coenzyme transport and metabolism	22
COG0145	4	2	3	3	1	2	1	2	1	3	N-methylhydantoinase A/acetone carboxylase, beta subunit	EQ	Multiple classes	22
COG0347	3	2	3	2	2	2	2	2	2	2	Nitrogen regulatory protein PII	E	Amino acid transport and metabolism	22
COG0350	2	2	3	2	3	3	2	2	1	2	Methylated DNA-protein cysteine methyltransferase	L	Replication, recombination and repair	22
COG0372	1	1	4	3	2	2	2	3	1	3	Citrate synthase	C	Energy production and conversion	22
COG0437	4	1	3	2	2	2	3	2	1	2	Fe-S-cluster-containing hydrogenase components 1	C	Energy production and conversion	22
COG0558	2	4	3	2	2	1	3	1	3	1	Phosphatidylglycerophosphate synthase	I	Lipid transport and metabolism	22
COG0795	2	2	2	2	2	2	4	2	2	2	Predicted permeases	R	General function prediction only	22
COG0842	4	2	5	2	1	2	2	2	1	1	ABC-type multidrug transport system, permease component	V	Defense mechanisms	22
COG1573	2	1	3	2	3	2	2	2	3	2	Uracil-DNA glycosylase	L	Replication, recombination and repair	22
COG1734	2	2	2	1	2	3	2	3	2	3	DnaK suppressor protein	T	Signal transduction mechanisms	22
COG1878	3	2	4	1	3	2	1	3	1	2	Predicted metal-dependent hydrolase	R	General function prediction only	22
COG2185	4	1	3	2	3	2	2	2	1	2	Methylmalonyl-CoA mutase, C-terminal domain/subunit (cobalamin-binding)	I	Lipid transport and metabolism	22
COG2326	3	1	3	3	1	3	2	3	1	2	Uncharacterized conserved protein	S	Function unknown	22
COG0022	1	3	2	2	1	3	1	2	4	2	Pyruvate/2-oxoglutarate dehydrogenase complex, dehydrogenase (E1) component, eukaryotic type, beta subunit	C	Energy production and conversion	21
COG0225	1	2	3	3	2	2	2	2	2	2	Peptide methionine sulfoxide reductase	O	Posttranslational modification, protein turnover, chaperones	21
COG0235	3	1	5	2	1	2	2	1	2	2	Ribulose-5-phosphate 4-epimerase and related epimerases and aldolases	G	Carbohydrate transport and metabolism	21
COG0260	2	2	2	2	2	2	2	2	3	2	Leucyl aminopeptidase	E	Amino acid transport and metabolism	21
COG0389	2	2	2	2	3	2	2	2	2	2	Nucleotidyltransferase/DNA polymerase involved in DNA repair	L	Replication, recombination and repair	21
COG0635	2	1	2	2	3	2	3	2	2	2	Coproporphyrinogen III oxidase and related Fe-S oxidoreductases	H	Coenzyme transport and metabolism	21
COG0711	2	2	2	3	2	2	2	2	2	2	F0F1-type ATP synthase, subunit b	C	Energy production and conversion	21
COG1071	1	3	2	2	1	3	1	2	4	2	Pyruvate/2-oxoglutarate dehydrogenase complex, dehydrogenase (E1) component, eukaryotic type, alpha subunit	C	Energy production and conversion	21
COG1146	3	1	3	2	1	2	2	4	1	2	Ferredoxin	C	Energy production and conversion	21
COG1360	1	1	3	2	4	2	2	1	1	4	Flagellar motor protein	N	Cell motility	21
COG1600	2	1	2	2	2	4	2	2	1	3	Uncharacterized Fe-S protein	C	Energy production and conversion	21
COG1884	3	1	3	2	3	2	2	2	1	2	Methylmalonyl-CoA mutase, N-terminal domain/subunit	I	Lipid transport and metabolism	21
COG2350	2	2	5	1	1	2	2	2	2	2	Uncharacterized protein conserved in bacteria	S	Function unknown	21
COG2755	2	1	3	3	2	2	3	2	1	2	Lysophospholipase L1 and related esterases	E	Amino acid transport and metabolism	21
COG2812	2	2	2	2	3	2	2	2	2	2	DNA polymerase III, gamma/tau subunits	L	Replication, recombination and repair	21
COG3064	1	1	3	2	3	1	2	3	2	3	Membrane protein involved in colicin uptake	M	Cell wall/membrane/envelope biogenesis	21
COG3743	3	2	3	3	1	1	2	2	1	3	Uncharacterized conserved protein	S	Function unknown	21
COG4235	2	3	1	1	1	4	2	2	4	1	Cytochrome c biogenesis factor	O	Posttranslational modification, protein turnover, chaperones	21
COG0144	2	2	2	2	2	2	2	2	2	2	tRNA and rRNA cytosine-C5-methylases	J	Translation, ribosomal structure and biogenesis	20
COG0187	2	2	2	2	2	2	2	2	2	2	Type IIA topoisomerase (DNA gyrase/topo II, topoisomerase IV), B subunit	L	Replication, recombination and repair	20
COG0188	2	2	2	2	2	2	2	2	2	2	Type IIA topoisomerase (DNA gyrase/topo II, topoisomerase IV), A subunit	L	Replication, recombination and repair	20
COG0248	2	2	2	2	2	2	2	2	2	2	Exopolyphosphatase	FP	Multiple classes	20
COG0316	2	2	2	2	2	2	2	2	2	2	Uncharacterized conserved protein	S	Function unknown	20
COG0349	2	2	2	2	2	2	2	2	2	2	Ribonuclease D	J	Translation, ribosomal structure and biogenesis	20
COG0352	2	2	2	1	4	2	2	2	2	1	Thiamine monophosphate synthase	H	Coenzyme transport and metabolism	20
COG0424	2	2	2	2	2	2	2	2	2	2	Nucleotide-binding protein implicated in inhibition of septum formation	D	Cell cycle control, cell division, chromosome partitioning	20
COG0623	2	2	3	2	3	1	2	2	1	2	Enoyl-[acyl-carrier-protein] reductase (NADH)	I	Lipid transport and metabolism	20
COG0708	2	2	2	2	2	2	2	2	2	2	Exonuclease III	L	Replication, recombination and repair	20
COG0719	2	2	2	2	2	2	2	2	2	2	ABC-type transport system involved in Fe-S cluster assembly, permease component	O	Posttranslational modification, protein turnover, chaperones	20
COG1109	2	2	2	2	2	2	2	2	2	2	Phosphomannomutase	G	Carbohydrate transport and metabolism	20
COG1393	2	2	2	2	2	2	3	2	2	1	Arsenate reductase and related proteins, glutaredoxin family	P	Inorganic ion transport and metabolism	20
COG1611	2	2	2	2	2	2	2	2	2	2	Predicted Rossmann fold nucleotide-binding protein	R	General function prediction only	20
COG1741	2	2	4	2	1	2	2	3	1	1	Pirin-related protein	R	General function prediction only	20
COG2211	1	3	2	2	1	2	1	3	4	1	Na+/melibiose symporter and related transporters	G	Carbohydrate transport and metabolism	20
COG2340	1	1	3	3	2	3	1	3	1	2	Uncharacterized protein with SCP/PR1 domains	S	Function unknown	20
COG2989	4	1	4	1	3	1	2	2	1	1	Uncharacterized protein conserved in bacteria	S	Function unknown	20
COG3193	1	1	4	1	3	2	3	2	1	2	Uncharacterized protein, possibly involved in utilization of glycolate and propanediol	R	General function prediction only	20
COG3806	2	1	3	2	2	3	2	2	1	2	Anti-sigma factor	T	Signal transduction mechanisms	20
COG0226	1	1	2	4	2	2	2	2	1	2	ABC-type phosphate transport system, periplasmic component	P	Inorganic ion transport and metabolism	19
COG0271	2	2	2	2	2	2	2	2	2	1	Stress-induced morphogen (activity unknown)	T	Signal transduction mechanisms	19
COG0475	1	2	2	2	2	2	2	2	3	1	Kef-type K+ transport systems, membrane components	P	Inorganic ion transport and metabolism	19
COG0685	3	1	2	2	1	2	2	3	1	2	5,10-methylenetetrahydrofolate reductase	E	Amino acid transport and metabolism	19
COG0764	2	2	2	2	2	2	2	2	1	2	3-hydroxymyristoyl/3-hydroxydecanoyl-(acyl carrier protein) dehydratases	I	Lipid transport and metabolism	19
COG1187	1	2	2	2	2	2	2	2	2	2	16S rRNA uridine-516 pseudouridylate synthase and related pseudouridylate synthases	J	Translation, ribosomal structure and biogenesis	19
COG1472	2	2	2	1	2	2	1	1	5	1	Beta-glucosidase-related glycosidases	G	Carbohydrate transport and metabolism	19
COG1605	1	2	2	1	3	2	2	3	2	1	Chorismate mutase	E	Amino acid transport and metabolism	19
COG1826	2	1	2	2	2	2	2	2	2	2	Sec-independent protein secretion pathway components	U	Intracellular trafficking, secretion, and vesicular transport	19
COG1894	2	1	3	2	2	2	2	2	1	2	NADH:ubiquinone oxidoreductase, NADH-binding (51 kD) subunit	C	Energy production and conversion	19
COG1905	2	1	3	2	2	2	2	2	1	2	NADH:ubiquinone oxidoreductase 24 kD subunit	C	Energy production and conversion	19
COG2020	1	1	2	3	3	1	1	3	2	2	Putative protein-S-isoprenylcysteine methyltransferase	O	Posttranslational modification, protein turnover, chaperones	19
COG2135	1	2	3	4	1	1	1	3	1	2	Uncharacterized conserved protein	S	Function unknown	19
COG2267	2	2	1	3	1	1	3	2	2	2	Lysophospholipase	I	Lipid transport and metabolism	19
COG3173	1	4	2	1	2	1	1	2	4	1	Predicted aminoglycoside phosphotransferase	R	General function prediction only	19
COG4591	1	3	2	2	2	2	2	2	2	1	ABC-type transport system, involved in lipoprotein release, permease component	M	Cell wall/membrane/envelope biogenesis	19
COG0015	2	1	3	2	2	2	1	2	1	2	Adenylosuccinate lyase	F	Nucleotide transport and metabolism	18
COG0037	2	1	2	2	2	2	2	2	1	2	Predicted ATPase of the PP-loop superfamily implicated in cell cycle control	D	Cell cycle control, cell division, chromosome partitioning	18
COG0042	2	1	2	2	2	2	2	2	1	2	tRNA-dihydrouridine synthase	J	Translation, ribosomal structure and biogenesis	18
COG0050	2	1	2	2	2	2	2	2	1	2	GTPases - translation elongation factors	J	Translation, ribosomal structure and biogenesis	18
COG0112	2	1	3	1	2	1	2	4	1	1	Glycine/serine hydroxymethyltransferase	E	Amino acid transport and metabolism	18
COG0189	1	1	3	1	3	2	2	1	1	3	Glutathione synthase/Ribosomal protein S6 modification enzyme (glutaminyl transferase)	HJ	Multiple classes	18
COG0242	1	1	1	3	1	2	3	2	1	3	N-formylmethionyl-tRNA deformylase	J	Translation, ribosomal structure and biogenesis	18
COG0281	1	1	2	2	2	2	2	3	1	2	Malic enzyme	C	Energy production and conversion	18
COG0332	1	2	1	2	2	2	2	2	2	2	3-oxoacyl-[acyl-carrier-protein] synthase III	I	Lipid transport and metabolism	18
COG0473	2	1	3	2	1	2	2	2	1	2	Isocitrate/isopropylmalate dehydrogenase	CE	Multiple classes	18
COG0563	1	1	2	1	4	3	2	2	1	1	Adenylate kinase and related kinases	F	Nucleotide transport and metabolism	18
COG0644	1	1	2	1	2	4	2	2	1	2	Dehydrogenases (flavoproteins)	C	Energy production and conversion	18
COG0740	2	1	3	1	3	2	2	1	2	1	Protease subunit of ATP-dependent Clp proteases	OU	Multiple classes	18
COG0793	1	4	1	1	2	1	1	2	3	2	Periplasmic protease	M	Cell wall/membrane/envelope biogenesis	18
COG1062	2	2	2	2	1	1	2	2	2	2	Zn-dependent alcohol dehydrogenases, class III	C	Energy production and conversion	18
COG1845	1	1	3	1	3	2	2	3	1	1	Heme/copper-type cytochrome/quinol oxidase, subunit 3	C	Energy production and conversion	18
COG2081	2	1	2	2	2	2	2	2	1	2	Predicted flavoproteins	R	General function prediction only	18
COG2095	2	1	2	1	2	1	2	4	1	2	Multiple antibiotic transporter	U	Intracellular trafficking, secretion, and vesicular transport	18
COG2151	3	1	3	1	2	2	2	1	1	2	Predicted metal-sulfur cluster biosynthetic enzyme	R	General function prediction only	18
COG2271	3	3	1	1	1	1	2	2	3	1	Sugar phosphate permease	G	Carbohydrate transport and metabolism	18
COG3741	1	1	3	2	3	2	1	2	1	2	N-formylglutamate amidohydrolase	E	Amino acid transport and metabolism	18
COG3931	2	1	3	2	1	2	2	2	1	2	Predicted N-formylglutamate amidohydrolase	E	Amino acid transport and metabolism	18
COG0065	1	1	3	2	1	2	1	1	2	3	3-isopropylmalate dehydratase large subunit	E	Amino acid transport and metabolism	17
COG0066	1	1	3	2	1	2	1	1	2	3	3-isopropylmalate dehydratase small subunit	E	Amino acid transport and metabolism	17
COG0073	1	2	1	2	1	2	3	2	1	2	EMAP domain	R	General function prediction only	17
COG0147	1	2	2	1	2	2	2	2	2	1	Anthranilate/para-aminobenzoate synthases component I	EH	Multiple classes	17
COG0167	2	1	2	2	1	2	2	2	1	2	Dihydroorotate dehydrogenase	F	Nucleotide transport and metabolism	17
COG0210	2	1	2	2	1	3	2	2	1	1	Superfamily I DNA and RNA helicases	L	Replication, recombination and repair	17
COG0340	2	1	2	2	1	2	2	2	1	2	Biotin-(acetyl-CoA carboxylase) ligase	H	Coenzyme transport and metabolism	17
COG0415	1	2	1	1	1	1	1	3	2	4	Deoxyribodipyrimidine photolyase	L	Replication, recombination and repair	17
COG0431	1	1	3	2	3	2	1	1	1	2	Predicted flavoprotein	R	General function prediction only	17
COG0433	2	2	2	1	1	1	1	1	4	2	Predicted ATPase	R	General function prediction only	17
COG0492	2	3	2	1	2	1	1	1	3	1	Thioredoxin reductase	O	Posttranslational modification, protein turnover, chaperones	17
COG0578	1	1	3	1	2	2	2	3	1	1	Glycerol-3-phosphate dehydrogenase	C	Energy production and conversion	17
COG0606	2	1	1	3	1	2	2	2	1	2	Predicted ATPase with chaperone activity	O	Posttranslational modification, protein turnover, chaperones	17
COG0661	2	2	2	1	2	1	1	2	2	2	Predicted unusual protein kinase	R	General function prediction only	17
COG0768	1	2	1	2	1	2	2	2	2	2	Cell division protein FtsI/penicillin-binding protein 2	M	Cell wall/membrane/envelope biogenesis	17
COG0772	1	2	1	2	1	2	2	2	2	2	Bacterial cell division membrane protein	D	Cell cycle control, cell division, chromosome partitioning	17
COG0807	1	2	1	2	1	2	2	2	2	2	GTP cyclohydrolase II	H	Coenzyme transport and metabolism	17
COG0863	1	2	1	3	1	1	1	3	3	1	DNA modification methylase	L	Replication, recombination and repair	17
COG1009	1	1	2	2	2	2	2	2	1	2	NADH:ubiquinone oxidoreductase subunit 5 (chain L)/Multisubunit Na+/H+ antiporter, MnhA subunit	CP	Multiple classes	17
COG1530	1	2	1	2	1	2	2	2	2	2	Ribonucleases G and E	J	Translation, ribosomal structure and biogenesis	17
COG2041	3	1	3	1	2	1	2	1	1	2	Sulfite oxidase and related enzymes	R	General function prediction only	17
COG0054	2	1	2	2	1	2	1	2	1	2	Riboflavin synthase beta-chain	H	Coenzyme transport and metabolism	16
COG0067	3	1	2	2	1	1	1	2	1	2	Glutamate synthase domain 1	E	Amino acid transport and metabolism	16
COG0070	3	1	2	2	1	1	1	2	1	2	Glutamate synthase domain 3	E	Amino acid transport and metabolism	16
COG0175	2	2	2	1	3	1	1	1	2	1	3'-phosphoadenosine 5'-phosphosulfate sulfotransferase (PAPS reductase)/FAD synthetase and related enzymes	EH	Multiple classes	16
COG0209	2	1	1	2	1	2	2	2	1	2	Ribonucleotide reductase, alpha subunit	F	Nucleotide transport and metabolism	16
COG0223	2	1	2	3	2	1	2	1	1	1	Methionyl-tRNA formyltransferase	J	Translation, ribosomal structure and biogenesis	16
COG0345	2	1	2	1	2	2	1	2	1	2	Pyrroline-5-carboxylate reductase	E	Amino acid transport and metabolism	16
COG0398	2	2	1	1	1	3	1	2	2	1	Uncharacterized conserved protein	S	Function unknown	16
COG0443	1	1	2	2	2	2	2	1	1	2	Molecular chaperone	O	Posttranslational modification, protein turnover, chaperones	16
COG0566	1	2	3	1	3	1	1	1	2	1	rRNA methylases	J	Translation, ribosomal structure and biogenesis	16
COG0580	3	1	2	2	1	1	1	1	2	2	Glycerol uptake facilitator and related permeases (Major Intrinsic Protein Family)	G	Carbohydrate transport and metabolism	16
COG0723	2	1	2	1	2	3	1	2	1	1	Rieske Fe-S protein	C	Energy production and conversion	16
COG0847	2	1	1	1	1	3	2	2	1	2	DNA polymerase III, epsilon subunit and related 3'-5' exonucleases	L	Replication, recombination and repair	16
COG1004	2	1	2	2	1	3	2	1	1	1	Predicted UDP-glucose 6-dehydrogenase	M	Cell wall/membrane/envelope biogenesis	16
COG1183	2	1	3	2	2	2	1	1	1	1	Phosphatidylserine synthase	I	Lipid transport and metabolism	16
COG1226	1	2	2	2	2	1	2	1	2	1	Kef-type K+ transport systems, predicted NAD-binding component	P	Inorganic ion transport and metabolism	16
COG1235	3	3	2	1	2	1	1	1	1	1	Metal-dependent hydrolases of the beta-lactamase superfamily I	R	General function prediction only	16
COG1721	1	1	3	1	1	2	2	2	1	2	Uncharacterized conserved protein (some members contain a von Willebrand factor type A (vWA) domain)	R	General function prediction only	16
COG1999	2	1	1	1	3	1	2	3	1	1	Uncharacterized protein SCO1/SenC/PrrC, involved in biogenesis of respiratory and photosynthetic systems	R	General function prediction only	16
COG2133	3	2	2	1	1	1	1	1	3	1	Glucose/sorbosone dehydrogenases	G	Carbohydrate transport and metabolism	16
COG2761	1	1	2	2	1	1	2	2	1	3	Predicted dithiol-disulfide isomerase involved in polyketide biosynthesis	Q	Secondary metabolites biosynthesis, transport and catabolism	16
COG4962	1	1	2	2	2	2	1	3	1	1	Flp pilus assembly protein, ATPase CpaF	U	Intracellular trafficking, secretion, and vesicular transport	16
COG0074	2	1	2	1	1	2	2	2	1	1	Succinyl-CoA synthetase, alpha subunit	C	Energy production and conversion	15
COG0078	2	1	2	1	2	1	3	1	1	1	Ornithine carbamoyltransferase	E	Amino acid transport and metabolism	15
COG0138	2	2	2	1	2	1	1	1	2	1	AICAR transformylase/IMP cyclohydrolase PurH (only IMP cyclohydrolase domain in Aful)	F	Nucleotide transport and metabolism	15
COG0358	1	1	1	1	5	1	2	1	1	1	DNA primase (bacterial type)	L	Replication, recombination and repair	15
COG0384	2	1	2	1	3	1	2	1	1	1	Predicted epimerase, PhzC/PhzF homolog	R	General function prediction only	15
COG0459	2	1	2	1	1	2	1	1	1	3	Chaperonin GroEL (HSP60 family)	O	Posttranslational modification, protein turnover, chaperones	15
COG0476	2	1	2	1	2	2	1	2	1	1	Dinucleotide-utilizing enzymes involved in molybdopterin and thiamine biosynthesis family 2	H	Coenzyme transport and metabolism	15
COG0480	2	1	2	1	2	2	1	2	1	1	Translation elongation factors (GTPases)	J	Translation, ribosomal structure and biogenesis	15
COG0511	1	2	2	1	1	1	3	2	1	1	Biotin carboxyl carrier protein	I	Lipid transport and metabolism	15
COG0537	1	1	2	1	2	2	1	1	2	2	Diadenosine tetraphosphate (Ap4A) hydrolase and other HIT family hydrolases	FGR	Multiple classes	15
COG0560	1	1	2	2	1	1	1	2	3	1	Phosphoserine phosphatase	E	Amino acid transport and metabolism	15
COG0707	1	1	1	2	1	2	1	3	1	2	UDP-N-acetylglucosamine:LPS N-acetylglucosamine transferase	M	Cell wall/membrane/envelope biogenesis	15
COG1022	1	1	1	1	4	1	2	2	1	1	Long-chain acyl-CoA synthetases (AMP-forming)	I	Lipid transport and metabolism	15
COG2259	1	3	1	1	2	1	1	1	3	1	Predicted membrane protein	S	Function unknown	15
COG3034	2	1	1	1	2	2	2	2	1	1	Uncharacterized protein conserved in bacteria	S	Function unknown	15
COG3127	1	1	1	2	1	2	1	2	2	2	Predicted ABC-type transport system involved in lysophospholipase L1 biosynthesis, permease component	Q	Secondary metabolites biosynthesis, transport and catabolism	15
COG4094	2	1	2	1	2	2	1	2	1	1	Predicted membrane protein	S	Function unknown	15
COG5349	2	2	3	1	2	1	1	1	1	1	Uncharacterized protein conserved in bacteria	S	Function unknown	15
COG0045	2	1	2	1	1	2	1	2	1	1	Succinyl-CoA synthetase, beta subunit	C	Energy production and conversion	14
COG0155	1	1	1	1	1	2	2	2	1	2	Sulfite reductase, beta subunit (hemoprotein)	P	Inorganic ion transport and metabolism	14
COG0169	2	1	1	1	1	2	2	2	1	1	Shikimate 5-dehydrogenase	E	Amino acid transport and metabolism	14
COG0190	2	1	1	2	1	1	1	2	1	2	5,10-methylene-tetrahydrofolate dehydrogenase/Methenyl tetrahydrofolate cyclohydrolase	H	Coenzyme transport and metabolism	14
COG0259	2	1	1	2	1	1	1	1	2	2	Pyridoxamine-phosphate oxidase	H	Coenzyme transport and metabolism	14
COG0288	2	1	3	1	2	1	1	1	1	1	Carbonic anhydrase	P	Inorganic ion transport and metabolism	14
COG0308	1	3	1	1	1	1	1	1	3	1	Aminopeptidase N	E	Amino acid transport and metabolism	14
COG0382	1	1	2	2	2	1	1	1	1	2	4-hydroxybenzoate polyprenyltransferase and related prenyltransferases	H	Coenzyme transport and metabolism	14
COG0465	1	1	2	1	1	3	1	1	1	2	ATP-dependent Zn proteases	O	Posttranslational modification, protein turnover, chaperones	14
COG0574	1	1	1	3	1	3	1	1	1	1	Phosphoenolpyruvate synthase/pyruvate phosphate dikinase	G	Carbohydrate transport and metabolism	14
COG0616	2	1	3	1	2	1	1	1	1	1	Periplasmic serine proteases (ClpP class)	OU	Multiple classes	14
COG0678	1	1	2	1	1	2	2	2	1	1	Peroxiredoxin	O	Posttranslational modification, protein turnover, chaperones	14
COG0681	1	2	2	1	2	1	1	1	2	1	Signal peptidase I	U	Intracellular trafficking, secretion, and vesicular transport	14
COG0686	1	1	1	2	1	2	2	2	1	1	Alanine dehydrogenase	E	Amino acid transport and metabolism	14
COG0823	1	3	1	1	1	1	1	2	2	1	Periplasmic component of the Tol biopolymer transport system	U	Intracellular trafficking, secretion, and vesicular transport	14
COG1045	1	1	1	2	1	2	2	1	2	1	Serine acetyltransferase	E	Amino acid transport and metabolism	14
COG1432	2	1	1	1	1	1	1	2	1	3	Uncharacterized conserved protein	S	Function unknown	14
COG2945	2	1	1	1	3	1	1	1	1	2	Predicted hydrolase of the alpha/beta superfamily	R	General function prediction only	14
COG3773	1	2	1	2	1	1	1	1	3	1	Cell wall hydrolyses involved in spore germination	M	Cell wall/membrane/envelope biogenesis	14
COG3921	2	2	1	2	1	1	1	2	1	1	Uncharacterized protein conserved in bacteria	S	Function unknown	14
COG0005	1	1	2	2	2	1	1	1	1	1	Purine nucleoside phosphorylase	F	Nucleotide transport and metabolism	13
COG0061	2	1	2	2	1	1	1	1	1	1	Predicted sugar kinase	G	Carbohydrate transport and metabolism	13
COG0180	1	1	1	2	1	2	1	2	1	1	Tryptophanyl-tRNA synthetase	J	Translation, ribosomal structure and biogenesis	13
COG0232	1	1	2	1	2	2	1	1	1	1	dGTP triphosphohydrolase	F	Nucleotide transport and metabolism	13
COG0250	2	1	2	1	1	2	1	1	1	1	Transcription antiterminator	K	Transcription	13
COG0305	2	1	2	1	2	1	1	1	1	1	Replicative DNA helicase	L	Replication, recombination and repair	13
COG0331	1	1	2	1	1	2	1	2	1	1	(acyl-carrier-protein) S-malonyltransferase	I	Lipid transport and metabolism	13
COG0342	2	2	1	1	1	1	1	1	2	1	Preprotein translocase subunit SecD	U	Intracellular trafficking, secretion, and vesicular transport	13
COG0407	3	1	1	1	1	1	1	1	1	2	Uroporphyrinogen-III decarboxylase	H	Coenzyme transport and metabolism	13
COG0452	1	1	1	2	2	1	1	2	1	1	Phosphopantothenoylcysteine synthetase/decarboxylase	H	Coenzyme transport and metabolism	13
COG0462	1	1	2	1	1	3	1	1	1	1	Phosphoribosylpyrophosphate synthetase	FE	Multiple classes	13
COG0466	1	1	1	1	1	3	1	2	1	1	ATP-dependent Lon protease, bacterial type	O	Posttranslational modification, protein turnover, chaperones	13
COG0479	2	1	1	2	1	2	1	1	1	1	Succinate dehydrogenase/fumarate reductase, Fe-S protein subunit	C	Energy production and conversion	13
COG0514	1	1	2	1	1	1	2	2	1	1	Superfamily II DNA helicase	L	Replication, recombination and repair	13
COG0590	3	1	1	1	2	1	1	1	1	1	Cytosine/adenosine deaminases	FJ	Multiple classes	13
COG0703	2	1	2	1	1	1	1	1	1	2	Shikimate kinase	E	Amino acid transport and metabolism	13
COG0769	2	1	1	1	1	1	1	3	1	1	UDP-N-acetylmuramyl tripeptide synthase	M	Cell wall/membrane/envelope biogenesis	13
COG0836	2	1	1	1	1	3	1	1	1	1	Mannose-1-phosphate guanylyltransferase	M	Cell wall/membrane/envelope biogenesis	13
COG0843	1	1	2	1	2	1	1	2	1	1	Heme/copper-type cytochrome/quinol oxidases, subunit 1	C	Energy production and conversion	13
COG1048	1	1	2	1	2	2	1	1	1	1	Aconitase A	C	Energy production and conversion	13
COG1181	2	2	1	1	2	1	1	1	1	1	D-alanine-D-alanine ligase and related ATP-grasp enzymes	M	Cell wall/membrane/envelope biogenesis	13
COG1208	1	1	2	1	1	1	2	2	1	1	Nucleoside-diphosphate-sugar pyrophosphorylase involved in lipopolysaccharide biosynthesis/translation initiation factor 2B, gamma/epsilon subunits (eIF-2Bgamma/eIF-2Bepsilon)	MJ	Multiple classes	13
COG1495	1	1	2	1	1	1	1	3	1	1	Disulfide bond formation protein DsbB	O	Posttranslational modification, protein turnover, chaperones	13
COG1562	3	1	1	1	1	1	1	1	1	2	Phytoene/squalene synthetase	I	Lipid transport and metabolism	13
COG1622	1	1	2	1	2	1	1	2	1	1	Heme/copper-type cytochrome/quinol oxidases, subunit 2	C	Energy production and conversion	13
COG2009	2	1	1	2	1	2	1	1	1	1	Succinate dehydrogenase/fumarate reductase, cytochrome b subunit	C	Energy production and conversion	13
COG2142	2	1	1	2	1	2	1	1	1	1	Succinate dehydrogenase, hydrophobic anchor subunit	C	Energy production and conversion	13
COG2239	1	1	2	1	2	1	2	1	1	1	Mg/Co/Ni transporter MgtE (contains CBS domain)	P	Inorganic ion transport and metabolism	13
COG2847	1	1	1	1	1	1	3	2	1	1	Uncharacterized protein conserved in bacteria	S	Function unknown	13
COG3288	2	2	1	1	1	1	1	1	2	1	NAD/NADP transhydrogenase alpha subunit	C	Energy production and conversion	13
COG3745	2	1	2	1	1	1	1	2	1	1	Flp pilus assembly protein CpaB	U	Intracellular trafficking, secretion, and vesicular transport	13
COG3750	1	1	1	1	4	1	1	1	1	1	Uncharacterized protein conserved in bacteria	S	Function unknown	13
COG3807	1	1	1	2	2	1	2	1	1	1	Uncharacterized protein conserved in bacteria	S	Function unknown	13
COG4964	2	1	2	1	2	1	1	1	1	1	Flp pilus assembly protein, secretin CpaC	U	Intracellular trafficking, secretion, and vesicular transport	13
COG4992	3	1	2	1	1	1	1	1	1	1	Ornithine/acetylornithine aminotransferase	E	Amino acid transport and metabolism	13
COG0039	1	1	1	1	2	1	2	1	1	1	Malate/lactate dehydrogenases	C	Energy production and conversion	12
COG0106	1	1	1	1	1	2	1	2	1	1	Phosphoribosylformimino-5-aminoimidazole carboxamide ribonucleotide (ProFAR) isomerase	E	Amino acid transport and metabolism	12
COG0133	1	1	1	1	2	1	2	1	1	1	Tryptophan synthase beta chain	E	Amino acid transport and metabolism	12
COG0135	2	1	1	1	2	1	1	1	1	1	Phosphoribosylanthranilate isomerase	E	Amino acid transport and metabolism	12
COG0162	1	1	2	1	2	1	1	1	1	1	Tyrosyl-tRNA synthetase	J	Translation, ribosomal structure and biogenesis	12
COG0165	1	1	2	1	2	1	1	1	1	1	Argininosuccinate lyase	E	Amino acid transport and metabolism	12
COG0176	1	1	1	1	1	2	1	2	1	1	Transaldolase	G	Carbohydrate transport and metabolism	12
COG0177	1	2	1	1	1	1	1	1	2	1	Predicted EndoIII-related endonuclease	L	Replication, recombination and repair	12
COG0240	1	1	2	1	1	1	1	1	2	1	Glycerol-3-phosphate dehydrogenase	C	Energy production and conversion	12
COG0287	2	1	1	1	1	1	2	1	1	1	Prephenate dehydrogenase	E	Amino acid transport and metabolism	12
COG0320	1	1	1	1	1	2	1	2	1	1	Lipoate synthase	H	Coenzyme transport and metabolism	12
COG0509	1	1	2	1	1	2	1	1	1	1	Glycine cleavage system H protein (lipoate-binding)	E	Amino acid transport and metabolism	12
COG0530	1	1	1	2	2	1	1	1	1	1	Ca2+/Na+ antiporter	P	Inorganic ion transport and metabolism	12
COG0554	1	1	2	1	1	2	1	1	1	1	Glycerol kinase	C	Energy production and conversion	12
COG0646	2	1	2	1	1	1	1	1	1	1	Methionine synthase I (cobalamin-dependent), methyltransferase domain	E	Amino acid transport and metabolism	12
COG0663	2	1	2	1	1	1	1	1	1	1	Carbonic anhydrases/acetyltransferases, isoleucine patch superfamily	R	General function prediction only	12
COG0695	2	1	1	2	1	1	1	1	1	1	Glutaredoxin and related proteins	O	Posttranslational modification, protein turnover, chaperones	12
COG0758	1	1	1	2	1	1	1	2	1	1	Predicted Rossmann fold nucleotide-binding protein involved in DNA uptake	LU	Multiple classes	12
COG0773	1	2	1	1	1	1	1	1	2	1	UDP-N-acetylmuramate-alanine ligase	M	Cell wall/membrane/envelope biogenesis	12
COG0787	1	1	1	1	2	1	1	1	2	1	Alanine racemase	M	Cell wall/membrane/envelope biogenesis	12
COG0815	1	1	1	1	1	1	2	1	2	1	Apolipoprotein N-acyltransferase	M	Cell wall/membrane/envelope biogenesis	12
COG1003	1	1	1	1	1	2	1	2	1	1	Glycine cleavage system protein P (pyridoxal-binding), C-terminal domain	E	Amino acid transport and metabolism	12
COG1034	1	1	2	1	1	2	1	1	1	1	NADH dehydrogenase/NADH:ubiquinone oxidoreductase 75 kD subunit (chain G)	C	Energy production and conversion	12
COG1104	1	2	1	1	1	1	1	1	2	1	Cysteine sulfinate desulfinase/cysteine desulfurase and related enzymes	E	Amino acid transport and metabolism	12
COG1138	1	1	1	1	1	2	1	2	1	1	Cytochrome c biogenesis factor	O	Posttranslational modification, protein turnover, chaperones	12
COG1253	1	2	1	1	1	1	1	1	2	1	Hemolysins and related proteins containing CBS domains	R	General function prediction only	12
COG1403	1	1	1	1	1	2	1	1	1	2	Restriction endonuclease	V	Defense mechanisms	12
COG1410	2	1	2	1	1	1	1	1	1	1	Methionine synthase I, cobalamin-binding domain	E	Amino acid transport and metabolism	12
COG1493	2	1	1	1	1	1	1	1	2	1	Serine kinase of the HPr protein, regulates carbohydrate metabolism	T	Signal transduction mechanisms	12
COG1738	1	2	1	1	1	1	1	1	2	1	Uncharacterized conserved protein	S	Function unknown	12
COG1995	1	1	2	1	1	1	1	2	1	1	Pyridoxal phosphate biosynthesis protein	H	Coenzyme transport and metabolism	12
COG2003	1	2	1	1	1	1	1	1	2	1	DNA repair proteins	L	Replication, recombination and repair	12
COG2008	1	1	1	1	1	1	1	2	2	1	Threonine aldolase	E	Amino acid transport and metabolism	12
COG2154	1	1	1	1	1	1	2	2	1	1	Pterin-4a-carbinolamine dehydratase	H	Coenzyme transport and metabolism	12
COG2264	1	1	1	1	2	2	1	1	1	1	Ribosomal protein L11 methylase	J	Translation, ribosomal structure and biogenesis	12
COG2897	1	1	2	1	1	1	1	1	2	1	Rhodanese-related sulfurtransferase	P	Inorganic ion transport and metabolism	12
COG3088	1	1	1	1	1	2	1	2	1	1	Uncharacterized protein involved in biosynthesis of c-type cytochromes	O	Posttranslational modification, protein turnover, chaperones	12
COG4233	1	1	1	1	1	2	1	2	1	1	Uncharacterized protein predicted to be involved in C-type cytochrome biogenesis	OC	Multiple classes	12
COG4547	2	2	1	1	1	1	1	1	1	1	Cobalamin biosynthesis protein CobT (nicotinate-mononucleotide:5, 6-dimethylbenzimidazole phosphoribosyltransferase)	H	Coenzyme transport and metabolism	12
COG4731	1	1	1	1	3	1	1	1	1	1	Uncharacterized protein conserved in bacteria	S	Function unknown	12
COG4775	1	1	1	1	1	1	2	1	1	2	Outer membrane protein/protective antigen OMA87	M	Cell wall/membrane/envelope biogenesis	12
COG4942	1	1	1	1	1	1	1	2	1	2	Membrane-bound metallopeptidase	D	Cell cycle control, cell division, chromosome partitioning	12
COG5000	1	1	2	1	1	1	1	1	1	2	Signal transduction histidine kinase involved in nitrogen fixation and metabolism regulation	T	Signal transduction mechanisms	12
COG0020	2	1	1	1	1	1	1	1	1	1	Undecaprenyl pyrophosphate synthase	I	Lipid transport and metabolism	11
COG0024	1	1	1	1	2	1	1	1	1	1	Methionine aminopeptidase	J	Translation, ribosomal structure and biogenesis	11
COG0084	1	1	1	1	1	1	1	2	1	1	Mg-dependent DNase	L	Replication, recombination and repair	11
COG0108	1	1	1	1	1	1	1	2	1	1	3,4-dihydroxy-2-butanone 4-phosphate synthase	H	Coenzyme transport and metabolism	11
COG0124	1	1	1	1	1	2	1	1	1	1	Histidyl-tRNA synthetase	J	Translation, ribosomal structure and biogenesis	11
COG0143	1	1	1	1	1	1	1	2	1	1	Methionyl-tRNA synthetase	J	Translation, ribosomal structure and biogenesis	11
COG0181	1	1	1	1	1	1	1	1	1	2	Porphobilinogen deaminase	H	Coenzyme transport and metabolism	11
COG0192	1	1	2	1	1	1	1	1	1	1	S-adenosylmethionine synthetase	H	Coenzyme transport and metabolism	11
COG0194	2	1	1	1	1	1	1	1	1	1	Guanylate kinase	F	Nucleotide transport and metabolism	11
COG0211	1	1	1	1	1	2	1	1	1	1	Ribosomal protein L27	J	Translation, ribosomal structure and biogenesis	11
COG0217	1	1	1	1	1	1	2	1	1	1	Uncharacterized conserved protein	S	Function unknown	11
COG0220	1	1	1	1	1	2	1	1	1	1	Predicted S-adenosylmethionine-dependent methyltransferase	R	General function prediction only	11
COG0234	1	1	1	1	1	1	1	1	1	2	Co-chaperonin GroES (HSP10)	O	Posttranslational modification, protein turnover, chaperones	11
COG0239	1	1	1	1	1	1	1	2	1	1	Integral membrane protein possibly involved in chromosome condensation	D	Cell cycle control, cell division, chromosome partitioning	11
COG0272	1	1	1	1	1	2	1	1	1	1	NAD-dependent DNA ligase (contains BRCT domain type II)	L	Replication, recombination and repair	11
COG0294	1	1	2	1	1	1	1	1	1	1	Dihydropteroate synthase and related enzymes	H	Coenzyme transport and metabolism	11
COG0323	1	1	1	2	1	1	1	1	1	1	DNA mismatch repair enzyme (predicted ATPase)	L	Replication, recombination and repair	11
COG0344	1	1	1	1	2	1	1	1	1	1	Predicted membrane protein	S	Function unknown	11
COG0458	1	1	1	1	1	1	1	2	1	1	Carbamoylphosphate synthase large subunit (split gene in MJ)	EF	Multiple classes	11
COG0461	1	1	1	1	2	1	1	1	1	1	Orotate phosphoribosyltransferase	F	Nucleotide transport and metabolism	11
COG0486	1	1	1	1	1	1	1	2	1	1	Predicted GTPase	R	General function prediction only	11
COG0498	2	1	1	1	1	1	1	1	1	1	Threonine synthase	E	Amino acid transport and metabolism	11
COG0521	1	1	2	1	1	1	1	1	1	1	Molybdopterin biosynthesis enzymes	H	Coenzyme transport and metabolism	11
COG0547	1	1	1	2	1	1	1	1	1	1	Anthranilate phosphoribosyltransferase	E	Amino acid transport and metabolism	11
COG0550	1	1	1	1	2	1	1	1	1	1	Topoisomerase IA	L	Replication, recombination and repair	11
COG0569	1	1	1	1	1	1	1	1	2	1	K+ transport systems, NAD-binding component	P	Inorganic ion transport and metabolism	11
COG0571	1	1	2	1	1	1	1	1	1	1	dsRNA-specific ribonuclease	K	Transcription	11
COG0629	1	1	1	1	1	1	1	2	1	1	Single-stranded DNA-binding protein	L	Replication, recombination and repair	11
COG0706	1	1	1	1	1	2	1	1	1	1	Preprotein translocase subunit YidC	U	Intracellular trafficking, secretion, and vesicular transport	11
COG0717	1	1	1	2	1	1	1	1	1	1	Deoxycytidine deaminase	F	Nucleotide transport and metabolism	11
COG0750	1	1	1	2	1	1	1	1	1	1	Predicted membrane-associated Zn-dependent proteases 1	M	Cell wall/membrane/envelope biogenesis	11
COG0766	1	1	2	1	1	1	1	1	1	1	UDP-N-acetylglucosamine enolpyruvyl transferase	M	Cell wall/membrane/envelope biogenesis	11
COG0782	1	2	1	1	1	1	1	1	1	1	Transcription elongation factor	K	Transcription	11
COG0806	1	1	1	2	1	1	1	1	1	1	RimM protein, required for 16S rRNA processing	J	Translation, ribosomal structure and biogenesis	11
COG0860	1	1	1	1	1	1	2	1	1	1	N-acetylmuramoyl-L-alanine amidase	M	Cell wall/membrane/envelope biogenesis	11
COG1117	1	1	1	1	1	2	1	1	1	1	ABC-type phosphate transport system, ATPase component	P	Inorganic ion transport and metabolism	11
COG1143	1	1	1	1	1	1	1	2	1	1	Formate hydrogenlyase subunit 6/NADH:ubiquinone oxidoreductase 23 kD subunit (chain I)	C	Energy production and conversion	11
COG1154	1	1	1	1	1	1	1	1	1	2	Deoxyxylulose-5-phosphate synthase	HI	Multiple classes	11
COG1159	1	1	1	2	1	1	1	1	1	1	GTPase	R	General function prediction only	11
COG1207	1	1	1	1	2	1	1	1	1	1	N-acetylglucosamine-1-phosphate uridyltransferase (contains nucleotidyltransferase and I-patch acetyltransferase domains)	M	Cell wall/membrane/envelope biogenesis	11
COG1210	1	1	1	1	1	1	1	2	1	1	UDP-glucose pyrophosphorylase	M	Cell wall/membrane/envelope biogenesis	11
COG1282	1	1	1	1	1	1	1	2	1	1	NAD/NADP transhydrogenase beta subunit	C	Energy production and conversion	11
COG1386	1	1	1	2	1	1	1	1	1	1	Predicted transcriptional regulator containing the HTH domain	K	Transcription	11
COG1407	1	1	1	1	1	1	2	1	1	1	Predicted ICC-like phosphoesterases	R	General function prediction only	11
COG1451	1	1	1	1	1	2	1	1	1	1	Predicted metal-dependent hydrolase	R	General function prediction only	11
COG1546	1	2	1	1	1	1	1	1	1	1	Uncharacterized protein (competence- and mitomycin-induced)	R	General function prediction only	11
COG1570	1	1	2	1	1	1	1	1	1	1	Exonuclease VII, large subunit	L	Replication, recombination and repair	11
COG1674	1	2	1	1	1	1	1	1	1	1	DNA segregation ATPase FtsK/SpoIIIE and related proteins	D	Cell cycle control, cell division, chromosome partitioning	11
COG1866	2	1	1	1	1	1	1	1	1	1	Phosphoenolpyruvate carboxykinase (ATP)	C	Energy production and conversion	11
COG1925	1	1	1	1	2	1	1	1	1	1	Phosphotransferase system, HPr-related proteins	G	Carbohydrate transport and metabolism	11
COG1985	1	1	1	1	2	1	1	1	1	1	Pyrimidine reductase, riboflavin biosynthesis	H	Coenzyme transport and metabolism	11
COG2025	1	1	1	1	1	2	1	1	1	1	Electron transfer flavoprotein, alpha subunit	C	Energy production and conversion	11
COG2062	2	1	1	1	1	1	1	1	1	1	Phosphohistidine phosphatase SixA	T	Signal transduction mechanisms	11
COG2064	1	1	1	1	1	1	1	2	1	1	Flp pilus assembly protein TadC	NU	Multiple classes	11
COG2068	1	1	1	1	1	1	1	1	1	2	Uncharacterized MobA-related protein	R	General function prediction only	11
COG2086	1	1	1	1	1	2	1	1	1	1	Electron transfer flavoprotein, beta subunit	C	Energy production and conversion	11
COG2890	1	1	1	1	1	1	1	2	1	1	Methylase of polypeptide chain release factors	J	Translation, ribosomal structure and biogenesis	11
COG2896	1	1	2	1	1	1	1	1	1	1	Molybdenum cofactor biosynthesis enzyme	H	Coenzyme transport and metabolism	11
COG2913	1	1	1	1	2	1	1	1	1	1	Small protein A (tmRNA-binding)	J	Translation, ribosomal structure and biogenesis	11
COG3605	1	2	1	1	1	1	1	1	1	1	Signal transduction protein containing GAF and PtsI domains	T	Signal transduction mechanisms	11
COG3719	1	1	2	1	1	1	1	1	1	1	Ribonuclease I	J	Translation, ribosomal structure and biogenesis	11
COG4246	1	2	1	1	1	1	1	1	1	1	Uncharacterized protein conserved in bacteria	S	Function unknown	11
COG4395	1	1	1	1	2	1	1	1	1	1	Uncharacterized protein conserved in bacteria	S	Function unknown	11
COG4649	1	1	1	1	1	1	2	1	1	1	Uncharacterized protein conserved in bacteria	S	Function unknown	11
COG4960	1	1	1	2	1	1	1	1	1	1	Flp pilus assembly protein, protease CpaA	OU	Multiple classes	11
COG4963	1	1	1	1	1	1	1	2	1	1	Flp pilus assembly protein, ATPase CpaE	U	Intracellular trafficking, secretion, and vesicular transport	11
COG4965	1	1	1	1	1	1	1	2	1	1	Flp pilus assembly protein TadB	U	Intracellular trafficking, secretion, and vesicular transport	11
COG5265	1	1	1	1	2	1	1	1	1	1	ABC-type transport system involved in Fe-S cluster assembly, permease and ATPase components	O	Posttranslational modification, protein turnover, chaperones	11
COG5352	1	1	2	1	1	1	1	1	1	1	Uncharacterized protein conserved in bacteria	S	Function unknown	11
COG0002	1	1	1	1	1	1	1	1	1	1	Acetylglutamate semialdehyde dehydrogenase	E	Amino acid transport and metabolism	10
COG0009	1	1	1	1	1	1	1	1	1	1	Putative translation factor (SUA5)	J	Translation, ribosomal structure and biogenesis	10
COG0012	1	1	1	1	1	1	1	1	1	1	Predicted GTPase, probable translation factor	J	Translation, ribosomal structure and biogenesis	10
COG0013	1	1	1	1	1	1	1	1	1	1	Alanyl-tRNA synthetase	J	Translation, ribosomal structure and biogenesis	10
COG0014	1	1	1	1	1	1	1	1	1	1	Gamma-glutamyl phosphate reductase	E	Amino acid transport and metabolism	10
COG0016	1	1	1	1	1	1	1	1	1	1	Phenylalanyl-tRNA synthetase alpha subunit	J	Translation, ribosomal structure and biogenesis	10
COG0018	1	1	1	1	1	1	1	1	1	1	Arginyl-tRNA synthetase	J	Translation, ribosomal structure and biogenesis	10
COG0021	1	1	1	1	1	1	1	1	1	1	Transketolase	G	Carbohydrate transport and metabolism	10
COG0026	1	1	1	1	1	1	1	1	1	1	Phosphoribosylaminoimidazole carboxylase (NCAIR synthetase)	F	Nucleotide transport and metabolism	10
COG0030	1	1	1	1	1	1	1	1	1	1	Dimethyladenosine transferase (rRNA methylation)	J	Translation, ribosomal structure and biogenesis	10
COG0034	1	1	1	1	1	1	1	1	1	1	Glutamine phosphoribosylpyrophosphate amidotransferase	F	Nucleotide transport and metabolism	10
COG0036	1	1	1	1	1	1	1	1	1	1	Pentose-5-phosphate-3-epimerase	G	Carbohydrate transport and metabolism	10
COG0040	1	1	1	1	1	1	1	1	1	1	ATP phosphoribosyltransferase	E	Amino acid transport and metabolism	10
COG0041	1	1	1	1	1	1	1	1	1	1	Phosphoribosylcarboxyaminoimidazole (NCAIR) mutase	F	Nucleotide transport and metabolism	10
COG0046	1	1	1	1	1	1	1	1	1	1	Phosphoribosylformylglycinamidine (FGAM) synthase, synthetase domain	F	Nucleotide transport and metabolism	10
COG0047	1	1	1	1	1	1	1	1	1	1	Phosphoribosylformylglycinamidine (FGAM) synthase, glutamine amidotransferase domain	F	Nucleotide transport and metabolism	10
COG0049	1	1	1	1	1	1	1	1	1	1	Ribosomal protein S7	J	Translation, ribosomal structure and biogenesis	10
COG0051	1	1	1	1	1	1	1	1	1	1	Ribosomal protein S10	J	Translation, ribosomal structure and biogenesis	10
COG0052	1	1	1	1	1	1	1	1	1	1	Ribosomal protein S2	J	Translation, ribosomal structure and biogenesis	10
COG0055	1	1	1	1	1	1	1	1	1	1	F0F1-type ATP synthase, beta subunit	C	Energy production and conversion	10
COG0056	1	1	1	1	1	1	1	1	1	1	F0F1-type ATP synthase, alpha subunit	C	Energy production and conversion	10
COG0059	1	1	1	1	1	1	1	1	1	1	Ketol-acid reductoisomerase	EH	Multiple classes	10
COG0060	1	1	1	1	1	1	1	1	1	1	Isoleucyl-tRNA synthetase	J	Translation, ribosomal structure and biogenesis	10
COG0062	1	1	1	1	1	1	1	1	1	1	Uncharacterized conserved protein	S	Function unknown	10
COG0063	1	1	1	1	1	1	1	1	1	1	Predicted sugar kinase	G	Carbohydrate transport and metabolism	10
COG0064	1	1	1	1	1	1	1	1	1	1	Asp-tRNAAsn/Glu-tRNAGln amidotransferase B subunit (PET112 homolog)	J	Translation, ribosomal structure and biogenesis	10
COG0072	1	1	1	1	1	1	1	1	1	1	Phenylalanyl-tRNA synthetase beta subunit	J	Translation, ribosomal structure and biogenesis	10
COG0077	1	1	1	1	1	1	1	1	1	1	Prephenate dehydratase	E	Amino acid transport and metabolism	10
COG0080	1	1	1	1	1	1	1	1	1	1	Ribosomal protein L11	J	Translation, ribosomal structure and biogenesis	10
COG0081	1	1	1	1	1	1	1	1	1	1	Ribosomal protein L1	J	Translation, ribosomal structure and biogenesis	10
COG0082	1	1	1	1	1	1	1	1	1	1	Chorismate synthase	E	Amino acid transport and metabolism	10
COG0085	1	1	1	1	1	1	1	1	1	1	DNA-directed RNA polymerase, beta subunit/140 kD subunit	K	Transcription	10
COG0086	1	1	1	1	1	1	1	1	1	1	DNA-directed RNA polymerase, beta' subunit/160 kD subunit	K	Transcription	10
COG0087	1	1	1	1	1	1	1	1	1	1	Ribosomal protein L3	J	Translation, ribosomal structure and biogenesis	10
COG0088	1	1	1	1	1	1	1	1	1	1	Ribosomal protein L4	J	Translation, ribosomal structure and biogenesis	10
COG0089	1	1	1	1	1	1	1	1	1	1	Ribosomal protein L23	J	Translation, ribosomal structure and biogenesis	10
COG0090	1	1	1	1	1	1	1	1	1	1	Ribosomal protein L2	J	Translation, ribosomal structure and biogenesis	10
COG0091	1	1	1	1	1	1	1	1	1	1	Ribosomal protein L22	J	Translation, ribosomal structure and biogenesis	10
COG0092	1	1	1	1	1	1	1	1	1	1	Ribosomal protein S3	J	Translation, ribosomal structure and biogenesis	10
COG0093	1	1	1	1	1	1	1	1	1	1	Ribosomal protein L14	J	Translation, ribosomal structure and biogenesis	10
COG0094	1	1	1	1	1	1	1	1	1	1	Ribosomal protein L5	J	Translation, ribosomal structure and biogenesis	10
COG0096	1	1	1	1	1	1	1	1	1	1	Ribosomal protein S8	J	Translation, ribosomal structure and biogenesis	10
COG0097	1	1	1	1	1	1	1	1	1	1	Ribosomal protein L6P/L9E	J	Translation, ribosomal structure and biogenesis	10
COG0098	1	1	1	1	1	1	1	1	1	1	Ribosomal protein S5	J	Translation, ribosomal structure and biogenesis	10
COG0099	1	1	1	1	1	1	1	1	1	1	Ribosomal protein S13	J	Translation, ribosomal structure and biogenesis	10
COG0100	1	1	1	1	1	1	1	1	1	1	Ribosomal protein S11	J	Translation, ribosomal structure and biogenesis	10
COG0101	1	1	1	1	1	1	1	1	1	1	Pseudouridylate synthase	J	Translation, ribosomal structure and biogenesis	10
COG0102	1	1	1	1	1	1	1	1	1	1	Ribosomal protein L13	J	Translation, ribosomal structure and biogenesis	10
COG0103	1	1	1	1	1	1	1	1	1	1	Ribosomal protein S9	J	Translation, ribosomal structure and biogenesis	10
COG0104	1	1	1	1	1	1	1	1	1	1	Adenylosuccinate synthase	F	Nucleotide transport and metabolism	10
COG0105	1	1	1	1	1	1	1	1	1	1	Nucleoside diphosphate kinase	F	Nucleotide transport and metabolism	10
COG0107	1	1	1	1	1	1	1	1	1	1	Imidazoleglycerol-phosphate synthase	E	Amino acid transport and metabolism	10
COG0109	1	1	1	1	1	1	1	1	1	1	Polyprenyltransferase (cytochrome oxidase assembly factor)	O	Posttranslational modification, protein turnover, chaperones	10
COG0113	1	1	1	1	1	1	1	1	1	1	Delta-aminolevulinic acid dehydratase	H	Coenzyme transport and metabolism	10
COG0114	1	1	1	1	1	1	1	1	1	1	Fumarase	C	Energy production and conversion	10
COG0117	1	1	1	1	1	1	1	1	1	1	Pyrimidine deaminase	H	Coenzyme transport and metabolism	10
COG0118	1	1	1	1	1	1	1	1	1	1	Glutamine amidotransferase	E	Amino acid transport and metabolism	10
COG0122	1	1	1	1	1	1	1	1	1	1	3-methyladenine DNA glycosylase/8-oxoguanine DNA glycosylase	L	Replication, recombination and repair	10
COG0125	1	1	1	1	1	1	1	1	1	1	Thymidylate kinase	F	Nucleotide transport and metabolism	10
COG0126	1	1	1	1	1	1	1	1	1	1	3-phosphoglycerate kinase	G	Carbohydrate transport and metabolism	10
COG0127	1	1	1	1	1	1	1	1	1	1	Xanthosine triphosphate pyrophosphatase	F	Nucleotide transport and metabolism	10
COG0128	1	1	1	1	1	1	1	1	1	1	5-enolpyruvylshikimate-3-phosphate synthase	E	Amino acid transport and metabolism	10
COG0130	1	1	1	1	1	1	1	1	1	1	Pseudouridine synthase	J	Translation, ribosomal structure and biogenesis	10
COG0131	1	1	1	1	1	1	1	1	1	1	Imidazoleglycerol-phosphate dehydratase	E	Amino acid transport and metabolism	10
COG0134	1	1	1	1	1	1	1	1	1	1	Indole-3-glycerol phosphate synthase	E	Amino acid transport and metabolism	10
COG0136	1	1	1	1	1	1	1	1	1	1	Aspartate-semialdehyde dehydrogenase	E	Amino acid transport and metabolism	10
COG0137	1	1	1	1	1	1	1	1	1	1	Argininosuccinate synthase	E	Amino acid transport and metabolism	10
COG0139	1	1	1	1	1	1	1	1	1	1	Phosphoribosyl-AMP cyclohydrolase	E	Amino acid transport and metabolism	10
COG0140	1	1	1	1	1	1	1	1	1	1	Phosphoribosyl-ATP pyrophosphohydrolase	E	Amino acid transport and metabolism	10
COG0148	1	1	1	1	1	1	1	1	1	1	Enolase	G	Carbohydrate transport and metabolism	10
COG0149	1	1	1	1	1	1	1	1	1	1	Triosephosphate isomerase	G	Carbohydrate transport and metabolism	10
COG0150	1	1	1	1	1	1	1	1	1	1	Phosphoribosylaminoimidazole (AIR) synthetase	F	Nucleotide transport and metabolism	10
COG0151	1	1	1	1	1	1	1	1	1	1	Phosphoribosylamine-glycine ligase	F	Nucleotide transport and metabolism	10
COG0152	1	1	1	1	1	1	1	1	1	1	Phosphoribosylaminoimidazolesuccinocarboxamide (SAICAR) synthase	F	Nucleotide transport and metabolism	10
COG0159	1	1	1	1	1	1	1	1	1	1	Tryptophan synthase alpha chain	E	Amino acid transport and metabolism	10
COG0164	1	1	1	1	1	1	1	1	1	1	Ribonuclease HII	L	Replication, recombination and repair	10
COG0166	1	1	1	1	1	1	1	1	1	1	Glucose-6-phosphate isomerase	G	Carbohydrate transport and metabolism	10
COG0171	1	1	1	1	1	1	1	1	1	1	NAD synthase	H	Coenzyme transport and metabolism	10
COG0172	1	1	1	1	1	1	1	1	1	1	Seryl-tRNA synthetase	J	Translation, ribosomal structure and biogenesis	10
COG0173	1	1	1	1	1	1	1	1	1	1	Aspartyl-tRNA synthetase	J	Translation, ribosomal structure and biogenesis	10
COG0178	1	1	1	1	1	1	1	1	1	1	Excinuclease ATPase subunit	L	Replication, recombination and repair	10
COG0184	1	1	1	1	1	1	1	1	1	1	Ribosomal protein S15P/S13E	J	Translation, ribosomal structure and biogenesis	10
COG0185	1	1	1	1	1	1	1	1	1	1	Ribosomal protein S19	J	Translation, ribosomal structure and biogenesis	10
COG0193	1	1	1	1	1	1	1	1	1	1	Peptidyl-tRNA hydrolase	J	Translation, ribosomal structure and biogenesis	10
COG0195	1	1	1	1	1	1	1	1	1	1	Transcription elongation factor	K	Transcription	10
COG0196	1	1	1	1	1	1	1	1	1	1	FAD synthase	H	Coenzyme transport and metabolism	10
COG0197	1	1	1	1	1	1	1	1	1	1	Ribosomal protein L16/L10E	J	Translation, ribosomal structure and biogenesis	10
COG0198	1	1	1	1	1	1	1	1	1	1	Ribosomal protein L24	J	Translation, ribosomal structure and biogenesis	10
COG0199	1	1	1	1	1	1	1	1	1	1	Ribosomal protein S14	J	Translation, ribosomal structure and biogenesis	10
COG0200	1	1	1	1	1	1	1	1	1	1	Ribosomal protein L15	J	Translation, ribosomal structure and biogenesis	10
COG0201	1	1	1	1	1	1	1	1	1	1	Preprotein translocase subunit SecY	U	Intracellular trafficking, secretion, and vesicular transport	10
COG0202	1	1	1	1	1	1	1	1	1	1	DNA-directed RNA polymerase, alpha subunit/40 kD subunit	K	Transcription	10
COG0203	1	1	1	1	1	1	1	1	1	1	Ribosomal protein L17	J	Translation, ribosomal structure and biogenesis	10
COG0206	1	1	1	1	1	1	1	1	1	1	Cell division GTPase	D	Cell cycle control, cell division, chromosome partitioning	10
COG0212	1	1	1	1	1	1	1	1	1	1	5-formyltetrahydrofolate cyclo-ligase	H	Coenzyme transport and metabolism	10
COG0215	1	1	1	1	1	1	1	1	1	1	Cysteinyl-tRNA synthetase	J	Translation, ribosomal structure and biogenesis	10
COG0216	1	1	1	1	1	1	1	1	1	1	Protein chain release factor A	J	Translation, ribosomal structure and biogenesis	10
COG0218	1	1	1	1	1	1	1	1	1	1	Predicted GTPase	R	General function prediction only	10
COG0222	1	1	1	1	1	1	1	1	1	1	Ribosomal protein L7/L12	J	Translation, ribosomal structure and biogenesis	10
COG0224	1	1	1	1	1	1	1	1	1	1	F0F1-type ATP synthase, gamma subunit	C	Energy production and conversion	10
COG0227	1	1	1	1	1	1	1	1	1	1	Ribosomal protein L28	J	Translation, ribosomal structure and biogenesis	10
COG0228	1	1	1	1	1	1	1	1	1	1	Ribosomal protein S16	J	Translation, ribosomal structure and biogenesis	10
COG0231	1	1	1	1	1	1	1	1	1	1	Translation elongation factor P (EF-P)/translation initiation factor 5A (eIF-5A)	J	Translation, ribosomal structure and biogenesis	10
COG0233	1	1	1	1	1	1	1	1	1	1	Ribosome recycling factor	J	Translation, ribosomal structure and biogenesis	10
COG0237	1	1	1	1	1	1	1	1	1	1	Dephospho-CoA kinase	H	Coenzyme transport and metabolism	10
COG0238	1	1	1	1	1	1	1	1	1	1	Ribosomal protein S18	J	Translation, ribosomal structure and biogenesis	10
COG0244	1	1	1	1	1	1	1	1	1	1	Ribosomal protein L10	J	Translation, ribosomal structure and biogenesis	10
COG0245	1	1	1	1	1	1	1	1	1	1	2C-methyl-D-erythritol 2,4-cyclodiphosphate synthase	I	Lipid transport and metabolism	10
COG0249	1	1	1	1	1	1	1	1	1	1	Mismatch repair ATPase (MutS family)	L	Replication, recombination and repair	10
COG0253	1	1	1	1	1	1	1	1	1	1	Diaminopimelate epimerase	E	Amino acid transport and metabolism	10
COG0254	1	1	1	1	1	1	1	1	1	1	Ribosomal protein L31	J	Translation, ribosomal structure and biogenesis	10
COG0255	1	1	1	1	1	1	1	1	1	1	Ribosomal protein L29	J	Translation, ribosomal structure and biogenesis	10
COG0256	1	1	1	1	1	1	1	1	1	1	Ribosomal protein L18	J	Translation, ribosomal structure and biogenesis	10
COG0258	1	1	1	1	1	1	1	1	1	1	5'-3' exonuclease (including N-terminal domain of PolI)	L	Replication, recombination and repair	10
COG0261	1	1	1	1	1	1	1	1	1	1	Ribosomal protein L21	J	Translation, ribosomal structure and biogenesis	10
COG0263	1	1	1	1	1	1	1	1	1	1	Glutamate 5-kinase	E	Amino acid transport and metabolism	10
COG0264	1	1	1	1	1	1	1	1	1	1	Translation elongation factor Ts	J	Translation, ribosomal structure and biogenesis	10
COG0266	1	1	1	1	1	1	1	1	1	1	Formamidopyrimidine-DNA glycosylase	L	Replication, recombination and repair	10
COG0267	1	1	1	1	1	1	1	1	1	1	Ribosomal protein L33	J	Translation, ribosomal structure and biogenesis	10
COG0268	1	1	1	1	1	1	1	1	1	1	Ribosomal protein S20	J	Translation, ribosomal structure and biogenesis	10
COG0275	1	1	1	1	1	1	1	1	1	1	Predicted S-adenosylmethionine-dependent methyltransferase involved in cell envelope biogenesis	M	Cell wall/membrane/envelope biogenesis	10
COG0276	1	1	1	1	1	1	1	1	1	1	Protoheme ferro-lyase (ferrochelatase)	H	Coenzyme transport and metabolism	10
COG0278	1	1	1	1	1	1	1	1	1	1	Glutaredoxin-related protein	O	Posttranslational modification, protein turnover, chaperones	10
COG0283	1	1	1	1	1	1	1	1	1	1	Cytidylate kinase	F	Nucleotide transport and metabolism	10
COG0284	1	1	1	1	1	1	1	1	1	1	Orotidine-5'-phosphate decarboxylase	F	Nucleotide transport and metabolism	10
COG0285	1	1	1	1	1	1	1	1	1	1	Folylpolyglutamate synthase	H	Coenzyme transport and metabolism	10
COG0289	1	1	1	1	1	1	1	1	1	1	Dihydrodipicolinate reductase	E	Amino acid transport and metabolism	10
COG0290	1	1	1	1	1	1	1	1	1	1	Translation initiation factor 3 (IF-3)	J	Translation, ribosomal structure and biogenesis	10
COG0291	1	1	1	1	1	1	1	1	1	1	Ribosomal protein L35	J	Translation, ribosomal structure and biogenesis	10
COG0292	1	1	1	1	1	1	1	1	1	1	Ribosomal protein L20	J	Translation, ribosomal structure and biogenesis	10
COG0293	1	1	1	1	1	1	1	1	1	1	23S rRNA methylase	J	Translation, ribosomal structure and biogenesis	10
COG0299	1	1	1	1	1	1	1	1	1	1	Folate-dependent phosphoribosylglycinamide formyltransferase PurN	F	Nucleotide transport and metabolism	10
COG0307	1	1	1	1	1	1	1	1	1	1	Riboflavin synthase alpha chain	H	Coenzyme transport and metabolism	10
COG0313	1	1	1	1	1	1	1	1	1	1	Predicted methyltransferases	R	General function prediction only	10
COG0314	1	1	1	1	1	1	1	1	1	1	Molybdopterin converting factor, large subunit	H	Coenzyme transport and metabolism	10
COG0315	1	1	1	1	1	1	1	1	1	1	Molybdenum cofactor biosynthesis enzyme	H	Coenzyme transport and metabolism	10
COG0317	1	1	1	1	1	1	1	1	1	1	Guanosine polyphosphate pyrophosphohydrolases/synthetases	TK	Multiple classes	10
COG0319	1	1	1	1	1	1	1	1	1	1	Predicted metal-dependent hydrolase	R	General function prediction only	10
COG0321	1	1	1	1	1	1	1	1	1	1	Lipoate-protein ligase B	H	Coenzyme transport and metabolism	10
COG0322	1	1	1	1	1	1	1	1	1	1	Nuclease subunit of the excinuclease complex	L	Replication, recombination and repair	10
COG0324	1	1	1	1	1	1	1	1	1	1	tRNA delta(2)-isopentenylpyrophosphate transferase	J	Translation, ribosomal structure and biogenesis	10
COG0325	1	1	1	1	1	1	1	1	1	1	Predicted enzyme with a TIM-barrel fold	R	General function prediction only	10
COG0328	1	1	1	1	1	1	1	1	1	1	Ribonuclease HI	L	Replication, recombination and repair	10
COG0333	1	1	1	1	1	1	1	1	1	1	Ribosomal protein L32	J	Translation, ribosomal structure and biogenesis	10
COG0335	1	1	1	1	1	1	1	1	1	1	Ribosomal protein L19	J	Translation, ribosomal structure and biogenesis	10
COG0336	1	1	1	1	1	1	1	1	1	1	tRNA-(guanine-N1)-methyltransferase	J	Translation, ribosomal structure and biogenesis	10
COG0337	1	1	1	1	1	1	1	1	1	1	3-dehydroquinate synthetase	E	Amino acid transport and metabolism	10
COG0339	1	1	1	1	1	1	1	1	1	1	Zn-dependent oligopeptidases	E	Amino acid transport and metabolism	10
COG0341	1	1	1	1	1	1	1	1	1	1	Preprotein translocase subunit SecF	U	Intracellular trafficking, secretion, and vesicular transport	10
COG0343	1	1	1	1	1	1	1	1	1	1	Queuine/archaeosine tRNA-ribosyltransferase	J	Translation, ribosomal structure and biogenesis	10
COG0353	1	1	1	1	1	1	1	1	1	1	Recombinational DNA repair protein (RecF pathway)	L	Replication, recombination and repair	10
COG0354	1	1	1	1	1	1	1	1	1	1	Predicted aminomethyltransferase related to GcvT	R	General function prediction only	10
COG0355	1	1	1	1	1	1	1	1	1	1	F0F1-type ATP synthase, epsilon subunit (mitochondrial delta subunit)	C	Energy production and conversion	10
COG0356	1	1	1	1	1	1	1	1	1	1	F0F1-type ATP synthase, subunit a	C	Energy production and conversion	10
COG0357	1	1	1	1	1	1	1	1	1	1	Predicted S-adenosylmethionine-dependent methyltransferase involved in bacterial cell division	M	Cell wall/membrane/envelope biogenesis	10
COG0359	1	1	1	1	1	1	1	1	1	1	Ribosomal protein L9	J	Translation, ribosomal structure and biogenesis	10
COG0360	1	1	1	1	1	1	1	1	1	1	Ribosomal protein S6	J	Translation, ribosomal structure and biogenesis	10
COG0361	1	1	1	1	1	1	1	1	1	1	Translation initiation factor 1 (IF-1)	J	Translation, ribosomal structure and biogenesis	10
COG0376	1	1	1	1	1	1	1	1	1	1	Catalase (peroxidase I)	P	Inorganic ion transport and metabolism	10
COG0377	1	1	1	1	1	1	1	1	1	1	NADH:ubiquinone oxidoreductase 20 kD subunit and related Fe-S oxidoreductases	C	Energy production and conversion	10
COG0396	1	1	1	1	1	1	1	1	1	1	ABC-type transport system involved in Fe-S cluster assembly, ATPase component	O	Posttranslational modification, protein turnover, chaperones	10
COG0408	1	1	1	1	1	1	1	1	1	1	Coproporphyrinogen III oxidase	H	Coenzyme transport and metabolism	10
COG0416	1	1	1	1	1	1	1	1	1	1	Fatty acid/phospholipid biosynthesis enzyme	I	Lipid transport and metabolism	10
COG0440	1	1	1	1	1	1	1	1	1	1	Acetolactate synthase, small (regulatory) subunit	E	Amino acid transport and metabolism	10
COG0441	1	1	1	1	1	1	1	1	1	1	Threonyl-tRNA synthetase	J	Translation, ribosomal structure and biogenesis	10
COG0442	1	1	1	1	1	1	1	1	1	1	Prolyl-tRNA synthetase	J	Translation, ribosomal structure and biogenesis	10
COG0445	1	1	1	1	1	1	1	1	1	1	NAD/FAD-utilizing enzyme apparently involved in cell division	D	Cell cycle control, cell division, chromosome partitioning	10
COG0449	1	1	1	1	1	1	1	1	1	1	Glucosamine 6-phosphate synthetase, contains amidotransferase and phosphosugar isomerase domains	M	Cell wall/membrane/envelope biogenesis	10
COG0460	1	1	1	1	1	1	1	1	1	1	Homoserine dehydrogenase	E	Amino acid transport and metabolism	10
COG0468	1	1	1	1	1	1	1	1	1	1	RecA/RadA recombinase	L	Replication, recombination and repair	10
COG0469	1	1	1	1	1	1	1	1	1	1	Pyruvate kinase	G	Carbohydrate transport and metabolism	10
COG0472	1	1	1	1	1	1	1	1	1	1	UDP-N-acetylmuramyl pentapeptide phosphotransferase/UDP-N-acetylglucosamine-1-phosphate transferase	M	Cell wall/membrane/envelope biogenesis	10
COG0481	1	1	1	1	1	1	1	1	1	1	Membrane GTPase LepA	M	Cell wall/membrane/envelope biogenesis	10
COG0482	1	1	1	1	1	1	1	1	1	1	Predicted tRNA(5-methylaminomethyl-2-thiouridylate) methyltransferase, contains the PP-loop ATPase domain	J	Translation, ribosomal structure and biogenesis	10
COG0495	1	1	1	1	1	1	1	1	1	1	Leucyl-tRNA synthetase	J	Translation, ribosomal structure and biogenesis	10
COG0496	1	1	1	1	1	1	1	1	1	1	Predicted acid phosphatase	R	General function prediction only	10
COG0497	1	1	1	1	1	1	1	1	1	1	ATPase involved in DNA repair	L	Replication, recombination and repair	10
COG0499	1	1	1	1	1	1	1	1	1	1	S-adenosylhomocysteine hydrolase	H	Coenzyme transport and metabolism	10
COG0504	1	1	1	1	1	1	1	1	1	1	CTP synthase (UTP-ammonia lyase)	F	Nucleotide transport and metabolism	10
COG0505	1	1	1	1	1	1	1	1	1	1	Carbamoylphosphate synthase small subunit	EF	Multiple classes	10
COG0512	1	1	1	1	1	1	1	1	1	1	Anthranilate/para-aminobenzoate synthases component II	EH	Multiple classes	10
COG0516	1	1	1	1	1	1	1	1	1	1	IMP dehydrogenase/GMP reductase	F	Nucleotide transport and metabolism	10
COG0519	1	1	1	1	1	1	1	1	1	1	GMP synthase, PP-ATPase domain/subunit	F	Nucleotide transport and metabolism	10
COG0522	1	1	1	1	1	1	1	1	1	1	Ribosomal protein S4 and related proteins	J	Translation, ribosomal structure and biogenesis	10
COG0525	1	1	1	1	1	1	1	1	1	1	Valyl-tRNA synthetase	J	Translation, ribosomal structure and biogenesis	10
COG0527	1	1	1	1	1	1	1	1	1	1	Aspartokinases	E	Amino acid transport and metabolism	10
COG0528	1	1	1	1	1	1	1	1	1	1	Uridylate kinase	F	Nucleotide transport and metabolism	10
COG0532	1	1	1	1	1	1	1	1	1	1	Translation initiation factor 2 (IF-2; GTPase)	J	Translation, ribosomal structure and biogenesis	10
COG0533	1	1	1	1	1	1	1	1	1	1	Metal-dependent proteases with possible chaperone activity	O	Posttranslational modification, protein turnover, chaperones	10
COG0536	1	1	1	1	1	1	1	1	1	1	Predicted GTPase	R	General function prediction only	10
COG0539	1	1	1	1	1	1	1	1	1	1	Ribosomal protein S1	J	Translation, ribosomal structure and biogenesis	10
COG0540	1	1	1	1	1	1	1	1	1	1	Aspartate carbamoyltransferase, catalytic chain	F	Nucleotide transport and metabolism	10
COG0541	1	1	1	1	1	1	1	1	1	1	Signal recognition particle GTPase	U	Intracellular trafficking, secretion, and vesicular transport	10
COG0544	1	1	1	1	1	1	1	1	1	1	FKBP-type peptidyl-prolyl cis-trans isomerase (trigger factor)	O	Posttranslational modification, protein turnover, chaperones	10
COG0548	1	1	1	1	1	1	1	1	1	1	Acetylglutamate kinase	E	Amino acid transport and metabolism	10
COG0552	1	1	1	1	1	1	1	1	1	1	Signal recognition particle GTPase	U	Intracellular trafficking, secretion, and vesicular transport	10
COG0556	1	1	1	1	1	1	1	1	1	1	Helicase subunit of the DNA excision repair complex	L	Replication, recombination and repair	10
COG0557	1	1	1	1	1	1	1	1	1	1	Exoribonuclease R	K	Transcription	10
COG0565	1	1	1	1	1	1	1	1	1	1	rRNA methylase	J	Translation, ribosomal structure and biogenesis	10
COG0567	1	1	1	1	1	1	1	1	1	1	2-oxoglutarate dehydrogenase complex, dehydrogenase (E1) component, and related enzymes	C	Energy production and conversion	10
COG0573	1	1	1	1	1	1	1	1	1	1	ABC-type phosphate transport system, permease component	P	Inorganic ion transport and metabolism	10
COG0575	1	1	1	1	1	1	1	1	1	1	CDP-diglyceride synthetase	I	Lipid transport and metabolism	10
COG0576	1	1	1	1	1	1	1	1	1	1	Molecular chaperone GrpE (heat shock protein)	O	Posttranslational modification, protein turnover, chaperones	10
COG0581	1	1	1	1	1	1	1	1	1	1	ABC-type phosphate transport system, permease component	P	Inorganic ion transport and metabolism	10
COG0592	1	1	1	1	1	1	1	1	1	1	DNA polymerase sliding clamp subunit (PCNA homolog)	L	Replication, recombination and repair	10
COG0594	1	1	1	1	1	1	1	1	1	1	RNase P protein component	J	Translation, ribosomal structure and biogenesis	10
COG0595	1	1	1	1	1	1	1	1	1	1	Predicted hydrolase of the metallo-beta-lactamase superfamily	R	General function prediction only	10
COG0597	1	1	1	1	1	1	1	1	1	1	Lipoprotein signal peptidase	MU	Multiple classes	10
COG0608	1	1	1	1	1	1	1	1	1	1	Single-stranded DNA-specific exonuclease	L	Replication, recombination and repair	10
COG0617	1	1	1	1	1	1	1	1	1	1	tRNA nucleotidyltransferase/poly(A) polymerase	J	Translation, ribosomal structure and biogenesis	10
COG0632	1	1	1	1	1	1	1	1	1	1	Holliday junction resolvasome, DNA-binding subunit	L	Replication, recombination and repair	10
COG0649	1	1	1	1	1	1	1	1	1	1	NADH:ubiquinone oxidoreductase 49 kD subunit 7	C	Energy production and conversion	10
COG0653	1	1	1	1	1	1	1	1	1	1	Preprotein translocase subunit SecA (ATPase, RNA helicase)	U	Intracellular trafficking, secretion, and vesicular transport	10
COG0658	1	1	1	1	1	1	1	1	1	1	Predicted membrane metal-binding protein	R	General function prediction only	10
COG0669	1	1	1	1	1	1	1	1	1	1	Phosphopantetheine adenylyltransferase	H	Coenzyme transport and metabolism	10
COG0670	1	1	1	1	1	1	1	1	1	1	Integral membrane protein, interacts with FtsH	R	General function prediction only	10
COG0682	1	1	1	1	1	1	1	1	1	1	Prolipoprotein diacylglyceryltransferase	M	Cell wall/membrane/envelope biogenesis	10
COG0689	1	1	1	1	1	1	1	1	1	1	RNase PH	J	Translation, ribosomal structure and biogenesis	10
COG0690	1	1	1	1	1	1	1	1	1	1	Preprotein translocase subunit SecE	U	Intracellular trafficking, secretion, and vesicular transport	10
COG0691	1	1	1	1	1	1	1	1	1	1	tmRNA-binding protein	O	Posttranslational modification, protein turnover, chaperones	10
COG0694	1	1	1	1	1	1	1	1	1	1	Thioredoxin-like proteins and domains	O	Posttranslational modification, protein turnover, chaperones	10
COG0704	1	1	1	1	1	1	1	1	1	1	Phosphate uptake regulator	P	Inorganic ion transport and metabolism	10
COG0712	1	1	1	1	1	1	1	1	1	1	F0F1-type ATP synthase, delta subunit (mitochondrial oligomycin sensitivity protein)	C	Energy production and conversion	10
COG0713	1	1	1	1	1	1	1	1	1	1	NADH:ubiquinone oxidoreductase subunit 11 or 4L (chain K)	C	Energy production and conversion	10
COG0718	1	1	1	1	1	1	1	1	1	1	Uncharacterized protein conserved in bacteria	S	Function unknown	10
COG0721	1	1	1	1	1	1	1	1	1	1	Asp-tRNAAsn/Glu-tRNAGln amidotransferase C subunit	J	Translation, ribosomal structure and biogenesis	10
COG0728	1	1	1	1	1	1	1	1	1	1	Uncharacterized membrane protein, putative virulence factor	R	General function prediction only	10
COG0736	1	1	1	1	1	1	1	1	1	1	Phosphopantetheinyl transferase (holo-ACP synthase)	I	Lipid transport and metabolism	10
COG0742	1	1	1	1	1	1	1	1	1	1	N6-adenine-specific methylase	L	Replication, recombination and repair	10
COG0743	1	1	1	1	1	1	1	1	1	1	1-deoxy-D-xylulose 5-phosphate reductoisomerase	I	Lipid transport and metabolism	10
COG0746	1	1	1	1	1	1	1	1	1	1	Molybdopterin-guanine dinucleotide biosynthesis protein A	H	Coenzyme transport and metabolism	10
COG0749	1	1	1	1	1	1	1	1	1	1	DNA polymerase I - 3'-5' exonuclease and polymerase domains	L	Replication, recombination and repair	10
COG0751	1	1	1	1	1	1	1	1	1	1	Glycyl-tRNA synthetase, beta subunit	J	Translation, ribosomal structure and biogenesis	10
COG0752	1	1	1	1	1	1	1	1	1	1	Glycyl-tRNA synthetase, alpha subunit	J	Translation, ribosomal structure and biogenesis	10
COG0755	1	1	1	1	1	1	1	1	1	1	ABC-type transport system involved in cytochrome c biogenesis, permease component	O	Posttranslational modification, protein turnover, chaperones	10
COG0756	1	1	1	1	1	1	1	1	1	1	dUTPase	F	Nucleotide transport and metabolism	10
COG0757	1	1	1	1	1	1	1	1	1	1	3-dehydroquinate dehydratase II	E	Amino acid transport and metabolism	10
COG0761	1	1	1	1	1	1	1	1	1	1	Penicillin tolerance protein	IM	Multiple classes	10
COG0770	1	1	1	1	1	1	1	1	1	1	UDP-N-acetylmuramyl pentapeptide synthase	M	Cell wall/membrane/envelope biogenesis	10
COG0771	1	1	1	1	1	1	1	1	1	1	UDP-N-acetylmuramoylalanine-D-glutamate ligase	M	Cell wall/membrane/envelope biogenesis	10
COG0775	1	1	1	1	1	1	1	1	1	1	Nucleoside phosphorylase	F	Nucleotide transport and metabolism	10
COG0777	1	1	1	1	1	1	1	1	1	1	Acetyl-CoA carboxylase beta subunit	I	Lipid transport and metabolism	10
COG0779	1	1	1	1	1	1	1	1	1	1	Uncharacterized protein conserved in bacteria	S	Function unknown	10
COG0781	1	1	1	1	1	1	1	1	1	1	Transcription termination factor	K	Transcription	10
COG0792	1	1	1	1	1	1	1	1	1	1	Predicted endonuclease distantly related to archaeal Holliday junction resolvase	L	Replication, recombination and repair	10
COG0796	1	1	1	1	1	1	1	1	1	1	Glutamate racemase	M	Cell wall/membrane/envelope biogenesis	10
COG0799	1	1	1	1	1	1	1	1	1	1	Uncharacterized homolog of plant Iojap protein	S	Function unknown	10
COG0801	1	1	1	1	1	1	1	1	1	1	7,8-dihydro-6-hydroxymethylpterin-pyrophosphokinase	H	Coenzyme transport and metabolism	10
COG0802	1	1	1	1	1	1	1	1	1	1	Predicted ATPase or kinase	R	General function prediction only	10
COG0805	1	1	1	1	1	1	1	1	1	1	Sec-independent protein secretion pathway component TatC	U	Intracellular trafficking, secretion, and vesicular transport	10
COG0809	1	1	1	1	1	1	1	1	1	1	S-adenosylmethionine:tRNA-ribosyltransferase-isomerase (queuine synthetase)	J	Translation, ribosomal structure and biogenesis	10
COG0812	1	1	1	1	1	1	1	1	1	1	UDP-N-acetylmuramate dehydrogenase	M	Cell wall/membrane/envelope biogenesis	10
COG0816	1	1	1	1	1	1	1	1	1	1	Predicted endonuclease involved in recombination (possible Holliday junction resolvase in Mycoplasmas and B. subtilis)	L	Replication, recombination and repair	10
COG0817	1	1	1	1	1	1	1	1	1	1	Holliday junction resolvasome, endonuclease subunit	L	Replication, recombination and repair	10
COG0820	1	1	1	1	1	1	1	1	1	1	Predicted Fe-S-cluster redox enzyme	R	General function prediction only	10
COG0821	1	1	1	1	1	1	1	1	1	1	Enzyme involved in the deoxyxylulose pathway of isoprenoid biosynthesis	I	Lipid transport and metabolism	10
COG0822	1	1	1	1	1	1	1	1	1	1	NifU homolog involved in Fe-S cluster formation	C	Energy production and conversion	10
COG0825	1	1	1	1	1	1	1	1	1	1	Acetyl-CoA carboxylase alpha subunit	I	Lipid transport and metabolism	10
COG0838	1	1	1	1	1	1	1	1	1	1	NADH:ubiquinone oxidoreductase subunit 3 (chain A)	C	Energy production and conversion	10
COG0839	1	1	1	1	1	1	1	1	1	1	NADH:ubiquinone oxidoreductase subunit 6 (chain J)	C	Energy production and conversion	10
COG0849	1	1	1	1	1	1	1	1	1	1	Actin-like ATPase involved in cell division	D	Cell cycle control, cell division, chromosome partitioning	10
COG0852	1	1	1	1	1	1	1	1	1	1	NADH:ubiquinone oxidoreductase 27 kD subunit	C	Energy production and conversion	10
COG0854	1	1	1	1	1	1	1	1	1	1	Pyridoxal phosphate biosynthesis protein	H	Coenzyme transport and metabolism	10
COG0858	1	1	1	1	1	1	1	1	1	1	Ribosome-binding factor A	J	Translation, ribosomal structure and biogenesis	10
COG1005	1	1	1	1	1	1	1	1	1	1	NADH:ubiquinone oxidoreductase subunit 1 (chain H)	C	Energy production and conversion	10
COG1007	1	1	1	1	1	1	1	1	1	1	NADH:ubiquinone oxidoreductase subunit 2 (chain N)	C	Energy production and conversion	10
COG1008	1	1	1	1	1	1	1	1	1	1	NADH:ubiquinone oxidoreductase subunit 4 (chain M)	C	Energy production and conversion	10
COG1040	1	1	1	1	1	1	1	1	1	1	Predicted amidophosphoribosyltransferases	R	General function prediction only	10
COG1057	1	1	1	1	1	1	1	1	1	1	Nicotinic acid mononucleotide adenylyltransferase	H	Coenzyme transport and metabolism	10
COG1058	1	1	1	1	1	1	1	1	1	1	Predicted nucleotide-utilizing enzyme related to molybdopterin-biosynthesis enzyme MoeA	R	General function prediction only	10
COG1066	1	1	1	1	1	1	1	1	1	1	Predicted ATP-dependent serine protease	O	Posttranslational modification, protein turnover, chaperones	10
COG1074	1	1	1	1	1	1	1	1	1	1	ATP-dependent exoDNAse (exonuclease V) beta subunit (contains helicase and exonuclease domains)	L	Replication, recombination and repair	10
COG1137	1	1	1	1	1	1	1	1	1	1	ABC-type (unclassified) transport system, ATPase component	R	General function prediction only	10
COG1158	1	1	1	1	1	1	1	1	1	1	Transcription termination factor	K	Transcription	10
COG1160	1	1	1	1	1	1	1	1	1	1	Predicted GTPases	R	General function prediction only	10
COG1185	1	1	1	1	1	1	1	1	1	1	Polyribonucleotide nucleotidyltransferase (polynucleotide phosphorylase)	J	Translation, ribosomal structure and biogenesis	10
COG1194	1	1	1	1	1	1	1	1	1	1	A/G-specific DNA glycosylase	L	Replication, recombination and repair	10
COG1195	1	1	1	1	1	1	1	1	1	1	Recombinational DNA repair ATPase (RecF pathway)	L	Replication, recombination and repair	10
COG1197	1	1	1	1	1	1	1	1	1	1	Transcription-repair coupling factor (superfamily II helicase)	LK	Multiple classes	10
COG1198	1	1	1	1	1	1	1	1	1	1	Primosomal protein N' (replication factor Y) - superfamily II helicase	L	Replication, recombination and repair	10
COG1200	1	1	1	1	1	1	1	1	1	1	RecG-like helicase	LK	Multiple classes	10
COG1201	1	1	1	1	1	1	1	1	1	1	Lhr-like helicases	R	General function prediction only	10
COG1206	1	1	1	1	1	1	1	1	1	1	NAD(FAD)-utilizing enzyme possibly involved in translation	J	Translation, ribosomal structure and biogenesis	10
COG1211	1	1	1	1	1	1	1	1	1	1	4-diphosphocytidyl-2-methyl-D-erithritol synthase	I	Lipid transport and metabolism	10
COG1214	1	1	1	1	1	1	1	1	1	1	Inactive homolog of metal-dependent proteases, putative molecular chaperone	O	Posttranslational modification, protein turnover, chaperones	10
COG1217	1	1	1	1	1	1	1	1	1	1	Predicted membrane GTPase involved in stress response	T	Signal transduction mechanisms	10
COG1218	1	1	1	1	1	1	1	1	1	1	3'-Phosphoadenosine 5'-phosphosulfate (PAPS) 3'-phosphatase	P	Inorganic ion transport and metabolism	10
COG1219	1	1	1	1	1	1	1	1	1	1	ATP-dependent protease Clp, ATPase subunit	O	Posttranslational modification, protein turnover, chaperones	10
COG1220	1	1	1	1	1	1	1	1	1	1	ATP-dependent protease HslVU (ClpYQ), ATPase subunit	O	Posttranslational modification, protein turnover, chaperones	10
COG1281	1	1	1	1	1	1	1	1	1	1	Disulfide bond chaperones of the HSP33 family	O	Posttranslational modification, protein turnover, chaperones	10
COG1286	1	1	1	1	1	1	1	1	1	1	Uncharacterized membrane protein, required for colicin V production	R	General function prediction only	10
COG1290	1	1	1	1	1	1	1	1	1	1	Cytochrome b subunit of the bc complex	C	Energy production and conversion	10
COG1295	1	1	1	1	1	1	1	1	1	1	Predicted membrane protein	S	Function unknown	10
COG1314	1	1	1	1	1	1	1	1	1	1	Preprotein translocase subunit SecG	U	Intracellular trafficking, secretion, and vesicular transport	10
COG1322	1	1	1	1	1	1	1	1	1	1	Uncharacterized protein conserved in bacteria	S	Function unknown	10
COG1327	1	1	1	1	1	1	1	1	1	1	Predicted transcriptional regulator, consists of a Zn-ribbon and ATP-cone domains	K	Transcription	10
COG1329	1	1	1	1	1	1	1	1	1	1	Transcriptional regulators, similar to M. xanthus CarD	K	Transcription	10
COG1354	1	1	1	1	1	1	1	1	1	1	Uncharacterized conserved protein	S	Function unknown	10
COG1364	1	1	1	1	1	1	1	1	1	1	N-acetylglutamate synthase (N-acetylornithine aminotransferase)	E	Amino acid transport and metabolism	10
COG1381	1	1	1	1	1	1	1	1	1	1	Recombinational DNA repair protein (RecF pathway)	L	Replication, recombination and repair	10
COG1384	1	1	1	1	1	1	1	1	1	1	Lysyl-tRNA synthetase (class I)	J	Translation, ribosomal structure and biogenesis	10
COG1385	1	1	1	1	1	1	1	1	1	1	Uncharacterized protein conserved in bacteria	S	Function unknown	10
COG1391	1	1	1	1	1	1	1	1	1	1	Glutamine synthetase adenylyltransferase	OT	Multiple classes	10
COG1420	1	1	1	1	1	1	1	1	1	1	Transcriptional regulator of heat shock gene	K	Transcription	10
COG1430	1	1	1	1	1	1	1	1	1	1	Uncharacterized conserved protein	S	Function unknown	10
COG1452	1	1	1	1	1	1	1	1	1	1	Organic solvent tolerance protein OstA	M	Cell wall/membrane/envelope biogenesis	10
COG1466	1	1	1	1	1	1	1	1	1	1	DNA polymerase III, delta subunit	L	Replication, recombination and repair	10
COG1485	1	1	1	1	1	1	1	1	1	1	Predicted ATPase	R	General function prediction only	10
COG1494	1	1	1	1	1	1	1	1	1	1	Fructose-1,6-bisphosphatase/sedoheptulose 1,7-bisphosphatase and related proteins	G	Carbohydrate transport and metabolism	10
COG1496	1	1	1	1	1	1	1	1	1	1	Uncharacterized conserved protein	S	Function unknown	10
COG1533	1	1	1	1	1	1	1	1	1	1	DNA repair photolyase	L	Replication, recombination and repair	10
COG1539	1	1	1	1	1	1	1	1	1	1	Dihydroneopterin aldolase	H	Coenzyme transport and metabolism	10
COG1544	1	1	1	1	1	1	1	1	1	1	Ribosome-associated protein Y (PSrp-1)	J	Translation, ribosomal structure and biogenesis	10
COG1559	1	1	1	1	1	1	1	1	1	1	Predicted periplasmic solute-binding protein	R	General function prediction only	10
COG1565	1	1	1	1	1	1	1	1	1	1	Uncharacterized conserved protein	S	Function unknown	10
COG1576	1	1	1	1	1	1	1	1	1	1	Uncharacterized conserved protein	S	Function unknown	10
COG1587	1	1	1	1	1	1	1	1	1	1	Uroporphyrinogen-III synthase	H	Coenzyme transport and metabolism	10
COG1589	1	1	1	1	1	1	1	1	1	1	Cell division septal protein	M	Cell wall/membrane/envelope biogenesis	10
COG1610	1	1	1	1	1	1	1	1	1	1	Uncharacterized conserved protein	S	Function unknown	10
COG1612	1	1	1	1	1	1	1	1	1	1	Uncharacterized protein required for cytochrome oxidase assembly	O	Posttranslational modification, protein turnover, chaperones	10
COG1671	1	1	1	1	1	1	1	1	1	1	Uncharacterized protein conserved in bacteria	S	Function unknown	10
COG1702	1	1	1	1	1	1	1	1	1	1	Phosphate starvation-inducible protein PhoH, predicted ATPase	T	Signal transduction mechanisms	10
COG1722	1	1	1	1	1	1	1	1	1	1	Exonuclease VII small subunit	L	Replication, recombination and repair	10
COG1729	1	1	1	1	1	1	1	1	1	1	Uncharacterized protein conserved in bacteria	S	Function unknown	10
COG1758	1	1	1	1	1	1	1	1	1	1	DNA-directed RNA polymerase, subunit K/omega	K	Transcription	10
COG1762	1	1	1	1	1	1	1	1	1	1	Phosphotransferase system mannitol/fructose-specific IIA domain (Ntr-type)	GT	Multiple classes	10
COG1825	1	1	1	1	1	1	1	1	1	1	Ribosomal protein L25 (general stress protein Ctc)	J	Translation, ribosomal structure and biogenesis	10
COG1828	1	1	1	1	1	1	1	1	1	1	Phosphoribosylformylglycinamidine (FGAM) synthase, PurS component	F	Nucleotide transport and metabolism	10
COG1841	1	1	1	1	1	1	1	1	1	1	Ribosomal protein L30/L7E	J	Translation, ribosomal structure and biogenesis	10
COG1862	1	1	1	1	1	1	1	1	1	1	Preprotein translocase subunit YajC	U	Intracellular trafficking, secretion, and vesicular transport	10
COG1923	1	1	1	1	1	1	1	1	1	1	Uncharacterized host factor I protein	R	General function prediction only	10
COG1932	1	1	1	1	1	1	1	1	1	1	Phosphoserine aminotransferase	HE	Multiple classes	10
COG1934	1	1	1	1	1	1	1	1	1	1	Uncharacterized protein conserved in bacteria	S	Function unknown	10
COG1947	1	1	1	1	1	1	1	1	1	1	4-diphosphocytidyl-2C-methyl-D-erythritol 2-phosphate synthase	I	Lipid transport and metabolism	10
COG1952	1	1	1	1	1	1	1	1	1	1	Preprotein translocase subunit SecB	U	Intracellular trafficking, secretion, and vesicular transport	10
COG1968	1	1	1	1	1	1	1	1	1	1	Uncharacterized bacitracin resistance protein	V	Defense mechanisms	10
COG1977	1	1	1	1	1	1	1	1	1	1	Molybdopterin converting factor, small subunit	H	Coenzyme transport and metabolism	10
COG1981	1	1	1	1	1	1	1	1	1	1	Predicted membrane protein	S	Function unknown	10
COG2096	1	1	1	1	1	1	1	1	1	1	Uncharacterized conserved protein	S	Function unknown	10
COG2166	1	1	1	1	1	1	1	1	1	1	SufE protein probably involved in Fe-S center assembly	R	General function prediction only	10
COG2171	1	1	1	1	1	1	1	1	1	1	Tetrahydrodipicolinate N-succinyltransferase	E	Amino acid transport and metabolism	10
COG2177	1	1	1	1	1	1	1	1	1	1	Cell division protein	D	Cell cycle control, cell division, chromosome partitioning	10
COG2225	1	1	1	1	1	1	1	1	1	1	Malate synthase	C	Energy production and conversion	10
COG2255	1	1	1	1	1	1	1	1	1	1	Holliday junction resolvasome, helicase subunit	L	Replication, recombination and repair	10
COG2256	1	1	1	1	1	1	1	1	1	1	ATPase related to the helicase subunit of the Holliday junction resolvase	L	Replication, recombination and repair	10
COG2262	1	1	1	1	1	1	1	1	1	1	GTPases	R	General function prediction only	10
COG2265	1	1	1	1	1	1	1	1	1	1	SAM-dependent methyltransferases related to tRNA (uracil-5-)-methyltransferase	J	Translation, ribosomal structure and biogenesis	10
COG2332	1	1	1	1	1	1	1	1	1	1	Cytochrome c-type biogenesis protein CcmE	O	Posttranslational modification, protein turnover, chaperones	10
COG2386	1	1	1	1	1	1	1	1	1	1	ABC-type transport system involved in cytochrome c biogenesis, permease component	O	Posttranslational modification, protein turnover, chaperones	10
COG2607	1	1	1	1	1	1	1	1	1	1	Predicted ATPase (AAA+ superfamily)	R	General function prediction only	10
COG2802	1	1	1	1	1	1	1	1	1	1	Uncharacterized protein, similar to the N-terminal domain of Lon protease	R	General function prediction only	10
COG2816	1	1	1	1	1	1	1	1	1	1	NTP pyrophosphohydrolases containing a Zn-finger, probably nucleic-acid-binding	L	Replication, recombination and repair	10
COG2821	1	1	1	1	1	1	1	1	1	1	Membrane-bound lytic murein transglycosylase	M	Cell wall/membrane/envelope biogenesis	10
COG2834	1	1	1	1	1	1	1	1	1	1	Outer membrane lipoprotein-sorting protein	M	Cell wall/membrane/envelope biogenesis	10
COG2840	1	1	1	1	1	1	1	1	1	1	Uncharacterized protein conserved in bacteria	S	Function unknown	10
COG2844	1	1	1	1	1	1	1	1	1	1	UTP:GlnB (protein PII) uridylyltransferase	O	Posttranslational modification, protein turnover, chaperones	10
COG2857	1	1	1	1	1	1	1	1	1	1	Cytochrome c1	C	Energy production and conversion	10
COG2873	1	1	1	1	1	1	1	1	1	1	O-acetylhomoserine sulfhydrylase	E	Amino acid transport and metabolism	10
COG2884	1	1	1	1	1	1	1	1	1	1	Predicted ATPase involved in cell division	D	Cell cycle control, cell division, chromosome partitioning	10
COG2887	1	1	1	1	1	1	1	1	1	1	RecB family exonuclease	L	Replication, recombination and repair	10
COG2893	1	1	1	1	1	1	1	1	1	1	Phosphotransferase system, mannose/fructose-specific component IIA	G	Carbohydrate transport and metabolism	10
COG2917	1	1	1	1	1	1	1	1	1	1	Intracellular septation protein A	D	Cell cycle control, cell division, chromosome partitioning	10
COG2927	1	1	1	1	1	1	1	1	1	1	DNA polymerase III, chi subunit	L	Replication, recombination and repair	10
COG2935	1	1	1	1	1	1	1	1	1	1	Putative arginyl-tRNA:protein arginylyltransferase	O	Posttranslational modification, protein turnover, chaperones	10
COG2938	1	1	1	1	1	1	1	1	1	1	Uncharacterized conserved protein	S	Function unknown	10
COG2947	1	1	1	1	1	1	1	1	1	1	Uncharacterized conserved protein	S	Function unknown	10
COG2960	1	1	1	1	1	1	1	1	1	1	Uncharacterized protein conserved in bacteria	S	Function unknown	10
COG2981	1	1	1	1	1	1	1	1	1	1	Uncharacterized protein involved in cysteine biosynthesis	E	Amino acid transport and metabolism	10
COG2983	1	1	1	1	1	1	1	1	1	1	Uncharacterized conserved protein	S	Function unknown	10
COG3023	1	1	1	1	1	1	1	1	1	1	Negative regulator of beta-lactamase expression	V	Defense mechanisms	10
COG3146	1	1	1	1	1	1	1	1	1	1	Uncharacterized protein conserved in bacteria	S	Function unknown	10
COG3175	1	1	1	1	1	1	1	1	1	1	Cytochrome oxidase assembly factor	O	Posttranslational modification, protein turnover, chaperones	10
COG3178	1	1	1	1	1	1	1	1	1	1	Predicted phosphotransferase related to Ser/Thr protein kinases	R	General function prediction only	10
COG3200	1	1	1	1	1	1	1	1	1	1	3-deoxy-D-arabino-heptulosonate 7-phosphate (DAHP) synthase	E	Amino acid transport and metabolism	10
COG3211	1	1	1	1	1	1	1	1	1	1	Predicted phosphatase	R	General function prediction only	10
COG3216	1	1	1	1	1	1	1	1	1	1	Uncharacterized protein conserved in bacteria	S	Function unknown	10
COG3346	1	1	1	1	1	1	1	1	1	1	Uncharacterized conserved protein	S	Function unknown	10
COG3705	1	1	1	1	1	1	1	1	1	1	ATP phosphoribosyltransferase involved in histidine biosynthesis	E	Amino acid transport and metabolism	10
COG3749	1	1	1	1	1	1	1	1	1	1	Uncharacterized protein conserved in bacteria	S	Function unknown	10
COG3761	1	1	1	1	1	1	1	1	1	1	NADH:ubiquinone oxidoreductase 17.2 kD subunit	C	Energy production and conversion	10
COG3785	1	1	1	1	1	1	1	1	1	1	Uncharacterized conserved protein	S	Function unknown	10
COG3814	1	1	1	1	1	1	1	1	1	1	Uncharacterized protein conserved in bacteria	S	Function unknown	10
COG3816	1	1	1	1	1	1	1	1	1	1	Uncharacterized protein conserved in bacteria	S	Function unknown	10
COG3820	1	1	1	1	1	1	1	1	1	1	Uncharacterized protein conserved in bacteria	S	Function unknown	10
COG3825	1	1	1	1	1	1	1	1	1	1	Uncharacterized protein conserved in bacteria	S	Function unknown	10
COG3852	1	1	1	1	1	1	1	1	1	1	Signal transduction histidine kinase, nitrogen specific	T	Signal transduction mechanisms	10
COG3893	1	1	1	1	1	1	1	1	1	1	Inactivated superfamily I helicase	L	Replication, recombination and repair	10
COG3956	1	1	1	1	1	1	1	1	1	1	Protein containing tetrapyrrole methyltransferase domain and MazG-like (predicted pyrophosphatase) domain	R	General function prediction only	10
COG4105	1	1	1	1	1	1	1	1	1	1	DNA uptake lipoprotein	R	General function prediction only	10
COG4108	1	1	1	1	1	1	1	1	1	1	Peptide chain release factor RF-3	J	Translation, ribosomal structure and biogenesis	10
COG4133	1	1	1	1	1	1	1	1	1	1	ABC-type transport system involved in cytochrome c biogenesis, ATPase component	O	Posttranslational modification, protein turnover, chaperones	10
COG4181	1	1	1	1	1	1	1	1	1	1	Predicted ABC-type transport system involved in lysophospholipase L1 biosynthesis, ATPase component	Q	Secondary metabolites biosynthesis, transport and catabolism	10
COG4230	1	1	1	1	1	1	1	1	1	1	Delta 1-pyrroline-5-carboxylate dehydrogenase	C	Energy production and conversion	10
COG4391	1	1	1	1	1	1	1	1	1	1	Uncharacterized protein conserved in bacteria	S	Function unknown	10
COG4544	1	1	1	1	1	1	1	1	1	1	Uncharacterized conserved protein	S	Function unknown	10
COG5009	1	1	1	1	1	1	1	1	1	1	Membrane carboxypeptidase/penicillin-binding protein	M	Cell wall/membrane/envelope biogenesis	10
COG5319	1	1	1	1	1	1	1	1	1	1	Uncharacterized protein conserved in bacteria	S	Function unknown	10
COG5321	1	1	1	1	1	1	1	1	1	1	Uncharacterized protein conserved in bacteria	S	Function unknown	10
COG5328	1	1	1	1	1	1	1	1	1	1	Uncharacterized protein conserved in bacteria	S	Function unknown	10
COG5336	1	1	1	1	1	1	1	1	1	1	Uncharacterized protein conserved in bacteria	S	Function unknown	10
COG5360	1	1	1	1	1	1	1	1	1	1	Uncharacterized protein conserved in bacteria	S	Function unknown	10
COG5385	1	1	1	1	1	1	1	1	1	1	Uncharacterized protein conserved in bacteria	S	Function unknown	10
COG5387	1	1	1	1	1	1	1	1	1	1	Chaperone required for the assembly of the mitochondrial F1-ATPase	O	Posttranslational modification, protein turnover, chaperones	10
COG5389	1	1	1	1	1	1	1	1	1	1	Uncharacterized protein conserved in bacteria	S	Function unknown	10
COG5394	1	1	1	1	1	1	1	1	1	1	Uncharacterized protein conserved in bacteria	S	Function unknown	10
COG5405	1	1	1	1	1	1	1	1	1	1	ATP-dependent protease HslVU (ClpYQ), peptidase subunit	O	Posttranslational modification, protein turnover, chaperones	10
COG5447	1	1	1	1	1	1	1	1	1	1	Uncharacterized conserved protein	S	Function unknown	10
COG5454	1	1	1	1	1	1	1	1	1	1	Predicted secreted protein	S	Function unknown	10
COG5458	1	1	1	1	1	1	1	1	1	1	Uncharacterized conserved protein	S	Function unknown	10
COG5465	1	1	1	1	1	1	1	1	1	1	Uncharacterized conserved protein	S	Function unknown	10
COG5467	1	1	1	1	1	1	1	1	1	1	Uncharacterized conserved protein	S	Function unknown	10
COG5468	1	1	1	1	1	1	1	1	1	1	Predicted secreted (periplasmic) protein	S	Function unknown	10
COG5481	1	1	1	1	1	1	1	1	1	1	Uncharacterized conserved small protein containing a coiled-coil domain	S	Function unknown	10
