# Supplementary material for: Genomic blueprints of sponge-prokaryote symbiosis are shared by low abundant and cultivatable Alphaproteobacteria
Source: Sci Rep. 2019 Feb 13;9:1999. doi: 10.1038/s41598-019-38737-x (PMC6374434; doi:10.1038/s41598-019-38737-x)
Supplement: Supplementary file 7 — Table S6 [file 41598_2019_38737_MOESM7_ESM.xlsx]

## Sheet: TableS6A
Table S6. COGs specific, enriched and depleted in functional genome groups I, II and III
Table S6(A). COGs displaying >99% fit range with functional genome groups I, II and III as determined by Redundancy Analysis (Figure 3).
Group I-specific COGs: Roseobacter clade
COG	Anderseniella sp. Alg231_50	Erythrobacter sp. Alg231_14	Labrenziasp. Alg231_36	Loktanellasp. Alg231_35	Pseudovibriosp. Alg231_02	Rhodobacteraceae sp. Alg231_04	Rhodobacteraceae sp. Alg231_30	Ruegeria sp. Alg231_54	Sphingorhabdus sp. Alg231_15	Tateyamaria sp. Alg231_49	Description	Class	Class description
COG0116	0	0	0	1	0	1	1	1	0	1	Predicted N6-adenine-specific DNA methylase	L	Replication, recombination and repair
COG0696	0	0	0	1	0	1	1	1	0	1	Phosphoglyceromutase	G	Carbohydrate transport and metabolism
COG1267	0	0	0	1	0	1	1	1	0	1	Phosphatidylglycerophosphatase A and related proteins	I	Lipid transport and metabolism
COG1469	0	0	0	1	0	1	1	1	0	1	Uncharacterized conserved protein	S	Function unknown
COG1490	0	0	0	1	0	1	1	1	0	1	D-Tyr-tRNAtyr deacylase	J	Translation, ribosomal structure and biogenesis
COG2027	0	0	0	1	0	1	1	1	0	1	D-alanyl-D-alanine carboxypeptidase (penicillin-binding protein 4)	M	Cell wall/membrane/envelope biogenesis
COG2317	0	0	0	1	0	1	1	1	0	1	Zn-dependent carboxypeptidase	E	Amino acid transport and metabolism
COG3159	0	0	0	1	0	1	1	1	0	1	Uncharacterized protein conserved in bacteria	S	Function unknown
COG4764	0	0	0	1	0	1	1	1	0	1	Uncharacterized protein conserved in bacteria	S	Function unknown
COG3651	0	0	0	1	0	1	1	1	0	1	Uncharacterized protein conserved in bacteria	S	Function unknown
COG4260	0	0	0	1	0	1	1	1	0	1	Putative virion core protein (lumpy skin disease virus)	S	Function unknown
COG4392	0	0	0	1	0	1	1	1	0	1	Predicted membrane protein	S	Function unknown
COG4642	0	0	0	1	0	1	1	1	0	1	Uncharacterized protein conserved in bacteria	S	Function unknown
Groups II and III-specific COGs: depleted in Roseobacter clade genomes, present in all others
COG	Anderseniella sp. Alg231_50	Erythrobacter sp. Alg231_14	Labrenziasp. Alg231_36	Loktanellasp. Alg231_35	Pseudovibriosp. Alg231_02	Rhodobacteraceae sp. Alg231_04	Rhodobacteraceae sp. Alg231_30	Ruegeria sp. Alg231_54	Sphingorhabdus sp. Alg231_15	Tateyamaria sp. Alg231_49	Description	Class	Class description
COG5400	1	1	1	0	1	0	0	0	1	0	Uncharacterized protein conserved in bacteria	S	Function unknown
COG3908	1	1	1	0	1	0	0	0	1	0	Uncharacterized protein conserved in bacteria	S	Function unknown
COG2967	1	1	1	0	1	0	0	0	1	0	Uncharacterized protein affecting Mg2+/Co2+ transport	P	Inorganic ion transport and metabolism
COG1770	1	1	1	0	1	0	0	0	1	0	Protease II	E	Amino acid transport and metabolism
COG0221	1	1	1	0	1	0	0	0	1	0	Inorganic pyrophosphatase	C	Energy production and conversion
COG5509	1	1	1	0	1	0	0	0	1	0	Uncharacterized small protein containing a coiled-coil domain	S	Function unknown
COG3808	1	1	1	0	1	0	0	0	1	0	Inorganic pyrophosphatase	C	Energy production and conversion
COG5452	1	1	1	0	1	0	0	0	1	0	Uncharacterized conserved protein	S	Function unknown
COG5461	1	1	1	0	1	0	0	0	1	0	Type IV pili component	N	Cell motility
COG2902	1	1	1	0	1	0	0	0	1	0	NAD-specific glutamate dehydrogenase	E	Amino acid transport and metabolism
COG0302	1	1	1	0	1	0	0	0	1	0	GTP cyclohydrolase I	H	Coenzyme transport and metabolism
COG1508	1	1	1	0	1	0	0	0	1	0	DNA-directed RNA polymerase specialized sigma subunit, sigma54 homolog	K	Transcription
COG1806	1	1	1	0	1	0	0	0	1	0	Uncharacterized protein conserved in bacteria	S	Function unknown
COG5317	1	1	1	0	1	0	0	0	1	0	Uncharacterized protein conserved in bacteria	S	Function unknown
Group III-specific COGs: order Sphingomonadales
COG	Anderseniella sp. Alg231_50	Erythrobacter sp. Alg231_14	Labrenziasp. Alg231_36	Loktanellasp. Alg231_35	Pseudovibriosp. Alg231_02	Rhodobacteraceae sp. Alg231_04	Rhodobacteraceae sp. Alg231_30	Ruegeria sp. Alg231_54	Sphingorhabdus sp. Alg231_15	Tateyamaria sp. Alg231_49	Description	Class	Class description
COG0027	0	1	0	0	0	0	0	0	1	0	Formate-dependent phosphoribosylglycinamide formyltransferase (GAR transformylase)	F	Nucleotide transport and metabolism
COG0208	0	1	0	0	0	0	0	0	1	0	Ribonucleotide reductase, beta subunit	F	Nucleotide transport and metabolism
COG0783	0	1	0	0	0	0	0	0	1	0	DNA-binding ferritin-like protein (oxidative damage protectant)	P	Inorganic ion transport and metabolism
COG1025	0	1	0	0	0	0	0	0	1	0	Secreted/periplasmic Zn-dependent peptidases, insulinase-like	O	Posttranslational modification, protein turnover, chaperones
COG1191	0	1	0	0	0	0	0	0	1	0	DNA-directed RNA polymerase specialized sigma subunit	K	Transcription
COG1619	0	1	0	0	0	0	0	0	1	0	Uncharacterized proteins, homologs of microcin C7 resistance protein MccF	V	Defense mechanisms
COG1725	0	1	0	0	0	0	0	0	1	0	Predicted transcriptional regulators	K	Transcription
COG2266	0	1	0	0	0	0	0	0	1	0	GTP:adenosylcobinamide-phosphate guanylyltransferase	H	Coenzyme transport and metabolism
COG2819	0	1	0	0	0	0	0	0	1	0	Predicted hydrolase of the alpha/beta superfamily	R	General function prediction only
COG2866	0	1	0	0	0	0	0	0	1	0	Predicted carboxypeptidase	E	Amino acid transport and metabolism
COG2941	0	1	0	0	0	0	0	0	1	0	Ubiquinone biosynthesis protein COQ7	H	Coenzyme transport and metabolism
COG3137	0	1	0	0	0	0	0	0	1	0	Putative salt-induced outer membrane protein	M	Cell wall/membrane/envelope biogenesis
COG3402	0	1	0	0	0	0	0	0	1	0	Uncharacterized conserved protein	S	Function unknown
COG3544	0	1	0	0	0	0	0	0	1	0	Uncharacterized protein conserved in bacteria	S	Function unknown
COG3762	0	1	0	0	0	0	0	0	1	0	Predicted membrane protein	S	Function unknown
COG3876	0	1	0	0	0	0	0	0	1	0	Uncharacterized protein conserved in bacteria	S	Function unknown
COG4270	0	1	0	0	0	0	0	0	1	0	Predicted membrane protein	S	Function unknown
COG4787	0	1	0	0	0	0	0	0	1	0	Flagellar basal body rod protein	N	Cell motility
COG1324	0	1	0	0	0	0	0	0	1	0	Uncharacterized protein involved in tolerance to divalent cations	P	Inorganic ion transport and metabolism
COG1345	0	1	0	0	0	0	0	0	1	0	Flagellar capping protein	N	Cell motility
COG1416	0	1	0	0	0	0	0	0	1	0	Uncharacterized conserved protein	S	Function unknown
COG1482	0	1	0	0	0	0	0	0	1	0	Phosphomannose isomerase	G	Carbohydrate transport and metabolism
COG1505	0	1	0	0	0	0	0	0	1	0	Serine proteases of the peptidase family S9A	E	Amino acid transport and metabolism
COG1668	0	1	0	0	0	0	0	0	1	0	ABC-type Na+ efflux pump, permease component	CP	Multiple classes
COG1914	0	1	0	0	0	0	0	0	1	0	Mn2+ and Fe2+ transporters of the NRAMP family	P	Inorganic ion transport and metabolism
COG2224	0	1	0	0	0	0	0	0	1	0	Isocitrate lyase	C	Energy production and conversion
COG2733	0	1	0	0	0	0	0	0	1	0	Predicted membrane protein	S	Function unknown
COG2906	0	1	0	0	0	0	0	0	1	0	Bacterioferritin-associated ferredoxin	P	Inorganic ion transport and metabolism
COG3104	0	1	0	0	0	0	0	0	1	0	Dipeptide/tripeptide permease	E	Amino acid transport and metabolism
COG3138	0	1	0	0	0	0	0	0	1	0	Arginine/ornithine N-succinyltransferase beta subunit	E	Amino acid transport and metabolism
COG3158	0	1	0	0	0	0	0	0	1	0	K+ transporter	P	Inorganic ion transport and metabolism
COG3428	0	1	0	0	0	0	0	0	1	0	Predicted membrane protein	S	Function unknown
COG3724	0	1	0	0	0	0	0	0	1	0	Succinylarginine dihydrolase	E	Amino acid transport and metabolism
COG3784	0	1	0	0	0	0	0	0	1	0	Uncharacterized protein conserved in bacteria	S	Function unknown
COG4117	0	1	0	0	0	0	0	0	1	0	Thiosulfate reductase cytochrome B subunit (membrane anchoring protein)	C	Energy production and conversion
COG4152	0	1	0	0	0	0	0	0	1	0	ABC-type uncharacterized transport system, ATPase component	R	General function prediction only
COG4774	0	1	0	0	0	0	0	0	1	0	Outer membrane receptor for monomeric catechols	P	Inorganic ion transport and metabolism
COG4944	0	1	0	0	0	0	0	0	1	0	Uncharacterized protein conserved in bacteria	S	Function unknown
COG1983	0	2	0	0	0	0	0	0	2	0	Putative stress-responsive transcriptional regulator	KT	Multiple classes
COG3670	0	3	0	0	0	0	0	0	4	0	Lignostilbene-alpha,beta-dioxygenase and related enzymes	Q	Secondary metabolites biosynthesis, transport and catabolism
COG4805	0	4	0	0	0	0	0	0	4	0	Uncharacterized protein conserved in bacteria	S	Function unknown
Groups I and III-specific COGs: Depleted in Group II, present in all others
COG	Anderseniella sp. Alg231_50	Erythrobacter sp. Alg231_14	Labrenziasp. Alg231_36	Loktanellasp. Alg231_35	Pseudovibriosp. Alg231_02	Rhodobacteraceae sp. Alg231_04	Rhodobacteraceae sp. Alg231_30	Ruegeria sp. Alg231_54	Sphingorhabdus sp. Alg231_15	Tateyamaria sp. Alg231_49	Description	Class	Class description
COG3022	0	1	0	1	0	1	1	1	1	1	Uncharacterized protein conserved in bacteria	S	Function unknown
COG1521	0	1	0	1	0	1	1	1	1	1	Putative transcriptional regulator, homolog of Bvg accessory factor	K	Transcription
COG5002	0	1	0	1	0	1	1	1	1	1	Signal transduction histidine kinase	T	Signal transduction mechanisms
COG3853	0	1	0	1	0	1	1	1	1	1	Uncharacterized protein involved in tellurite resistance	P	Inorganic ion transport and metabolism
COG5590	0	1	0	1	0	1	1	1	1	1	Uncharacterized conserved protein	S	Function unknown
Values in cells represent the absolute nuber of CDSs in COGs. Strains marked in blue belong to functional genome Group I, in green to Group II and in red to Group III

## Sheet: Table S6B
Table S6(B). COG entries displaying significantly different realtive abundaces in Roseobacter clade (Group I) versus non-Roseobacter clade (Group II) genomes.
COG	Group I: mean rel. freq. (%)	Group I: std. dev. (%)	Groups II-III: mean rel. freq. (%)	Groups II-III: std. dev. (%)	p-values (corrected)	95.0% lower CI	Note	Note	Note	Loktanella.sp.	Loktanella.sp.: parent seq. count	Loktanella.sp.: rel. freq. (%)	Rhodobacteraceae.bacterium_04	Rhodobacteraceae.bacterium_04: parent seq. count	Rhodobacteraceae.bacterium_04: rel. freq. (%)	Rhodobacteraceae.bacterium_30	Rhodobacteraceae.bacterium_30: parent seq. count	Rhodobacteraceae.bacterium_30: rel. freq. (%)	Ruegeria.sp.	Ruegeria.sp.: parent seq. count	Ruegeria.sp.: rel. freq. (%)	Tateyamaria.sp.	Tateyamaria.sp.: parent seq. count	Tateyamaria.sp.: rel. freq. (%)	Anderseniella.sp.	Anderseniella.sp.: parent seq. count	Anderseniella.sp.: rel. freq. (%)	Erythrobacter.sp.	Erythrobacter.sp.: parent seq. count	Erythrobacter.sp.: rel. freq. (%)	Labrenzia.sp.	Labrenzia.sp.: parent seq. count	Labrenzia.sp.: rel. freq. (%)	Pseudovibrio.sp.	Pseudovibrio.sp.: parent seq. count	Pseudovibrio.sp.: rel. freq. (%)	Sphingorhabdus.sp.	Sphingorhabdus.sp.: parent seq. count	Sphingorhabdus.sp.: rel. freq. (%)
COG0035	0.0283836	0.00246068	0.0137021	0.0115842	0.0331564	0.00455885	Uracil phosphoribosyltransferase	F	Nucleotide transport and metabolism	1	3073	0.0325415	1	3792	0.0263713	1	3524	0.0283768	1	3923	0.0254907	1	3432	0.0291375	1	3676	0.0272035	0	2309	0	1	5625	0.0177778	1	4250	0.0235294	0	2759	0
COG0037	0.0567671	0.00492136	0.043315	0.00703195	0.00824826	0.00609638	Predicted ATPase of the PP-loop superfamily implicated in cell cycle control	D	Cell cycle control, cell division, chromosome partitioning	2	3073	0.065083	2	3792	0.0527426	2	3524	0.0567537	2	3923	0.0509814	2	3432	0.0582751	2	3676	0.054407	1	2309	0.0433088	2	5625	0.0355556	2	4250	0.0470588	1	2759	0.036245
COG0042	0.0567671	0.00492136	0.043315	0.00703195	0.00824826	0.00613046	tRNA-dihydrouridine synthase	J	Translation, ribosomal structure and biogenesis	2	3073	0.065083	2	3792	0.0527426	2	3524	0.0567537	2	3923	0.0509814	2	3432	0.0582751	2	3676	0.054407	1	2309	0.0433088	2	5625	0.0355556	2	4250	0.0470588	1	2759	0.036245
COG0050	0.0567671	0.00492136	0.043315	0.00703195	0.00824826	0.00528854	GTPases - translation elongation factors	J	Translation, ribosomal structure and biogenesis	2	3073	0.065083	2	3792	0.0527426	2	3524	0.0567537	2	3923	0.0509814	2	3432	0.0582751	2	3676	0.054407	1	2309	0.0433088	2	5625	0.0355556	2	4250	0.0470588	1	2759	0.036245
COG0057	0.0946902	0.0170473	0.036724	0.0108092	0.000362791	0.0389308	Glyceraldehyde-3-phosphate dehydrogenase/erythrose-4-phosphate dehydrogenase	G	Carbohydrate transport and metabolism	2	3073	0.065083	4	3792	0.105485	4	3524	0.113507	4	3923	0.101963	3	3432	0.0874126	1	3676	0.0272035	1	2309	0.0433088	3	5625	0.0533333	1	4250	0.0235294	1	2759	0.036245
COG0079	0.101351	0.0102515	0.0515765	0.0116272	0.000228488	0.0352534	Histidinol-phosphate/aromatic aminotransferase and cobyric acid decarboxylase	E	Amino acid transport and metabolism	3	3073	0.0976245	4	3792	0.105485	3	3524	0.0851305	4	3923	0.101963	4	3432	0.11655	2	3676	0.054407	1	2309	0.0433088	3	5625	0.0533333	3	4250	0.0705882	1	2759	0.036245
COG0111	0.135689	0.0208045	0.0859998	0.0312395	0.0221093	0.0174511	Phosphoglycerate dehydrogenase and related dehydrogenases	HE	Multiple classes	5	3073	0.162707	6	3792	0.158228	4	3524	0.113507	5	3923	0.127453	4	3432	0.11655	3	3676	0.0816104	2	2309	0.0866176	8	5625	0.142222	2	4250	0.0470588	2	2759	0.07249
COG0116	0.0283836	0.00246068	0	0	4.88372e-05	0.0263962	Predicted N6-adenine-specific DNA methylase	L	Replication, recombination and repair	1	3073	0.0325415	1	3792	0.0263713	1	3524	0.0283768	1	3923	0.0254907	1	3432	0.0291375	0	3676	0	0	2309	0	0	5625	0	0	4250	0	0	2759	0
COG0120	0.0283836	0.00246068	0.0137021	0.0115842	0.0331564	0.00453486	Ribose 5-phosphate isomerase	G	Carbohydrate transport and metabolism	1	3073	0.0325415	1	3792	0.0263713	1	3524	0.0283768	1	3923	0.0254907	1	3432	0.0291375	1	3676	0.0272035	0	2309	0	1	5625	0.0177778	1	4250	0.0235294	0	2759	0
COG0138	0.0283836	0.00246068	0.0592258	0.0182087	0.00579767	-0.0470515	AICAR transformylase/IMP cyclohydrolase PurH (only IMP cyclohydrolase domain in Aful)	F	Nucleotide transport and metabolism	1	3073	0.0325415	1	3792	0.0263713	1	3524	0.0283768	1	3923	0.0254907	1	3432	0.0291375	2	3676	0.054407	2	2309	0.0866176	2	5625	0.0355556	2	4250	0.0470588	2	2759	0.07249
COG0141	0.101928	0.0143322	0.0457203	0.0161752	0.000606977	0.0361749	Histidinol dehydrogenase	E	Amino acid transport and metabolism	3	3073	0.0976245	4	3792	0.105485	4	3524	0.113507	3	3923	0.0764721	4	3432	0.11655	2	3676	0.054407	1	2309	0.0433088	4	5625	0.0711111	1	4250	0.0235294	1	2759	0.036245
COG0155	0.0502588	0.00924163	0.0296129	0.00910436	0.00759477	0.00891043	Sulfite reductase, beta subunit (hemoprotein)	P	Inorganic ion transport and metabolism	1	3073	0.0325415	2	3792	0.0527426	2	3524	0.0567537	2	3923	0.0509814	2	3432	0.0582751	1	3676	0.0272035	1	2309	0.0433088	1	5625	0.0177778	1	4250	0.0235294	1	2759	0.036245
COG0162	0.0283836	0.00246068	0.0378743	0.00686712	0.0267715	-0.0158454	Tyrosyl-tRNA synthetase	J	Translation, ribosomal structure and biogenesis	1	3073	0.0325415	1	3792	0.0263713	1	3524	0.0283768	1	3923	0.0254907	1	3432	0.0291375	1	3676	0.0272035	1	2309	0.0433088	2	5625	0.0355556	2	4250	0.0470588	1	2759	0.036245
COG0165	0.0283836	0.00246068	0.0378743	0.00686712	0.0267715	-0.0159975	Argininosuccinate lyase	E	Amino acid transport and metabolism	1	3073	0.0325415	1	3792	0.0263713	1	3524	0.0283768	1	3923	0.0254907	1	3432	0.0291375	1	3676	0.0272035	1	2309	0.0433088	2	5625	0.0355556	2	4250	0.0470588	1	2759	0.036245
COG0167	0.0567671	0.00492136	0.0386091	0.0101387	0.00716221	0.00804902	Dihydroorotate dehydrogenase	F	Nucleotide transport and metabolism	2	3073	0.065083	2	3792	0.0527426	2	3524	0.0567537	2	3923	0.0509814	2	3432	0.0582751	2	3676	0.054407	1	2309	0.0433088	2	5625	0.0355556	1	4250	0.0235294	1	2759	0.036245
COG0168	0.0567671	0.00492136	0.0219636	0.0190093	0.00429767	0.018153	Trk-type K+ transport systems, membrane components	P	Inorganic ion transport and metabolism	2	3073	0.065083	2	3792	0.0527426	2	3524	0.0567537	2	3923	0.0509814	2	3432	0.0582751	1	3676	0.0272035	0	2309	0	2	5625	0.0355556	2	4250	0.0470588	0	2759	0
COG0175	0.0283836	0.00246068	0.0639317	0.0174822	0.00213256	-0.0507679	3'-phosphoadenosine 5'-phosphosulfate sulfotransferase (PAPS reductase)/FAD synthetase and related enzymes	EH	Multiple classes	1	3073	0.0325415	1	3792	0.0263713	1	3524	0.0283768	1	3923	0.0254907	1	3432	0.0291375	2	3676	0.054407	2	2309	0.0866176	2	5625	0.0355556	3	4250	0.0705882	2	2759	0.07249
COG0179	0.161374	0.040781	0.0755298	0.0423032	0.0131203	0.0336725	2-keto-4-pentenoate hydratase/2-oxohepta-3-ene-1,7-dioic acid hydratase (catechol pathway)	Q	Secondary metabolites biosynthesis, transport and catabolism	3	3073	0.0976245	5	3792	0.131857	7	3524	0.198638	8	3923	0.203926	6	3432	0.174825	4	3676	0.108814	1	2309	0.0433088	8	5625	0.142222	2	4250	0.0470588	1	2759	0.036245
COG0207	0.0109496	0.0134255	0.0296129	0.00910436	0.0455302	-0.0311145	Thymidylate synthase	F	Nucleotide transport and metabolism	0	3073	0	1	3792	0.0263713	1	3524	0.0283768	0	3923	0	0	3432	0	1	3676	0.0272035	1	2309	0.0433088	1	5625	0.0177778	1	4250	0.0235294	1	2759	0.036245
COG0209	0.0567671	0.00492136	0.0350536	0.0132316	0.00907267	0.00989168	Ribonucleotide reductase, alpha subunit	F	Nucleotide transport and metabolism	2	3073	0.065083	2	3792	0.0527426	2	3524	0.0567537	2	3923	0.0509814	2	3432	0.0582751	2	3676	0.054407	1	2309	0.0433088	1	5625	0.0177778	1	4250	0.0235294	1	2759	0.036245
COG0221	0	0	0.0296129	0.00910436	0.000161628	-0.0379402	Inorganic pyrophosphatase	C	Energy production and conversion	0	3073	0	0	3792	0	0	3524	0	0	3923	0	0	3432	0	1	3676	0.0272035	1	2309	0.0433088	1	5625	0.0177778	1	4250	0.0235294	1	2759	0.036245
COG0242	0.0747783	0.0191865	0.0296129	0.00910436	0.00157267	0.027127	N-formylmethionyl-tRNA deformylase	J	Translation, ribosomal structure and biogenesis	3	3073	0.0976245	2	3792	0.0527426	3	3524	0.0851305	2	3923	0.0509814	3	3432	0.0874126	1	3676	0.0272035	1	2309	0.0433088	1	5625	0.0177778	1	4250	0.0235294	1	2759	0.036245
COG0247	0.0610324	0.0184779	0.0238487	0.0230082	0.0315837	0.0120235	Fe-S oxidoreductase	C	Energy production and conversion	1	3073	0.0325415	2	3792	0.0527426	3	3524	0.0851305	3	3923	0.0764721	2	3432	0.0582751	2	3676	0.054407	0	2309	0	1	5625	0.0177778	2	4250	0.0470588	0	2759	0
COG0274	0.0283836	0.00246068	0.00826144	0.0102803	0.00307558	0.0104505	Deoxyribose-phosphate aldolase	F	Nucleotide transport and metabolism	1	3073	0.0325415	1	3792	0.0263713	1	3524	0.0283768	1	3923	0.0254907	1	3432	0.0291375	0	3676	0	0	2309	0	1	5625	0.0177778	1	4250	0.0235294	0	2759	0
COG0280	0.101198	0.00864053	0.0562824	0.0200675	0.00190523	0.0238469	Phosphotransacetylase	C	Energy production and conversion	3	3073	0.0976245	4	3792	0.105485	4	3524	0.113507	4	3923	0.101963	3	3432	0.0874126	2	3676	0.054407	1	2309	0.0433088	3	5625	0.0533333	4	4250	0.0941176	1	2759	0.036245
COG0281	0.0618653	0.00831809	0.0378743	0.00686712	0.00126047	0.015273	Malic enzyme	C	Energy production and conversion	2	3073	0.065083	2	3792	0.0527426	2	3524	0.0567537	3	3923	0.0764721	2	3432	0.0582751	1	3676	0.0272035	1	2309	0.0433088	2	5625	0.0355556	2	4250	0.0470588	1	2759	0.036245
COG0288	0.0283836	0.00246068	0.0468706	0.0066961	0.000618605	-0.024096	Carbonic anhydrase	P	Inorganic ion transport and metabolism	1	3073	0.0325415	1	3792	0.0263713	1	3524	0.0283768	1	3923	0.0254907	1	3432	0.0291375	2	3676	0.054407	1	2309	0.0433088	3	5625	0.0533333	2	4250	0.0470588	1	2759	0.036245
COG0302	0	0	0.0296129	0.00910436	0.000161628	-0.0379402	GTP cyclohydrolase I	H	Coenzyme transport and metabolism	0	3073	0	0	3792	0	0	3524	0	0	3923	0	0	3432	0	1	3676	0.0272035	1	2309	0.0433088	1	5625	0.0177778	1	4250	0.0235294	1	2759	0.036245
COG0305	0.0283836	0.00246068	0.043315	0.00703195	0.00225698	-0.0216164	Replicative DNA helicase	L	Replication, recombination and repair	1	3073	0.0325415	1	3792	0.0263713	1	3524	0.0283768	1	3923	0.0254907	1	3432	0.0291375	2	3676	0.054407	1	2309	0.0433088	2	5625	0.0355556	2	4250	0.0470588	1	2759	0.036245
COG0306	0.0283836	0.00246068	0.0137021	0.0115842	0.0331564	0.00463272	Phosphate/sulphate permeases	P	Inorganic ion transport and metabolism	1	3073	0.0325415	1	3792	0.0263713	1	3524	0.0283768	1	3923	0.0254907	1	3432	0.0291375	1	3676	0.0272035	0	2309	0	1	5625	0.0177778	1	4250	0.0235294	0	2759	0
COG0340	0.0567671	0.00492136	0.0386091	0.0101387	0.00716221	0.00906445	Biotin-(acetyl-CoA carboxylase) ligase	H	Coenzyme transport and metabolism	2	3073	0.065083	2	3792	0.0527426	2	3524	0.0567537	2	3923	0.0509814	2	3432	0.0582751	2	3676	0.054407	1	2309	0.0433088	2	5625	0.0355556	1	4250	0.0235294	1	2759	0.036245
COG0367	0	0	0.0547823	0.0424113	0.0290767	-0.0960862	Asparagine synthase (glutamine-hydrolyzing)	E	Amino acid transport and metabolism	0	3073	0	0	3792	0	0	3524	0	0	3923	0	0	3432	0	2	3676	0.054407	3	2309	0.129926	3	5625	0.0533333	0	4250	0	1	2759	0.036245
COG0368	0.0283836	0.00246068	0.0137021	0.0115842	0.0331564	0.00381065	Cobalamin-5-phosphate synthase	H	Coenzyme transport and metabolism	1	3073	0.0325415	1	3792	0.0263713	1	3524	0.0283768	1	3923	0.0254907	1	3432	0.0291375	1	3676	0.0272035	0	2309	0	1	5625	0.0177778	1	4250	0.0235294	0	2759	0
COG0372	0.0742011	0.0172814	0.0449854	0.0147123	0.0296808	0.00963761	Citrate synthase	C	Energy production and conversion	3	3073	0.0976245	2	3792	0.0527426	2	3524	0.0567537	3	3923	0.0764721	3	3432	0.0874126	1	3676	0.0272035	1	2309	0.0433088	4	5625	0.0711111	2	4250	0.0470588	1	2759	0.036245
COG0388	0.0836677	0.0370342	0.166529	0.0473793	0.0184453	-0.138949	Predicted amidohydrolase	R	General function prediction only	2	3073	0.065083	5	3792	0.131857	1	3524	0.0283768	3	3923	0.0764721	4	3432	0.11655	8	3676	0.217628	4	2309	0.173235	6	5625	0.106667	5	4250	0.117647	6	2759	0.21747
COG0399	0.0731432	0.0203684	0.0355737	0.0230597	0.0348192	0.011655	Predicted pyridoxal phosphate-dependent enzyme apparently involved in regulation of cell wall biogenesis	M	Cell wall/membrane/envelope biogenesis	2	3073	0.065083	4	3792	0.105485	2	3524	0.0567537	2	3923	0.0509814	3	3432	0.0874126	1	3676	0.0272035	1	2309	0.0433088	4	5625	0.0711111	0	4250	0	1	2759	0.036245
COG0400	0.0342111	0.0122752	0.00826144	0.0102803	0.00698198	0.013035	Predicted esterase	R	General function prediction only	1	3073	0.0325415	1	3792	0.0263713	1	3524	0.0283768	1	3923	0.0254907	2	3432	0.0582751	0	3676	0	0	2309	0	1	5625	0.0177778	1	4250	0.0235294	0	2759	0
COG0402	0.101175	0.0183503	0.0493678	0.0409616	0.0452041	0.0149784	Cytosine deaminase and related metal-dependent hydrolases	FR	Multiple classes	3	3073	0.0976245	3	3792	0.0791139	3	3524	0.0851305	5	3923	0.127453	4	3432	0.11655	3	3676	0.0816104	0	2309	0	4	5625	0.0711111	4	4250	0.0941176	0	2759	0
COG0404	0.494119	0.0717028	0.207749	0.17182	0.00906802	0.119733	Glycine cleavage system T protein (aminomethyltransferase)	E	Amino acid transport and metabolism	16	3073	0.520664	23	3792	0.60654	15	3524	0.425653	20	3923	0.509814	14	3432	0.407925	17	3676	0.462459	1	2309	0.0433088	20	5625	0.355556	6	4250	0.141176	1	2759	0.036245
COG0406	0.12728	0.0405087	0.055882	0.0388778	0.030732	0.0182806	Fructose-2,6-bisphosphatase	G	Carbohydrate transport and metabolism	6	3073	0.195249	4	3792	0.105485	4	3524	0.113507	3	3923	0.0764721	5	3432	0.145688	2	3676	0.054407	0	2309	0	4	5625	0.0711111	5	4250	0.117647	1	2759	0.036245
COG0412	0.0269734	0.0161924	0.0569403	0.0184335	0.0348023	-0.0496692	Dienelactone hydrolase and related enzymes	Q	Secondary metabolites biosynthesis, transport and catabolism	0	3073	0	1	3792	0.0263713	1	3524	0.0283768	2	3923	0.0509814	1	3432	0.0291375	1	3676	0.0272035	1	2309	0.0433088	4	5625	0.0711111	3	4250	0.0705882	2	2759	0.07249
COG0425	0.0283836	0.00246068	0.0137021	0.0115842	0.0331564	0.00395763	Predicted redox protein, regulator of disulfide bond formation	O	Posttranslational modification, protein turnover, chapero	1	3073	0.0325415	1	3792	0.0263713	1	3524	0.0283768	1	3923	0.0254907	1	3432	0.0291375	1	3676	0.0272035	0	2309	0	1	5625	0.0177778	1	4250	0.0235294	0	2759	0
COG0432	0.0283836	0.00246068	0.00826144	0.0102803	0.00307558	0.0105828	Uncharacterized conserved protein	S	Function unknown	1	3073	0.0325415	1	3792	0.0263713	1	3524	0.0283768	1	3923	0.0254907	1	3432	0.0291375	0	3676	0	0	2309	0	1	5625	0.0177778	1	4250	0.0235294	0	2759	0
COG0435	0.0458175	0.0157184	0.0172577	0.01462	0.0216942	0.011257	Predicted glutathione S-transferase	O	Posttranslational modification, protein turnover, chaper	2	3073	0.065083	1	3792	0.0263713	1	3524	0.0283768	2	3923	0.0509814	2	3432	0.0582751	1	3676	0.0272035	0	2309	0	2	5625	0.0355556	1	4250	0.0235294	0	2759	0
COG0438	0.250403	0.0455826	0.394834	0.0656257	0.0039686	-0.215483	Glycosyltransferase	M	Cell wall/membrane/envelope biogenesis	8	3073	0.260332	9	3792	0.237342	9	3524	0.255392	7	3923	0.178435	11	3432	0.320513	13	3676	0.353645	11	2309	0.476397	18	5625	0.32	15	4250	0.352941	13	2759	0.471185
COG0456	0.292909	0.080219	0.409417	0.0535234	0.0374703	-0.19614	Acetyltransferases	R	General function prediction only	11	3073	0.357956	8	3792	0.21097	10	3524	0.283768	8	3923	0.203926	14	3432	0.407925	16	3676	0.435256	7	2309	0.303162	24	5625	0.426667	19	4250	0.447059	12	2759	0.43494
COG0457	0.087356	0.0584206	0.216282	0.0733914	0.0186273	-0.208292	FOG: TPR repeat	R	General function prediction only	2	3073	0.065083	2	3792	0.0527426	2	3524	0.0567537	8	3923	0.203926	2	3432	0.0582751	12	3676	0.326442	6	2309	0.259853	9	5625	0.16	5	4250	0.117647	6	2759	0.21747
COG0464	0	0	0.0402796	0.0168973	0.000890698	-0.0567691	ATPases of the AAA+ class	O	Posttranslational modification, protein turnover, chaper	0	3073	0	0	3792	0	0	3524	0	0	3923	0	0	3432	0	1	3676	0.0272035	1	2309	0.0433088	4	5625	0.0711111	1	4250	0.0235294	1	2759	0.036245
COG0473	0.0567671	0.00492136	0.0421647	0.0114738	0.0432953	0.00489369	Isocitrate/isopropylmalate dehydrogenase	CE	Multiple classes	2	3073	0.065083	2	3792	0.0527426	2	3524	0.0567537	2	3923	0.0509814	2	3432	0.0582751	2	3676	0.054407	1	2309	0.0433088	3	5625	0.0533333	1	4250	0.0235294	1	2759	0.036245
COG0484	0.0735203	0.0229969	0.130406	0.0413807	0.0399413	-0.0960433	DnaJ-class molecular chaperone with C-terminal Zn finger domain	O	Posttranslational modification, protein turnover, chaperones	2	3073	0.065083	2	3792	0.0527426	2	3524	0.0567537	3	3923	0.0764721	4	3432	0.11655	4	3676	0.108814	4	2309	0.173235	4	5625	0.0711111	5	4250	0.117647	5	2759	0.181225
COG0492	0.0283836	0.00246068	0.0751366	0.0371901	0.0320035	-0.0788162	hioredoxin reductase	O	Posttranslational modification, protein turnover, chap	1	3073	0.0325415	1	3792	0.0263713	1	3524	0.0283768	1	3923	0.0254907	1	3432	0.0291375	2	3676	0.054407	3	2309	0.129926	2	5625	0.0355556	2	4250	0.0470588	3	2759	0.108735
COG0507	0.0348919	0.0151528	0.00826144	0.0102803	0.0132994	0.0123062	ATP-dependent exoDNAse (exonuclease V), alpha subunit - helicase superfamily I member	L	Replication, recombination and repair	2	3073	0.065083	1	3792	0.0263713	1	3524	0.0283768	1	3923	0.0254907	1	3432	0.0291375	0	3676	0	0	2309	0	1	5625	0.0177778	1	4250	0.0235294	0	2759	0
COG0526	0.0728149	0.0097562	0.10139	0.0201416	0.0303831	-0.0469069	Thiol-disulfide isomerase and thioredoxins	OC	Multiple classes	2	3073	0.065083	3	3792	0.0791139	3	3524	0.0851305	3	3923	0.0764721	2	3432	0.0582751	4	3676	0.108814	3	2309	0.129926	5	5625	0.0888889	3	4250	0.0705882	3	2759	0.108735
COG0551	0.0389321	0.020216	0.007249	0.014498	0.0305895	0.0115699	Zn-finger domain associated with topoisomerase type I	L	Replication, recombination and repair	1	3073	0.0325415	3	3792	0.0791139	1	3524	0.0283768	1	3923	0.0254907	1	3432	0.0291375	0	3676	0	0	2309	0	0	5625	0	0	4250	0	1	2759	0.036245
COG0566	0.0283836	0.00246068	0.0620465	0.0203751	0.00660988	-0.0503034	rRNA methylases	J	Translation, ribosomal structure and biogenesis	1	3073	0.0325415	1	3792	0.0263713	1	3524	0.0283768	1	3923	0.0254907	1	3432	0.0291375	1	3676	0.0272035	2	2309	0.0866176	3	5625	0.0533333	3	4250	0.0705882	2	2759	0.07249
COG0588	0	0	0.0343188	0.0106871	0.000224419	-0.043396	Phosphoglycerate mutase 1	G	Carbohydrate transport and metabolism	0	3073	0	0	3792	0	0	3524	0	0	3923	0	0	3432	0	1	3676	0.0272035	1	2309	0.0433088	1	5625	0.0177778	2	4250	0.0470588	1	2759	0.036245
COG0599	0.101351	0.0102515	0.048633	0.0447926	0.046007	0.0124672	Uncharacterized homolog of gamma-carboxymuconolactone decarboxylase subunit	S	Function unknown	3	3073	0.0976245	4	3792	0.105485	3	3524	0.0851305	4	3923	0.101963	4	3432	0.11655	2	3676	0.054407	0	2309	0	4	5625	0.0711111	5	4250	0.117647	0	2759	0
COG0606	0.0632754	0.0173751	0.0350536	0.0132316	0.0290442	0.0108591	Predicted ATPase with chaperone activity	O	Posttranslational modification, protein turnover, chaperones	3	3073	0.0976245	2	3792	0.0527426	2	3524	0.0567537	2	3923	0.0509814	2	3432	0.0582751	2	3676	0.054407	1	2309	0.0433088	1	5625	0.0177778	1	4250	0.0235294	1	2759	0.036245
COG0616	0.0283836	0.00246068	0.0468706	0.0066961	0.000618605	-0.0242796	Periplasmic serine proteases (ClpP class)	OU	Multiple classes	1	3073	0.0325415	1	3792	0.0263713	1	3524	0.0283768	1	3923	0.0254907	1	3432	0.0291375	2	3676	0.054407	1	2309	0.0433088	3	5625	0.0533333	2	4250	0.0470588	1	2759	0.036245
COG0620	0.0283836	0.00246068	0.00355556	0.00711111	0.000146512	0.0173158	Methionine synthase II (cobalamin-independent)	E	Amino acid transport and metabolism	1	3073	0.0325415	1	3792	0.0263713	1	3524	0.0283768	1	3923	0.0254907	1	3432	0.0291375	0	3676	0	0	2309	0	1	5625	0.0177778	0	4250	0	0	2759	0
COG0631	0.035044	0.0238184	0.00355556	0.00711111	0.0310233	0.0111797	Serine/threonine protein phosphatase	T	Signal transduction mechanisms	2	3073	0.065083	1	3792	0.0263713	0	3524	0	1	3923	0.0254907	2	3432	0.0582751	0	3676	0	0	2309	0	1	5625	0.0177778	0	4250	0	0	2759	0
COG0633	0.0549559	0.0212905	0.120118	0.0458805	0.0296267	-0.108741	Ferredoxin	C	Energy production and conversion	1	3073	0.0325415	3	3792	0.0791139	1	3524	0.0283768	3	3923	0.0764721	2	3432	0.0582751	7	3676	0.190424	3	2309	0.129926	7	5625	0.124444	2	4250	0.0470588	3	2759	0.108735
COG0634	0.0283836	0.00246068	0.0137021	0.0115842	0.0331564	0.00445115	Hypoxanthine-guanine phosphoribosyltransferase	F	Nucleotide transport and metabolism	1	3073	0.0325415	1	3792	0.0263713	1	3524	0.0283768	1	3923	0.0254907	1	3432	0.0291375	1	3676	0.0272035	0	2309	0	1	5625	0.0177778	1	4250	0.0235294	0	2759	0
COG0664	0.213202	0.0601941	0.353826	0.0728048	0.0122244	-0.222285	cAMP-binding proteins - catabolite gene activator and regulatory subunit of cAMP-dependent protein kinases	T	Signal transduction mechanisms	6	3073	0.195249	8	3792	0.21097	4	3524	0.113507	10	3923	0.254907	10	3432	0.291375	18	3676	0.489663	7	2309	0.303162	16	5625	0.284444	14	4250	0.329412	10	2759	0.36245
COG0666	0.0116064	0.0143887	0.0452002	0.0208083	0.0218523	-0.0554308	FOG: Ankyrin repeat	R	General function prediction only	1	3073	0.0325415	0	3792	0	0	3524	0	1	3923	0.0254907	0	3432	0	3	3676	0.0816104	1	2309	0.0433088	1	5625	0.0177778	2	4250	0.0470588	1	2759	0.036245
COG0668	0.155747	0.055677	0.0619086	0.0256003	0.0107413	0.0383652	Small-conductance mechanosensitive channel	M	Cell wall/membrane/envelope biogenesis	2	3073	0.065083	5	3792	0.131857	6	3524	0.170261	7	3923	0.178435	8	3432	0.2331	1	3676	0.0272035	2	2309	0.0866176	5	5625	0.0888889	3	4250	0.0705882	1	2759	0.036245
COG0673	0.417922	0.0804751	0.193103	0.164049	0.0340244	0.060652	Predicted dehydrogenases and related proteins	R	General function prediction only	16	3073	0.520664	13	3792	0.342827	16	3524	0.45403	12	3923	0.305888	16	3432	0.4662	3	3676	0.0816104	1	2309	0.0433088	26	5625	0.462222	13	4250	0.305882	2	2759	0.07249
COG0686	0.0509396	0.0119367	0.0296129	0.00910436	0.0147221	0.00696485	Alanine dehydrogenase	E	Amino acid transport and metabolism	2	3073	0.065083	2	3792	0.0527426	2	3524	0.0567537	2	3923	0.0509814	1	3432	0.0291375	1	3676	0.0272035	1	2309	0.0433088	1	5625	0.0177778	1	4250	0.0235294	1	2759	0.036245
COG0688	0.0117826	0.0145619	0.0390247	0.0179639	0.0421198	-0.0464811	Phosphatidylserine decarboxylase	I	Lipid transport and metabolism	1	3073	0.0325415	1	3792	0.0263713	0	3524	0	0	3923	0	0	3432	0	1	3676	0.0272035	1	2309	0.0433088	1	5625	0.0177778	3	4250	0.0705882	1	2759	0.036245
COG0696	0.0283836	0.00246068	0	0	4.88372e-05	0.0263962	Phosphoglyceromutase	G	Carbohydrate transport and metabolism	1	3073	0.0325415	1	3792	0.0263713	1	3524	0.0283768	1	3923	0.0254907	1	3432	0.0291375	0	3676	0	0	2309	0	0	5625	0	0	4250	0	0	2759	0
COG0702	0.051669	0.0136813	0.153844	0.0592189	0.00576163	-0.152734	Predicted nucleoside-diphosphate-sugar epimerases	MG	Multiple classes	2	3073	0.065083	2	3792	0.0527426	2	3524	0.0567537	1	3923	0.0254907	2	3432	0.0582751	3	3676	0.0816104	5	2309	0.216544	5	5625	0.0888889	7	4250	0.164706	6	2759	0.21747
COG0707	0.0561899	0.0160016	0.0296129	0.00910436	0.01365	0.00961675	UDP-N-acetylglucosamine:LPS N-acetylglucosamine transferase	M	Cell wall/membrane/envelope biogenesis	2	3073	0.065083	2	3792	0.0527426	1	3524	0.0283768	3	3923	0.0764721	2	3432	0.0582751	1	3676	0.0272035	1	2309	0.0433088	1	5625	0.0177778	1	4250	0.0235294	1	2759	0.036245
COG0725	0.0283836	0.00246068	0.0137021	0.0115842	0.0331564	0.00479469	ABC-type molybdate transport system, periplasmic component	P	Inorganic ion transport and metabolism	1	3073	0.0325415	1	3792	0.0263713	1	3524	0.0283768	1	3923	0.0254907	1	3432	0.0291375	1	3676	0.0272035	0	2309	0	1	5625	0.0177778	1	4250	0.0235294	0	2759	0
COG0726	0.0231093	0.0117708	0.0909047	0.0503007	0.0227663	-0.114219	Predicted xylanase/chitin deacetylase	G	Carbohydrate transport and metabolism	1	3073	0.0325415	0	3792	0	1	3524	0.0283768	1	3923	0.0254907	1	3432	0.0291375	1	3676	0.0272035	2	2309	0.0866176	5	5625	0.0888889	3	4250	0.0705882	5	2759	0.181225
COG0737	0.0972068	0.0316963	0.0266695	0.026194	0.00523372	0.0333292	5'-nucleotidase/2',3'-cyclic phosphodiesterase and related esterases	F	Nucleotide transport and metabolism	3	3073	0.0976245	2	3792	0.0527426	4	3524	0.113507	3	3923	0.0764721	5	3432	0.145688	1	3676	0.0272035	0	2309	0	2	5625	0.0355556	3	4250	0.0705882	0	2759	0
COG0740	0.0393332	0.0128451	0.0588255	0.0110954	0.0458366	-0.0346462	Protease subunit of ATP-dependent Clp proteases	OU	Multiple classes	1	3073	0.0325415	2	3792	0.0527426	2	3524	0.0567537	1	3923	0.0254907	1	3432	0.0291375	2	3676	0.054407	1	2309	0.0433088	3	5625	0.0533333	3	4250	0.0705882	2	2759	0.07249
COG0741	0.142198	0.030886	0.0744786	0.0356634	0.0140494	0.0273451	Soluble lytic murein transglycosylase and related regulatory proteins (some contain LysM/invasin domains)	M	Cell wall/membrane/envelope biogenesis	6	3073	0.195249	6	3792	0.158228	4	3524	0.113507	5	3923	0.127453	4	3432	0.11655	3	3676	0.0816104	3	2309	0.129926	1	5625	0.0177778	3	4250	0.0705882	2	2759	0.07249
COG0744	0.0567671	0.00492136	0.0959498	0.0210549	0.00389477	-0.0575919	Membrane carboxypeptidase (penicillin-binding protein)	M	Cell wall/membrane/envelope biogenesis	2	3073	0.065083	2	3792	0.0527426	2	3524	0.0567537	2	3923	0.0509814	2	3432	0.0582751	3	3676	0.0816104	3	2309	0.129926	5	5625	0.0888889	3	4250	0.0705882	3	2759	0.108735
COG0763	0.0283836	0.00246068	0.00826144	0.0102803	0.00307558	0.0102744	Lipid A disaccharide synthetase	M	Cell wall/membrane/envelope biogenesis	1	3073	0.0325415	1	3792	0.0263713	1	3524	0.0283768	1	3923	0.0254907	1	3432	0.0291375	0	3676	0	0	2309	0	1	5625	0.0177778	1	4250	0.0235294	0	2759	0
COG0774	0.0283836	0.00246068	0.00826144	0.0102803	0.00307558	0.0102057	UDP-3-O-acyl-N-acetylglucosamine deacetylase	M	Cell wall/membrane/envelope biogenesis	1	3073	0.0325415	1	3792	0.0263713	1	3524	0.0283768	1	3923	0.0254907	1	3432	0.0291375	0	3676	0	0	2309	0	1	5625	0.0177778	1	4250	0.0235294	0	2759	0
COG0780	0.00509814	0.0101963	0.0296129	0.00910436	0.00407035	-0.0353771	Enzyme related to GTP cyclohydrolase I	R	General function prediction only	0	3073	0	0	3792	0	0	3524	0	1	3923	0.0254907	0	3432	0	1	3676	0.0272035	1	2309	0.0433088	1	5625	0.0177778	1	4250	0.0235294	1	2759	0.036245
COG0790	0.0558614	0.0337034	0.157054	0.0577958	0.0113297	-0.157766	FOG: TPR repeat, SEL1 subfamily	R	General function prediction only	1	3073	0.0325415	4	3792	0.105485	1	3524	0.0283768	1	3923	0.0254907	3	3432	0.0874126	8	3676	0.217628	2	2309	0.0866176	13	5625	0.231111	6	4250	0.141176	3	2759	0.108735
COG0794	0.0342111	0.0122752	0.00826144	0.0102803	0.00698198	0.0117086	Predicted sugar phosphate isomerase involved in capsule formation	M	Cell wall/membrane/envelope biogenesis	1	3073	0.0325415	1	3792	0.0263713	1	3524	0.0283768	1	3923	0.0254907	2	3432	0.0582751	0	3676	0	0	2309	0	1	5625	0.0177778	1	4250	0.0235294	0	2759	0
COG0797	0	0	0.0346533	0.0186992	0.00348488	-0.0478353	Lipoproteins	M	Cell wall/membrane/envelope biogenesis	0	3073	0	0	3792	0	0	3524	0	0	3923	0	0	3432	0	2	3676	0.054407	0	2309	0	2	5625	0.0355556	2	4250	0.0470588	1	2759	0.036245
COG0803	0.0334817	0.00897343	0.0137021	0.0115842	0.0202645	0.0072462	ABC-type metal ion transport system, periplasmic component/surface adhesin	P	Inorganic ion transport and metabolism	1	3073	0.0325415	1	3792	0.0263713	1	3524	0.0283768	2	3923	0.0509814	1	3432	0.0291375	1	3676	0.0272035	0	2309	0	1	5625	0.0177778	1	4250	0.0235294	0	2759	0
COG0813	0.0283836	0.00246068	0.00470588	0.00941176	0.000806395	0.0144181	Purine-nucleoside phosphorylase	F	Nucleotide transport and metabolism	1	3073	0.0325415	1	3792	0.0263713	1	3524	0.0283768	1	3923	0.0254907	1	3432	0.0291375	0	3676	0	0	2309	0	0	5625	0	1	4250	0.0235294	0	2759	0
COG1006	0.0283836	0.00246068	0.0137021	0.0115842	0.0331564	0.00477425	Multisubunit Na+/H+ antiporter, MnhC subunit	P	Inorganic ion transport and metabolism	1	3073	0.0325415	1	3792	0.0263713	1	3524	0.0283768	1	3923	0.0254907	1	3432	0.0291375	1	3676	0.0272035	0	2309	0	1	5625	0.0177778	1	4250	0.0235294	0	2759	0
COG1009	0.0567671	0.00492136	0.0378743	0.00686712	0.00121977	0.0117449	NADH:ubiquinone oxidoreductase subunit 5 (chain L)/Multisubunit Na+/H+ antiporter, MnhA subunit	CP	Multiple classes	2	3073	0.065083	2	3792	0.0527426	2	3524	0.0567537	2	3923	0.0509814	2	3432	0.0582751	1	3676	0.0272035	1	2309	0.0433088	2	5625	0.0355556	2	4250	0.0470588	1	2759	0.036245
COG1010	0.0283836	0.00246068	0.0137021	0.0115842	0.0331564	0.00489255	recorrin-3B methylase	H	Coenzyme transport and metabolism	1	3073	0.0325415	1	3792	0.0263713	1	3524	0.0283768	1	3923	0.0254907	1	3432	0.0291375	1	3676	0.0272035	0	2309	0	1	5625	0.0177778	1	4250	0.0235294	0	2759	0
COG1015	0.0283836	0.00246068	0.00826144	0.0102803	0.00307558	0.0105342	hosphopentomutase	G	Carbohydrate transport and metabolism	1	3073	0.0325415	1	3792	0.0263713	1	3524	0.0283768	1	3923	0.0254907	1	3432	0.0291375	0	3676	0	0	2309	0	1	5625	0.0177778	1	4250	0.0235294	0	2759	0
COG1024	0.376107	0.0378071	0.526825	0.101963	0.0182087	-0.258898	Enoyl-CoA hydratase/carnithine racemase	I	Lipid transport and metabolism	10	3073	0.325415	13	3792	0.342827	15	3524	0.425653	16	3923	0.407851	13	3432	0.378788	17	3676	0.462459	12	2309	0.519706	27	5625	0.48	19	4250	0.447059	20	2759	0.7249
COG1044	0.0283836	0.00246068	0.00826144	0.0102803	0.00307558	0.0104307	DP-3-O-[3-hydroxymyristoyl] glucosamine N-acyltransferase	M	Cell wall/membrane/envelope biogenesis	1	3073	0.0325415	1	3792	0.0263713	1	3524	0.0283768	1	3923	0.0254907	1	3432	0.0291375	0	3676	0	0	2309	0	1	5625	0.0177778	1	4250	0.0235294	0	2759	0
COG1047	0.0283836	0.00246068	0.00899625	0.0114142	0.00611512	0.00865807	FKBP-type peptidyl-prolyl cis-trans isomerases 2	O	Posttranslational modification, protein turnover, chaperones	1	3073	0.0325415	1	3792	0.0263713	1	3524	0.0283768	1	3923	0.0254907	1	3432	0.0291375	1	3676	0.0272035	0	2309	0	1	5625	0.0177778	0	4250	0	0	2759	0
COG1070	0.0841417	0.0225378	0.0297327	0.032706	0.0191273	0.0165445	Sugar (pentulose and hexulose) kinases	G	Carbohydrate transport and metabolism	2	3073	0.065083	2	3792	0.0527426	4	3524	0.113507	4	3923	0.101963	3	3432	0.0874126	0	3676	0	0	2309	0	5	5625	0.0888889	1	4250	0.0235294	1	2759	0.036245
COG1076	0.0283836	0.00246068	0.0137021	0.0115842	0.0331564	0.004524	DnaJ-domain-containing proteins 1	O	Posttranslational modification, protein turnover, chaperones	1	3073	0.0325415	1	3792	0.0263713	1	3524	0.0283768	1	3923	0.0254907	1	3432	0.0291375	1	3676	0.0272035	0	2309	0	1	5625	0.0177778	1	4250	0.0235294	0	2759	0
COG1108	0.0902489	0.00836474	0.0411064	0.0347526	0.0186012	0.017673	ABC-type Mn2+/Zn2+ transport systems, permease components	P	Inorganic ion transport and metabolism	3	3073	0.0976245	3	3792	0.0791139	3	3524	0.0851305	4	3923	0.101963	3	3432	0.0874126	3	3676	0.0816104	0	2309	0	3	5625	0.0533333	3	4250	0.0705882	0	2759	0
COG1134	0.0398864	0.0146047	0.0133676	0.0175261	0.044268	0.00632468	ABC-type polysaccharide/polyol phosphate transport system, ATPase component	GM	Multiple classes	1	3073	0.0325415	1	3792	0.0263713	2	3524	0.0567537	1	3923	0.0254907	2	3432	0.0582751	0	3676	0	1	2309	0.0433088	0	5625	0	1	4250	0.0235294	0	2759	0
COG1145	0.0495295	0.0172791	0.0106667	0.0213333	0.0148779	0.0134893	Ferredoxin	C	Energy production and conversion	1	3073	0.0325415	2	3792	0.0527426	2	3524	0.0567537	3	3923	0.0764721	1	3432	0.0291375	0	3676	0	0	2309	0	3	5625	0.0533333	0	4250	0	0	2759	0
COG1164	0.0283836	0.00246068	0.0137021	0.0115842	0.0331564	0.00461857	Oligoendopeptidase F	E	Amino acid transport and metabolism	1	3073	0.0325415	1	3792	0.0263713	1	3524	0.0283768	1	3923	0.0254907	1	3432	0.0291375	1	3676	0.0272035	0	2309	0	1	5625	0.0177778	1	4250	0.0235294	0	2759	0
COG1168	0.0393332	0.0128451	0.00470588	0.00941176	0.00139302	0.0203731	Bifunctional PLP-dependent enzyme with beta-cystathionase and maltose regulon repressor activities	E	Amino acid transport and metabolism	1	3073	0.0325415	2	3792	0.0527426	2	3524	0.0567537	1	3923	0.0254907	1	3432	0.0291375	0	3676	0	0	2309	0	0	5625	0	1	4250	0.0235294	0	2759	0
COG1212	0.0283836	0.00246068	0.00826144	0.0102803	0.00307558	0.0101571	CMP-2-keto-3-deoxyoctulosonic acid synthetase	M	Cell wall/membrane/envelope biogenesis	1	3073	0.0325415	1	3792	0.0263713	1	3524	0.0283768	1	3923	0.0254907	1	3432	0.0291375	0	3676	0	0	2309	0	1	5625	0.0177778	1	4250	0.0235294	0	2759	0
COG1225	0.0581773	0.0230481	0.146389	0.0593151	0.018189	-0.149379	Peroxiredoxin	O	Posttranslational modification, protein turnover, chaperones	3	3073	0.0976245	2	3792	0.0527426	2	3524	0.0567537	1	3923	0.0254907	2	3432	0.0582751	5	3676	0.136017	3	2309	0.129926	4	5625	0.0711111	6	4250	0.141176	7	2759	0.253715
COG1227	0.0283836	0.00246068	0.00355556	0.00711111	0.000146512	0.0173158	Inorganic pyrophosphatase/exopolyphosphatase	C	Energy production and conversion	1	3073	0.0325415	1	3792	0.0263713	1	3524	0.0283768	1	3923	0.0254907	1	3432	0.0291375	0	3676	0	0	2309	0	1	5625	0.0177778	0	4250	0	0	2759	0
COG1238	0.0225561	0.0115372	0.043315	0.00703195	0.00912326	-0.033486	Predicted membrane protein	S	Function unknown	1	3073	0.0325415	1	3792	0.0263713	1	3524	0.0283768	1	3923	0.0254907	0	3432	0	2	3676	0.054407	1	2309	0.0433088	2	5625	0.0355556	2	4250	0.0470588	1	2759	0.036245
COG1250	0.174166	0.00740345	0.102475	0.0313454	0.00125698	0.046798	3-hydroxyacyl-CoA dehydrogenase	I	Lipid transport and metabolism	5	3073	0.162707	7	3792	0.184599	6	3524	0.170261	7	3923	0.178435	6	3432	0.174825	5	3676	0.136017	1	2309	0.0433088	6	5625	0.106667	5	4250	0.117647	3	2759	0.108735
COG1262	0.0111018	0.0136249	0.0509644	0.0268342	0.0220663	-0.0670221	Uncharacterized conserved protein	S	Function unknown	0	3073	0	1	3792	0.0263713	0	3524	0	0	3923	0	1	3432	0.0291375	2	3676	0.054407	2	2309	0.0866176	1	5625	0.0177778	1	4250	0.0235294	2	2759	0.07249
COG1266	0.0393092	0.0128736	0.00470588	0.00941176	0.00140291	0.0200449	Predicted metal-dependent membrane protease	R	General function prediction only	1	3073	0.0325415	1	3792	0.0263713	1	3524	0.0283768	2	3923	0.0509814	2	3432	0.0582751	0	3676	0	0	2309	0	0	5625	0	1	4250	0.0235294	0	2759	0
COG1267	0.0283836	0.00246068	0	0	4.88372e-05	0.0263962	Phosphatidylglycerophosphatase A and related proteins	I	Lipid transport and metabolism	1	3073	0.0325415	1	3792	0.0263713	1	3524	0.0283768	1	3923	0.0254907	1	3432	0.0291375	0	3676	0	0	2309	0	0	5625	0	0	4250	0	0	2759	0
COG1279	0.0283836	0.00246068	0.0101466	0.0124812	0.0141116	0.00629769	Lysine efflux permease	R	General function prediction only	1	3073	0.0325415	1	3792	0.0263713	1	3524	0.0283768	1	3923	0.0254907	1	3432	0.0291375	1	3676	0.0272035	0	2309	0	0	5625	0	1	4250	0.0235294	0	2759	0
COG1304	0.0967572	0.0183141	0.054382	0.0228028	0.0134814	0.0175731	L-lactate dehydrogenase (FMN-dependent) and related alpha-hydroxy acid dehydrogenases	C	Energy production and conversion	4	3073	0.130166	3	3792	0.0791139	3	3524	0.0851305	4	3923	0.101963	3	3432	0.0874126	2	3676	0.054407	2	2309	0.0866176	4	5625	0.0711111	1	4250	0.0235294	1	2759	0.036245
COG1305	0.0109256	0.0134307	0.054382	0.0228028	0.00650407	-0.0681454	Transglutaminase-like enzymes, putative cysteine proteases	E	Amino acid transport and metabolism	0	3073	0	0	3792	0	0	3524	0	1	3923	0.0254907	1	3432	0.0291375	2	3676	0.054407	2	2309	0.0866176	4	5625	0.0711111	1	4250	0.0235294	1	2759	0.036245
COG1320	0.0283836	0.00246068	0.0137021	0.0115842	0.0331564	0.00469244	Multisubunit Na+/H+ antiporter, MnhG subunit	P	Inorganic ion transport and metabolism	1	3073	0.0325415	1	3792	0.0263713	1	3524	0.0283768	1	3923	0.0254907	1	3432	0.0291375	1	3676	0.0272035	0	2309	0	1	5625	0.0177778	1	4250	0.0235294	0	2759	0
COG1357	0.0109496	0.0134255	0.0530613	0.0334635	0.0435006	-0.0752825	Uncharacterized low-complexity proteins	S	Function unknown	0	3073	0	1	3792	0.0263713	1	3524	0.0283768	0	3923	0	0	3432	0	3	3676	0.0816104	0	2309	0	3	5625	0.0533333	4	4250	0.0941176	1	2759	0.036245
COG1396	0.298625	0.013104	0.192765	0.0546179	0.00325291	0.056678	Predicted transcriptional regulators	K	Transcription	9	3073	0.292873	11	3792	0.290084	10	3524	0.283768	12	3923	0.305888	11	3432	0.320513	9	3676	0.244831	3	2309	0.129926	15	5625	0.266667	6	4250	0.141176	5	2759	0.181225
COG1404	0.0065083	0.0130166	0.0653355	0.0440074	0.0300099	-0.0976252	Subtilisin-like serine proteases	O	Posttranslational modification, protein turnover, chaperones	1	3073	0.0325415	0	3792	0	0	3524	0	0	3923	0	0	3432	0	5	3676	0.136017	0	2309	0	4	5625	0.0711111	2	4250	0.0470588	2	2759	0.07249
COG1408	0	0	0.0259194	0.0146589	0.00436221	-0.0369864	Predicted phosphohydrolases	R	General function prediction onl	0	3073	0	0	3792	0	0	3524	0	0	3923	0	0	3432	0	1	3676	0.0272035	1	2309	0.0433088	2	5625	0.0355556	1	4250	0.0235294	0	2759	0
COG1429	0.0342111	0.0122752	0.0137021	0.0115842	0.0369965	0.00635157	Cobalamin biosynthesis protein CobN and related Mg-chelatases	H	Coenzyme transport and metabolism	1	3073	0.0325415	1	3792	0.0263713	1	3524	0.0283768	1	3923	0.0254907	2	3432	0.0582751	1	3676	0.0272035	0	2309	0	1	5625	0.0177778	1	4250	0.0235294	0	2759	0
COG1434	0.0130166	0.0260332	0.0519768	0.0186934	0.0369343	-0.064352	Uncharacterized conserved protein	S	Function unknown	2	3073	0.065083	0	3792	0	0	3524	0	0	3923	0	0	3432	0	2	3676	0.054407	2	2309	0.0866176	2	5625	0.0355556	2	4250	0.0470588	1	2759	0.036245
COG1469	0.0283836	0.00246068	0	0	4.88372e-05	0.0264202	Uncharacterized conserved protein	S	Function unknown	1	3073	0.0325415	1	3792	0.0263713	1	3524	0.0283768	1	3923	0.0254907	1	3432	0.0291375	0	3676	0	0	2309	0	0	5625	0	0	4250	0	0	2759	0
COG1475	0.124387	0.0401043	0.0580907	0.0232398	0.0142901	0.0280383	Predicted transcriptional regulators	K	Transcription	5	3073	0.162707	3	3792	0.0791139	3	3524	0.0851305	7	3923	0.178435	4	3432	0.11655	1	3676	0.0272035	1	2309	0.0433088	3	5625	0.0533333	4	4250	0.0941176	2	2759	0.07249
COG1476	0	0	0.0544431	0.0397587	0.0191523	-0.0888077	Predicted transcriptional regulators	K	Transcription	0	3073	0	0	3792	0	0	3524	0	0	3923	0	0	3432	0	0	3676	0	2	2309	0.0866176	3	5625	0.0533333	1	4250	0.0235294	3	2759	0.108735
COG1488	0.0283836	0.00246068	0.0101466	0.0124812	0.0141116	0.00741507	icotinic acid phosphoribosyltransferase	H	Coenzyme transport and metabolism	1	3073	0.0325415	1	3792	0.0263713	1	3524	0.0283768	1	3923	0.0254907	1	3432	0.0291375	1	3676	0.0272035	0	2309	0	0	5625	0	1	4250	0.0235294	0	2759	0
COG1489	0.0283836	0.00246068	0.0137021	0.0115842	0.0331564	0.00457034	DNA-binding protein, stimulates sugar fermentation	R	General function prediction only	1	3073	0.0325415	1	3792	0.0263713	1	3524	0.0283768	1	3923	0.0254907	1	3432	0.0291375	1	3676	0.0272035	0	2309	0	1	5625	0.0177778	1	4250	0.0235294	0	2759	0
COG1490	0.0283836	0.00246068	0	0	4.88372e-05	0.0264202	D-Tyr-tRNAtyr deacylase	J	Translation, ribosomal structure and biogenesis	1	3073	0.0325415	1	3792	0.0263713	1	3524	0.0283768	1	3923	0.0254907	1	3432	0.0291375	0	3676	0	0	2309	0	0	5625	0	0	4250	0	0	2759	0
COG1492	0.0283836	0.00246068	0.0137021	0.0115842	0.0331564	0.0050881	Cobyric acid synthase	H	Coenzyme transport and metabolism	1	3073	0.0325415	1	3792	0.0263713	1	3524	0.0283768	1	3923	0.0254907	1	3432	0.0291375	1	3676	0.0272035	0	2309	0	1	5625	0.0177778	1	4250	0.0235294	0	2759	0
COG1508	0	0	0.0296129	0.00910436	0.000161628	-0.0382026	DNA-directed RNA polymerase specialized sigma subunit, sigma54 homolog	K	Transcription	0	3073	0	0	3792	0	0	3524	0	0	3923	0	0	3432	0	1	3676	0.0272035	1	2309	0.0433088	1	5625	0.0177778	1	4250	0.0235294	1	2759	0.036245
COG1519	0.0747783	0.0191865	0.00826144	0.0102803	0.000273837	0.0456419	3-deoxy-D-manno-octulosonic-acid transferase	M	Cell wall/membrane/envelope biogenesis	3	3073	0.0976245	2	3792	0.0527426	3	3524	0.0851305	2	3923	0.0509814	3	3432	0.0874126	0	3676	0	0	2309	0	1	5625	0.0177778	1	4250	0.0235294	0	2759	0
COG1526	0.0283836	0.00246068	0.0137021	0.0115842	0.0331564	0.00531377	Uncharacterized protein required for formate dehydrogenase activity	C	Energy production and conversion	1	3073	0.0325415	1	3792	0.0263713	1	3524	0.0283768	1	3923	0.0254907	1	3432	0.0291375	1	3676	0.0272035	0	2309	0	1	5625	0.0177778	1	4250	0.0235294	0	2759	0
COG1540	0.038756	0.0108069	0.0108046	0.0144641	0.00884826	0.0122737	Uncharacterized proteins, homologs of lactam utilization protein B	R	General function prediction only	1	3073	0.0325415	2	3792	0.0527426	1	3524	0.0283768	2	3923	0.0509814	1	3432	0.0291375	0	3676	0	0	2309	0	1	5625	0.0177778	0	4250	0	1	2759	0.036245
COG1560	0.0398864	0.0146047	0.0137021	0.0115842	0.0152919	0.0104946	Lauroyl/myristoyl acyltransferase	M	Cell wall/membrane/envelope biogenesis	1	3073	0.0325415	1	3792	0.0263713	2	3524	0.0567537	1	3923	0.0254907	2	3432	0.0582751	1	3676	0.0272035	0	2309	0	1	5625	0.0177778	1	4250	0.0235294	0	2759	0
COG1561	0.0283836	0.00246068	0.0137021	0.0115842	0.0331564	0.00439359	Uncharacterized stress-induced protein	S	Function unknown	1	3073	0.0325415	1	3792	0.0263713	1	3524	0.0283768	1	3923	0.0254907	1	3432	0.0291375	1	3676	0.0272035	0	2309	0	1	5625	0.0177778	1	4250	0.0235294	0	2759	0
COG1595	0.119289	0.0340769	0.185385	0.0452426	0.0435721	-0.112122	DNA-directed RNA polymerase specialized sigma subunit, sigma24 homolog	K	Transcription	5	3073	0.162707	3	3792	0.0791139	3	3524	0.0851305	6	3923	0.152944	4	3432	0.11655	7	3676	0.190424	6	2309	0.259853	10	5625	0.177778	5	4250	0.117647	5	2759	0.181225
COG1597	0	0	0.0349768	0.0237967	0.0127733	-0.0534306	Sphingosine kinase and enzymes related to eukaryotic diacylglycerol kinase	IR	Multiple classes	0	3073	0	0	3792	0	0	3524	0	0	3923	0	0	3432	0	0	3676	0	1	2309	0.0433088	2	5625	0.0355556	1	4250	0.0235294	2	2759	0.07249
COG1600	0.0731432	0.0203684	0.043315	0.00703195	0.018275	0.0114298	Uncharacterized Fe-S protein	C	Energy production and conversion	2	3073	0.065083	4	3792	0.105485	2	3524	0.0567537	2	3923	0.0509814	3	3432	0.0874126	2	3676	0.054407	1	2309	0.0433088	2	5625	0.0355556	2	4250	0.0470588	1	2759	0.036245
COG1663	0.0283836	0.00246068	0.00826144	0.0102803	0.00307558	0.0097153	Tetraacyldisaccharide-1-P 4'-kinase	M	Cell wall/membrane/envelope biogenesis	1	3073	0.0325415	1	3792	0.0263713	1	3524	0.0283768	1	3923	0.0254907	1	3432	0.0291375	0	3676	0	0	2309	0	1	5625	0.0177778	1	4250	0.0235294	0	2759	0
COG1682	0.0398864	0.0146047	0.0133676	0.0175261	0.044268	0.00523941	ABC-type polysaccharide/polyol phosphate export systems, permease component	GM	Multiple classes	1	3073	0.0325415	1	3792	0.0263713	2	3524	0.0567537	1	3923	0.0254907	2	3432	0.0582751	0	3676	0	1	2309	0.0433088	0	5625	0	1	4250	0.0235294	0	2759	0
COG1692	0.0283836	0.00246068	0.0137021	0.0115842	0.0331564	0.00418778	Uncharacterized protein conserved in bacteria	S	Function unknown	1	3073	0.0325415	1	3792	0.0263713	1	3524	0.0283768	1	3923	0.0254907	1	3432	0.0291375	1	3676	0.0272035	0	2309	0	1	5625	0.0177778	1	4250	0.0235294	0	2759	0
COG1695	0.00567537	0.0113507	0.0574785	0.0348643	0.0149494	-0.0863009	Predicted transcriptional regulators	K	Transcription	0	3073	0	0	3792	0	1	3524	0.0283768	0	3923	0	0	3432	0	1	3676	0.0272035	2	2309	0.0866176	1	5625	0.0177778	2	4250	0.0470588	3	2759	0.108735
COG1704	0	0	0.0335688	0.0291138	0.0452971	-0.0609668	Uncharacterized conserved protein	S	Function unknown	0	3073	0	0	3792	0	0	3524	0	0	3923	0	0	3432	0	1	3676	0.0272035	2	2309	0.0866176	1	5625	0.0177778	0	4250	0	1	2759	0.036245
COG1733	0.0606552	0.0299536	0.200705	0.0528084	0.00100988	-0.194156	Predicted transcriptional regulators	K	Transcription	1	3073	0.0325415	4	3792	0.105485	3	3524	0.0851305	2	3923	0.0509814	1	3432	0.0291375	8	3676	0.217628	3	2309	0.129926	10	5625	0.177778	8	4250	0.188235	8	2759	0.28996
COG1739	0.0283836	0.00246068	0.0137021	0.0115842	0.0331564	0.004687	Uncharacterized conserved protein	S	Function unknown	1	3073	0.0325415	1	3792	0.0263713	1	3524	0.0283768	1	3923	0.0254907	1	3432	0.0291375	1	3676	0.0272035	0	2309	0	1	5625	0.0177778	1	4250	0.0235294	0	2759	0
COG1764	0	0	0.0382088	0.0201654	0.00316453	-0.0525079	Predicted redox protein, regulator of disulfide bond formation	O	Posttranslational modification, protein turnover, chaper	0	3073	0	0	3792	0	0	3524	0	0	3923	0	0	3432	0	2	3676	0.054407	0	2309	0	3	5625	0.0533333	2	4250	0.0470588	1	2759	0.036245
COG1770	0	0	0.0296129	0.00910436	0.000161628	-0.0372622	Protease II	E	Amino acid transport and metabolism	0	3073	0	0	3792	0	0	3524	0	0	3923	0	0	3432	0	1	3676	0.0272035	1	2309	0.0433088	1	5625	0.0177778	1	4250	0.0235294	1	2759	0.036245
COG1797	0.0283836	0.00246068	0.0137021	0.0115842	0.0331564	0.00398162	Cobyrinic acid a,c-diamide synthase	H	Coenzyme transport and metabolism	1	3073	0.0325415	1	3792	0.0263713	1	3524	0.0283768	1	3923	0.0254907	1	3432	0.0291375	1	3676	0.0272035	0	2309	0	1	5625	0.0177778	1	4250	0.0235294	0	2759	0
COG1806	0	0	0.0296129	0.00910436	0.000161628	-0.0379402	Uncharacterized protein conserved in bacteria	S	Function unknown	0	3073	0	0	3792	0	0	3524	0	0	3923	0	0	3432	0	1	3676	0.0272035	1	2309	0.0433088	1	5625	0.0177778	1	4250	0.0235294	1	2759	0.036245
COG1863	0.0283836	0.00246068	0.0137021	0.0115842	0.0331564	0.00448084	Multisubunit Na+/H+ antiporter, MnhE subunit	P	Inorganic ion transport and metabolism	1	3073	0.0325415	1	3792	0.0263713	1	3524	0.0283768	1	3923	0.0254907	1	3432	0.0291375	1	3676	0.0272035	0	2309	0	1	5625	0.0177778	1	4250	0.0235294	0	2759	0
COG1894	0.0567671	0.00492136	0.0468706	0.0066961	0.0409483	0.00349183	NADH:ubiquinone oxidoreductase, NADH-binding (51 kD) subunit	C	Energy production and conversion	2	3073	0.065083	2	3792	0.0527426	2	3524	0.0567537	2	3923	0.0509814	2	3432	0.0582751	2	3676	0.054407	1	2309	0.0433088	3	5625	0.0533333	2	4250	0.0470588	1	2759	0.036245
COG1896	0.0509396	0.0119367	0.0172577	0.01462	0.00414186	0.017575	Predicted hydrolases of HD superfamily	R	General function prediction only	2	3073	0.065083	2	3792	0.0527426	2	3524	0.0567537	2	3923	0.0509814	1	3432	0.0291375	1	3676	0.0272035	0	2309	0	2	5625	0.0355556	1	4250	0.0235294	0	2759	0
COG1897	0.0283836	0.00246068	0.0054407	0.0108814	0.00189244	0.0113807	Homoserine trans-succinylase	E	Amino acid transport and metabolism	1	3073	0.0325415	1	3792	0.0263713	1	3524	0.0283768	1	3923	0.0254907	1	3432	0.0291375	1	3676	0.0272035	0	2309	0	0	5625	0	0	4250	0	0	2759	0
COG1905	0.0567671	0.00492136	0.0468706	0.0066961	0.0409483	0.00326082	NADH:ubiquinone oxidoreductase 24 kD subunit	C	Energy production and conversion	2	3073	0.065083	2	3792	0.0527426	2	3524	0.0567537	2	3923	0.0509814	2	3432	0.0582751	2	3676	0.054407	1	2309	0.0433088	3	5625	0.0533333	2	4250	0.0470588	1	2759	0.036245
COG1972	0	0	0.0419681	0.0323866	0.0270331	-0.0711744	Nucleoside permease	F	Nucleotide transport and metabolism	0	3073	0	0	3792	0	0	3524	0	0	3923	0	0	3432	0	1	3676	0.0272035	2	2309	0.0866176	0	5625	0	1	4250	0.0235294	2	2759	0.07249
COG1984	0.038756	0.0108069	0.0108046	0.0144641	0.00884826	0.0116126	Allophanate hydrolase subunit 2	E	Amino acid transport and metabolism	1	3073	0.0325415	2	3792	0.0527426	1	3524	0.0283768	2	3923	0.0509814	1	3432	0.0291375	0	3676	0	0	2309	0	1	5625	0.0177778	0	4250	0	1	2759	0.036245
COG1988	0	0	0.0408178	0.0331151	0.0338721	-0.0700241	Predicted membrane-bound metal-dependent hydrolases	R	General function prediction only	0	3073	0	0	3792	0	0	3524	0	0	3923	0	0	3432	0	1	3676	0.0272035	2	2309	0.0866176	1	5625	0.0177778	0	4250	0	2	2759	0.07249
COG2021	0.00509814	0.0101963	0.0277278	0.0152515	0.0337651	-0.0363895	Homoserine acetyltransferase	E	Amino acid transport and metabolism	0	3073	0	0	3792	0	0	3524	0	1	3923	0.0254907	0	3432	0	0	3676	0	1	2309	0.0433088	2	5625	0.0355556	1	4250	0.0235294	1	2759	0.036245
COG2027	0.0283836	0.00246068	0	0	4.88372e-05	0.0263962	D-alanyl-D-alanine carboxypeptidase (penicillin-binding protein 4)	M	Cell wall/membrane/envelope biogenesis	1	3073	0.0325415	1	3792	0.0263713	1	3524	0.0283768	1	3923	0.0254907	1	3432	0.0291375	0	3676	0	0	2309	0	0	5625	0	0	4250	0	0	2759	0
COG2046	0.0283836	0.00246068	0.0054407	0.0108814	0.00189244	0.0115082	ATP sulfurylase (sulfate adenylyltransferase)	P	Inorganic ion transport and metabolism	1	3073	0.0325415	1	3792	0.0263713	1	3524	0.0283768	1	3923	0.0254907	1	3432	0.0291375	1	3676	0.0272035	0	2309	0	0	5625	0	0	4250	0	0	2759	0
COG2049	0.038756	0.0108069	0.0108046	0.0144641	0.00884826	0.0104447	Allophanate hydrolase subunit 1	E	Amino acid transport and metabolism	1	3073	0.0325415	2	3792	0.0527426	1	3524	0.0283768	2	3923	0.0509814	1	3432	0.0291375	0	3676	0	0	2309	0	1	5625	0.0177778	0	4250	0	1	2759	0.036245
COG2059	0.0283836	0.00246068	0.0137021	0.0115842	0.0331564	0.00478383	Chromate transport protein ChrA	P	Inorganic ion transport and metabolism	1	3073	0.0325415	1	3792	0.0263713	1	3524	0.0283768	1	3923	0.0254907	1	3432	0.0291375	1	3676	0.0272035	0	2309	0	1	5625	0.0177778	1	4250	0.0235294	0	2759	0
COG2071	0.0283836	0.00246068	0.0137021	0.0115842	0.0331564	0.0045649	Predicted glutamine amidotransferases	R	General function prediction only	1	3073	0.0325415	1	3792	0.0263713	1	3524	0.0283768	1	3923	0.0254907	1	3432	0.0291375	1	3676	0.0272035	0	2309	0	1	5625	0.0177778	1	4250	0.0235294	0	2759	0
COG2076	0.0497056	0.0180765	0.0172577	0.01462	0.0156884	0.0126432	Membrane transporters of cations and cationic drugs	P	Inorganic ion transport and metabolism	1	3073	0.0325415	3	3792	0.0791139	2	3524	0.0567537	2	3923	0.0509814	1	3432	0.0291375	1	3676	0.0272035	0	2309	0	2	5625	0.0355556	1	4250	0.0235294	0	2759	0
COG2081	0.0567671	0.00492136	0.043315	0.00703195	0.00824826	0.00594513	Predicted flavoproteins	R	General function prediction only	2	3073	0.065083	2	3792	0.0527426	2	3524	0.0567537	2	3923	0.0509814	2	3432	0.0582751	2	3676	0.054407	1	2309	0.0433088	2	5625	0.0355556	2	4250	0.0470588	1	2759	0.036245
COG2082	0.0283836	0.00246068	0.0137021	0.0115842	0.0331564	0.00510251	Precorrin isomerase	H	Coenzyme transport and metabolism	1	3073	0.0325415	1	3792	0.0263713	1	3524	0.0283768	1	3923	0.0254907	1	3432	0.0291375	1	3676	0.0272035	0	2309	0	1	5625	0.0177778	1	4250	0.0235294	0	2759	0
COG2087	0.0283836	0.00246068	0.0137021	0.0115842	0.0331564	0.00411876	Adenosyl cobinamide kinase/adenosyl cobinamide phosphate guanylyltransferase	H	Coenzyme transport and metabolism	1	3073	0.0325415	1	3792	0.0263713	1	3524	0.0283768	1	3923	0.0254907	1	3432	0.0291375	1	3676	0.0272035	0	2309	0	1	5625	0.0177778	1	4250	0.0235294	0	2759	0
COG2099	0.0342111	0.0122752	0.0137021	0.0115842	0.0369965	0.00652399	Precorrin-6x reductase	H	Coenzyme transport and metabolism	1	3073	0.0325415	1	3792	0.0263713	1	3524	0.0283768	1	3923	0.0254907	2	3432	0.0582751	1	3676	0.0272035	0	2309	0	1	5625	0.0177778	1	4250	0.0235294	0	2759	0
COG2109	0.0283836	0.00246068	0.0137021	0.0115842	0.0331564	0.00454444	ATP:corrinoid adenosyltransferase	H	Coenzyme transport and metabolism	1	3073	0.0325415	1	3792	0.0263713	1	3524	0.0283768	1	3923	0.0254907	1	3432	0.0291375	1	3676	0.0272035	0	2309	0	1	5625	0.0177778	1	4250	0.0235294	0	2759	0
COG2128	0.0783142	0.0246104	0.133343	0.0366727	0.0325791	-0.0933508	Uncharacterized conserved protein	S	Function unknown	2	3073	0.065083	2	3792	0.0527426	4	3524	0.113507	4	3923	0.101963	2	3432	0.0582751	6	3676	0.163221	2	2309	0.0866176	10	5625	0.177778	4	4250	0.0941176	4	2759	0.14498
COG2133	0.0283836	0.00246068	0.0672096	0.0323059	0.0402477	-0.0663593	glucose/sorbosone dehydrogenases	G	Carbohydrate transport and metabolism	1	3073	0.0325415	1	3792	0.0263713	1	3524	0.0283768	1	3923	0.0254907	1	3432	0.0291375	3	3676	0.0816104	2	2309	0.0866176	2	5625	0.0355556	1	4250	0.0235294	3	2759	0.108735
COG2169	0.0103724	0.0127066	0.0343188	0.0106871	0.0137099	-0.0387622	Adenosine deaminase	F	Nucleotide transport and metabolism	0	3073	0	1	3792	0.0263713	0	3524	0	1	3923	0.0254907	0	3432	0	1	3676	0.0272035	1	2309	0.0433088	1	5625	0.0177778	2	4250	0.0470588	1	2759	0.036245
COG2212	0.0283836	0.00246068	0.0137021	0.0115842	0.0331564	0.00446073	Multisubunit Na+/H+ antiporter, MnhF subunit	P	Inorganic ion transport and metabolism	1	3073	0.0325415	1	3792	0.0263713	1	3524	0.0283768	1	3923	0.0254907	1	3432	0.0291375	1	3676	0.0272035	0	2309	0	1	5625	0.0177778	1	4250	0.0235294	0	2759	0
COG2226	0.179392	0.0744797	0.377454	0.138885	0.0318366	-0.344548	Methylase involved in ubiquinone/menaquinone biosynthesis	H	Coenzyme transport and metabolism	6	3073	0.195249	3	3792	0.0791139	5	3524	0.141884	12	3923	0.305888	6	3432	0.174825	23	3676	0.62568	6	2309	0.259853	16	5625	0.284444	12	4250	0.282353	12	2759	0.43494
COG2227	0.0783935	0.0312167	0.135643	0.0257881	0.0149244	-0.0917224	2-polyprenyl-3-methyl-5-hydroxy-6-metoxy-1,4-benzoquinol methylase	H	Coenzyme transport and metabolism	2	3073	0.065083	4	3792	0.105485	1	3524	0.0283768	3	3923	0.0764721	4	3432	0.11655	6	3676	0.163221	2	2309	0.0866176	8	5625	0.142222	6	4250	0.141176	4	2759	0.14498
COG2230	0.051669	0.0136813	0.0764835	0.00645832	0.00661395	-0.0381004	Cyclopropane fatty acid synthase and related methyltransferases	M	Cell wall/membrane/envelope biogenesis	2	3073	0.065083	2	3792	0.0527426	2	3524	0.0567537	1	3923	0.0254907	2	3432	0.0582751	3	3676	0.0816104	2	2309	0.0866176	4	5625	0.0711111	3	4250	0.0705882	2	2759	0.07249
COG2233	0.0283836	0.00246068	0.0137021	0.0115842	0.0331564	0.00413375	Xanthine/uracil permeases	F	Nucleotide transport and metabolism	1	3073	0.0325415	1	3792	0.0263713	1	3524	0.0283768	1	3923	0.0254907	1	3432	0.0291375	1	3676	0.0272035	0	2309	0	1	5625	0.0177778	1	4250	0.0235294	0	2759	0
COG2241	0.0283836	0.00246068	0.0137021	0.0115842	0.0331564	0.00437859	Precorrin-6B methylase 1	H	Coenzyme transport and metabolism	1	3073	0.0325415	1	3792	0.0263713	1	3524	0.0283768	1	3923	0.0254907	1	3432	0.0291375	1	3676	0.0272035	0	2309	0	1	5625	0.0177778	1	4250	0.0235294	0	2759	0
COG2242	0.0336578	0.00980305	0.0137021	0.0115842	0.0226808	0.00782173	Precorrin-6B methylase 2	H	Coenzyme transport and metabolism	1	3073	0.0325415	2	3792	0.0527426	1	3524	0.0283768	1	3923	0.0254907	1	3432	0.0291375	1	3676	0.0272035	0	2309	0	1	5625	0.0177778	1	4250	0.0235294	0	2759	0
COG2243	0.0502588	0.00924163	0.0137021	0.0115842	0.000757558	0.0225965	Precorrin-2 methylase	H	Coenzyme transport and metabolism	1	3073	0.0325415	2	3792	0.0527426	2	3524	0.0567537	2	3923	0.0509814	2	3432	0.0582751	1	3676	0.0272035	0	2309	0	1	5625	0.0177778	1	4250	0.0235294	0	2759	0
COG2268	0.0156467	0.0210118	0.0512988	0.0221391	0.0434797	-0.0626416	Uncharacterized protein conserved in bacteria	S	Function unknown	0	3073	0	2	3792	0.0527426	0	3524	0	1	3923	0.0254907	0	3432	0	3	3676	0.0816104	1	2309	0.0433088	2	5625	0.0355556	1	4250	0.0235294	2	2759	0.07249
COG2313	0.0283836	0.00246068	0.00826144	0.0102803	0.00307558	0.0104745	ncharacterized enzyme involved in pigment biosynthesis	Q	Secondary metabolites biosynthesis, transport and ca	1	3073	0.0325415	1	3792	0.0263713	1	3524	0.0283768	1	3923	0.0254907	1	3432	0.0291375	0	3676	0	0	2309	0	1	5625	0.0177778	1	4250	0.0235294	0	2759	0
COG2315	0.0334817	0.00897343	0.0137021	0.0115842	0.0202645	0.00767802	Uncharacterized protein conserved in bacteria	S	Function unknown	1	3073	0.0325415	1	3792	0.0263713	1	3524	0.0283768	2	3923	0.0509814	1	3432	0.0291375	1	3676	0.0272035	0	2309	0	1	5625	0.0177778	1	4250	0.0235294	0	2759	0
COG2317	0.0283836	0.00246068	0	0	4.88372e-05	0.026244	Zn-dependent carboxypeptidase	E	Amino acid transport and metabolism	1	3073	0.0325415	1	3792	0.0263713	1	3524	0.0283768	1	3923	0.0254907	1	3432	0.0291375	0	3676	0	0	2309	0	0	5625	0	0	4250	0	0	2759	0
COG2723	0.0283836	0.00246068	0.00470588	0.00941176	0.000806395	0.0141384	Beta-glucosidase/6-phospho-beta-glucosidase/beta-galactosidase	G	Carbohydrate transport and metabolism	1	3073	0.0325415	1	3792	0.0263713	1	3524	0.0283768	1	3923	0.0254907	1	3432	0.0291375	0	3676	0	0	2309	0	0	5625	0	1	4250	0.0235294	0	2759	0
COG2759	0.0283836	0.00246068	0.0137021	0.0115842	0.0331564	0.00483372	Formyltetrahydrofolate synthetase	F	Nucleotide transport and metabolism	1	3073	0.0325415	1	3792	0.0263713	1	3524	0.0283768	1	3923	0.0254907	1	3432	0.0291375	1	3676	0.0272035	0	2309	0	1	5625	0.0177778	1	4250	0.0235294	0	2759	0
COG2761	0.0573204	0.0198199	0.0331685	0.00702114	0.0458221	0.00600803	Predicted dithiol-disulfide isomerase involved in polyketide biosynthesis	Q	Secondary metabolites biosynthesis, transport and catabolism	2	3073	0.065083	1	3792	0.0263713	2	3524	0.0567537	2	3923	0.0509814	3	3432	0.0874126	1	3676	0.0272035	1	2309	0.0433088	2	5625	0.0355556	1	4250	0.0235294	1	2759	0.036245
COG2813	0.0283836	0.00246068	0.00826144	0.0102803	0.00307558	0.0102984	16S RNA G1207 methylase RsmC	J	Translation, ribosomal structure and biogenesis	1	3073	0.0325415	1	3792	0.0263713	1	3524	0.0283768	1	3923	0.0254907	1	3432	0.0291375	0	3676	0	0	2309	0	1	5625	0.0177778	1	4250	0.0235294	0	2759	0
COG2814	0.337053	0.0240752	0.482279	0.0906752	0.00886047	-0.208691	Arabinose efflux permease	G	Carbohydrate transport and metabolism	10	3073	0.325415	12	3792	0.316456	12	3524	0.340522	15	3923	0.38236	11	3432	0.320513	20	3676	0.54407	7	2309	0.303162	29	5625	0.515556	23	4250	0.541176	14	2759	0.50743
COG2825	0.0283836	0.00246068	0.007249	0.014498	0.0139872	0.00641158	Outer membrane protein	M	Cell wall/membrane/envelope biogenesis	1	3073	0.0325415	1	3792	0.0263713	1	3524	0.0283768	1	3923	0.0254907	1	3432	0.0291375	0	3676	0	0	2309	0	0	5625	0	0	4250	0	1	2759	0.036245
COG2828	0.0393332	0.0128451	0.00711111	0.0142222	0.0057564	0.013408	Uncharacterized protein conserved in bacteria	S	Function unknown	1	3073	0.0325415	2	3792	0.0527426	2	3524	0.0567537	1	3923	0.0254907	1	3432	0.0291375	0	3676	0	0	2309	0	2	5625	0.0355556	0	4250	0	0	2759	0
COG2838	0.0283836	0.00246068	0.00355556	0.00711111	0.000146512	0.0175894	Monomeric isocitrate dehydrogenase	C	Energy production and conversion	1	3073	0.0325415	1	3792	0.0263713	1	3524	0.0283768	1	3923	0.0254907	1	3432	0.0291375	0	3676	0	0	2309	0	1	5625	0.0177778	0	4250	0	0	2759	0
COG2841	0.0283836	0.00246068	0.00355556	0.00711111	0.000146512	0.0167626	Uncharacterized protein conserved in bacteria	S	Function unknown	1	3073	0.0325415	1	3792	0.0263713	1	3524	0.0283768	1	3923	0.0254907	1	3432	0.0291375	0	3676	0	0	2309	0	1	5625	0.0177778	0	4250	0	0	2759	0
COG2861	0.0283836	0.00246068	0.0137021	0.0115842	0.0331564	0.00412831	Uncharacterized protein conserved in bacteria	S	Function unknown	1	3073	0.0325415	1	3792	0.0263713	1	3524	0.0283768	1	3923	0.0254907	1	3432	0.0291375	1	3676	0.0272035	0	2309	0	1	5625	0.0177778	1	4250	0.0235294	0	2759	0
COG2864	0.0283836	0.00246068	0.00899625	0.0114142	0.00611512	0.0079673	Cytochrome b subunit of formate dehydrogenase	C	Energy production and conversion	1	3073	0.0325415	1	3792	0.0263713	1	3524	0.0283768	1	3923	0.0254907	1	3432	0.0291375	1	3676	0.0272035	0	2309	0	1	5625	0.0177778	0	4250	0	0	2759	0
COG2875	0.0283836	0.00246068	0.0137021	0.0115842	0.0331564	0.00484813	Precorrin-4 methylase	H	Coenzyme transport and metabolism	1	3073	0.0325415	1	3792	0.0263713	1	3524	0.0283768	1	3923	0.0254907	1	3432	0.0291375	1	3676	0.0272035	0	2309	0	1	5625	0.0177778	1	4250	0.0235294	0	2759	0
COG2877	0.0283836	0.00246068	0.00826144	0.0102803	0.00307558	0.0108625	3-deoxy-D-manno-octulosonic acid (KDO) 8-phosphate synthase	M	Cell wall/membrane/envelope biogenesis	1	3073	0.0325415	1	3792	0.0263713	1	3524	0.0283768	1	3923	0.0254907	1	3432	0.0291375	0	3676	0	0	2309	0	1	5625	0.0177778	1	4250	0.0235294	0	2759	0
COG2895	0	0	0.0343188	0.0106871	0.000224419	-0.043396	GTPases - Sulfate adenylate transferase subunit 1	P	Inorganic ion transport and metabolism	0	3073	0	0	3792	0	0	3524	0	0	3923	0	0	3432	0	1	3676	0.0272035	1	2309	0.0433088	1	5625	0.0177778	2	4250	0.0470588	1	2759	0.036245
COG2902	0	0	0.0296129	0.00910436	0.000161628	-0.0379402	NAD-specific glutamate dehydrogenase	E	Amino acid transport and metabolism	0	3073	0	0	3792	0	0	3524	0	0	3923	0	0	3432	0	1	3676	0.0272035	1	2309	0.0433088	1	5625	0.0177778	1	4250	0.0235294	1	2759	0.036245
COG2916	0.0535838	0.0400056	0	0	0.0211733	0.0265723	DNA-binding protein H-NS	R	General function prediction only	4	3073	0.130166	1	3792	0.0263713	2	3524	0.0567537	1	3923	0.0254907	1	3432	0.0291375	0	3676	0	0	2309	0	0	5625	0	0	4250	0	0	2759	0
COG2928	0.0283836	0.00246068	0.0137021	0.0115842	0.0331564	0.00483785	Uncharacterized conserved protein	S	Function unknown	1	3073	0.0325415	1	3792	0.0263713	1	3524	0.0283768	1	3923	0.0254907	1	3432	0.0291375	1	3676	0.0272035	0	2309	0	1	5625	0.0177778	1	4250	0.0235294	0	2759	0
COG2930	0.0385799	0.0190504	0	0	0.00206279	0.0276053	Uncharacterized conserved protein	S	Function unknown	1	3073	0.0325415	1	3792	0.0263713	1	3524	0.0283768	3	3923	0.0764721	1	3432	0.0291375	0	3676	0	0	2309	0	0	5625	0	0	4250	0	0	2759	0
COG2932	0.00527426	0.0105485	0.0350536	0.0132316	0.00449535	-0.0435098	redicted transcriptional regulator	K	Transcription	0	3073	0	1	3792	0.0263713	0	3524	0	0	3923	0	0	3432	0	2	3676	0.054407	1	2309	0.0433088	1	5625	0.0177778	1	4250	0.0235294	1	2759	0.036245
COG2937	0.0283836	0.00246068	0.007249	0.014498	0.0139872	0.00661258	Glycerol-3-phosphate O-acyltransferase	I	Lipid transport and metabolism	1	3073	0.0325415	1	3792	0.0263713	1	3524	0.0283768	1	3923	0.0254907	1	3432	0.0291375	0	3676	0	0	2309	0	0	5625	0	0	4250	0	1	2759	0.036245
COG2957	0.0107735	0.0132263	0.0350536	0.0132316	0.0269227	-0.0391861	Peptidylarginine deiminase and related enzymes	E	Amino acid transport and metabolism	0	3073	0	0	3792	0	1	3524	0.0283768	1	3923	0.0254907	0	3432	0	2	3676	0.054407	1	2309	0.0433088	1	5625	0.0177778	1	4250	0.0235294	1	2759	0.036245
COG2961	0.0283836	0.00246068	0.0137021	0.0115842	0.0331564	0.00495995	Protein involved in catabolism of external DNA	R	General function prediction only	1	3073	0.0325415	1	3792	0.0263713	1	3524	0.0283768	1	3923	0.0254907	1	3432	0.0291375	1	3676	0.0272035	0	2309	0	1	5625	0.0177778	1	4250	0.0235294	0	2759	0
COG2967	0	0	0.0296129	0.00910436	0.000161628	-0.0379402	Uncharacterized protein affecting Mg2+/Co2+ transport	P	Inorganic ion transport and metabolism	0	3073	0	0	3792	0	0	3524	0	0	3923	0	0	3432	0	1	3676	0.0272035	1	2309	0.0433088	1	5625	0.0177778	1	4250	0.0235294	1	2759	0.036245
COG2998	0.0283836	0.00246068	0.00899625	0.0114142	0.00611512	0.00898091	ABC-type tungstate transport system, permease component	H	Coenzyme transport and metabolism	1	3073	0.0325415	1	3792	0.0263713	1	3524	0.0283768	1	3923	0.0254907	1	3432	0.0291375	1	3676	0.0272035	0	2309	0	1	5625	0.0177778	0	4250	0	0	2759	0
COG3030	0.0283836	0.00246068	0.0137021	0.0115842	0.0331564	0.00493597	Protein affecting phage T7 exclusion by the F plasmid	R	General function prediction only	1	3073	0.0325415	1	3792	0.0263713	1	3524	0.0283768	1	3923	0.0254907	1	3432	0.0291375	1	3676	0.0272035	0	2309	0	1	5625	0.0177778	1	4250	0.0235294	0	2759	0
COG3106	0.0283836	0.00246068	0.0137021	0.0115842	0.0331564	0.00477071	Predicted ATPase	R	General function prediction only	1	3073	0.0325415	1	3792	0.0263713	1	3524	0.0283768	1	3923	0.0254907	1	3432	0.0291375	1	3676	0.0272035	0	2309	0	1	5625	0.0177778	1	4250	0.0235294	0	2759	0
COG3159	0.0283836	0.00246068	0	0	4.88372e-05	0.0263962	Uncharacterized protein conserved in bacteria	S	Function unknown	1	3073	0.0325415	1	3792	0.0263713	1	3524	0.0283768	1	3923	0.0254907	1	3432	0.0291375	0	3676	0	0	2309	0	0	5625	0	0	4250	0	0	2759	0
COG3176	0.113534	0.00984272	0.0200784	0.0246709	0.000107558	0.0696002	Putative hemolysin	R	General function prediction only	4	3073	0.130166	4	3792	0.105485	4	3524	0.113507	4	3923	0.101963	4	3432	0.11655	0	3676	0	0	2309	0	3	5625	0.0533333	2	4250	0.0470588	0	2759	0
COG3181	0.177338	0.0489839	0.0712352	0.0795864	0.0499262	0.0225962	Uncharacterized protein conserved in bacteria	S	Function unknown	8	3073	0.260332	6	3792	0.158228	7	3524	0.198638	6	3923	0.152944	4	3432	0.11655	7	3676	0.190424	0	2309	0	8	5625	0.142222	1	4250	0.0235294	0	2759	0
COG3187	0.0444799	0.0296688	0.0054407	0.0108814	0.0335988	0.0114775	Heat shock protein	O	Posttranslational modification, protein turnover, chaperones	0	3073	0	2	3792	0.0527426	2	3524	0.0567537	1	3923	0.0254907	3	3432	0.0874126	1	3676	0.0272035	0	2309	0	0	5625	0	0	4250	0	0	2759	0
COG3194	0.0334817	0.00897343	0.0137021	0.0115842	0.0202645	0.00717906	Ureidoglycolate hydrolase	F	Nucleotide transport and metabolism	1	3073	0.0325415	1	3792	0.0263713	1	3524	0.0283768	2	3923	0.0509814	1	3432	0.0291375	1	3676	0.0272035	0	2309	0	1	5625	0.0177778	1	4250	0.0235294	0	2759	0
COG3232	0.0269734	0.0161924	0.00355556	0.00711111	0.0220797	0.00779518	5-carboxymethyl-2-hydroxymuconate isomerase	E	Amino acid transport and metabolism	0	3073	0	1	3792	0.0263713	1	3524	0.0283768	2	3923	0.0509814	1	3432	0.0291375	0	3676	0	0	2309	0	1	5625	0.0177778	0	4250	0	0	2759	0
COG3247	0.0545001	0.0376895	0.00826144	0.0102803	0.041525	0.0122672	Uncharacterized conserved protein	S	Function unknown	0	3073	0	1	3792	0.0263713	2	3524	0.0567537	4	3923	0.101963	3	3432	0.0874126	0	3676	0	0	2309	0	1	5625	0.0177778	1	4250	0.0235294	0	2759	0
COG3254	0.0393332	0.0128451	0.0106667	0.0213333	0.0454715	0.00397377	Uncharacterized conserved protein	S	Function unknown	1	3073	0.0325415	2	3792	0.0527426	2	3524	0.0567537	1	3923	0.0254907	1	3432	0.0291375	0	3676	0	0	2309	0	3	5625	0.0533333	0	4250	0	0	2759	0
COG3255	0.0391571	0.0123052	0.0129673	0.0183838	0.041461	0.0057795	Putative sterol carrier protein	I	Lipid transport and metabolism	1	3073	0.0325415	1	3792	0.0263713	2	3524	0.0567537	2	3923	0.0509814	1	3432	0.0291375	0	3676	0	0	2309	0	1	5625	0.0177778	2	4250	0.0470588	0	2759	0
COG3263	0.0283836	0.00246068	0.0137021	0.0115842	0.0331564	0.00460874	NhaP-type Na+/H+ and K+/H+ antiporters with a unique C-terminal domain	P	Inorganic ion transport and metabolism	1	3073	0.0325415	1	3792	0.0263713	1	3524	0.0283768	1	3923	0.0254907	1	3432	0.0291375	1	3676	0.0272035	0	2309	0	1	5625	0.0177778	1	4250	0.0235294	0	2759	0
COG3265	0.0065083	0.0130166	0.0404175	0.0174383	0.00857035	-0.0543092	Gluconate kinase	G	Carbohydrate transport and metabolism	1	3073	0.0325415	0	3792	0	0	3524	0	0	3923	0	0	3432	0	1	3676	0.0272035	1	2309	0.0433088	2	5625	0.0355556	1	4250	0.0235294	2	2759	0.07249
COG3302	0.0283836	0.00246068	0.00899625	0.0114142	0.00611512	0.00811812	DMSO reductase anchor subunit	R	General function prediction only	1	3073	0.0325415	1	3792	0.0263713	1	3524	0.0283768	1	3923	0.0254907	1	3432	0.0291375	1	3676	0.0272035	0	2309	0	1	5625	0.0177778	0	4250	0	0	2759	0
COG3311	0.0644059	0.0316964	0.00355556	0.00711111	0.00330814	0.0306598	Predicted transcriptional regulator	K	Transcription	3	3073	0.0976245	1	3792	0.0263713	3	3524	0.0851305	1	3923	0.0254907	3	3432	0.0874126	0	3676	0	0	2309	0	1	5625	0.0177778	0	4250	0	0	2759	0
COG3313	0.0283836	0.00246068	0.0054407	0.0108814	0.00189244	0.0115568	Predicted Fe-S protein	R	General function prediction only	1	3073	0.0325415	1	3792	0.0263713	1	3524	0.0283768	1	3923	0.0254907	1	3432	0.0291375	1	3676	0.0272035	0	2309	0	0	5625	0	0	4250	0	0	2759	0
COG3324	0.0227082	0.0116177	0.0817815	0.0433291	0.0225471	-0.0927132	Predicted enzyme related to lactoylglutathione lyase	R	General function prediction only	1	3073	0.0325415	1	3792	0.0263713	0	3524	0	1	3923	0.0254907	1	3432	0.0291375	3	3676	0.0816104	0	2309	0	7	5625	0.124444	4	4250	0.0941176	3	2759	0.108735
COG3333	0.165155	0.0360799	0.0657945	0.0718015	0.0335343	0.0243591	Uncharacterized protein conserved in bacteria	S	Function unknown	7	3073	0.22779	6	3792	0.158228	6	3524	0.170261	6	3923	0.152944	4	3432	0.11655	6	3676	0.163221	0	2309	0	8	5625	0.142222	1	4250	0.0235294	0	2759	0
COG3347	0.0283836	0.00246068	0.00711111	0.0142222	0.0126669	0.00694668	Uncharacterized conserved protein	S	Function unknown	1	3073	0.0325415	1	3792	0.0263713	1	3524	0.0283768	1	3923	0.0254907	1	3432	0.0291375	0	3676	0	0	2309	0	2	5625	0.0355556	0	4250	0	0	2759	0
COG3367	0.0283836	0.00246068	0.0137021	0.0115842	0.0331564	0.00495037	Uncharacterized conserved protein	S	Function unknown	1	3073	0.0325415	1	3792	0.0263713	1	3524	0.0283768	1	3923	0.0254907	1	3432	0.0291375	1	3676	0.0272035	0	2309	0	1	5625	0.0177778	1	4250	0.0235294	0	2759	0
COG3420	0.0160478	0.0131363	0.0331685	0.00702114	0.0456994	-0.0295337	Nitrous oxidase accessory protein	P	Inorganic ion transport and metabolism	0	3073	0	1	3792	0.0263713	1	3524	0.0283768	1	3923	0.0254907	0	3432	0	1	3676	0.0272035	1	2309	0.0433088	2	5625	0.0355556	1	4250	0.0235294	1	2759	0.036245
COG3454	0.0508121	0.021476	0.011817	0.0149641	0.0121756	0.0172385	Metal-dependent hydrolase involved in phosphonate metabolism	P	Inorganic ion transport and metabolism	1	3073	0.0325415	1	3792	0.0263713	2	3524	0.0567537	2	3923	0.0509814	3	3432	0.0874126	0	3676	0	0	2309	0	2	5625	0.0355556	1	4250	0.0235294	0	2759	0
COG3494	0.0283836	0.00246068	0.00826144	0.0102803	0.00307558	0.0104266	Uncharacterized protein conserved in bacteria	S	Function unknown	1	3073	0.0325415	1	3792	0.0263713	1	3524	0.0283768	1	3923	0.0254907	1	3432	0.0291375	0	3676	0	0	2309	0	1	5625	0.0177778	1	4250	0.0235294	0	2759	0
COG3495	0.0558617	0.02755	0.0122173	0.0170023	0.0203483	0.0151243	Uncharacterized protein conserved in bacteria	S	Function unknown	2	3073	0.065083	1	3792	0.0263713	2	3524	0.0567537	4	3923	0.101963	1	3432	0.0291375	0	3676	0	1	2309	0.0433088	1	5625	0.0177778	0	4250	0	0	2759	0
COG3502	0.0283836	0.00246068	0.0137021	0.0115842	0.0331564	0.00488195	Uncharacterized protein conserved in bacteria	S	Function unknown	1	3073	0.0325415	1	3792	0.0263713	1	3524	0.0283768	1	3923	0.0254907	1	3432	0.0291375	1	3676	0.0272035	0	2309	0	1	5625	0.0177778	1	4250	0.0235294	0	2759	0
COG3508	0.0283836	0.00246068	0.0137021	0.0115842	0.0331564	0.00445115	Homogentisate 1,2-dioxygenase	Q	Secondary metabolites biosynthesis, transport and catabolism	1	3073	0.0325415	1	3792	0.0263713	1	3524	0.0283768	1	3923	0.0254907	1	3432	0.0291375	1	3676	0.0272035	0	2309	0	1	5625	0.0177778	1	4250	0.0235294	0	2759	0
COG3524	0.0398864	0.0146047	0.0133676	0.0175261	0.044268	0.00645774	Capsule polysaccharide export protein	M	Cell wall/membrane/envelope biogenesis	1	3073	0.0325415	1	3792	0.0263713	2	3524	0.0567537	1	3923	0.0254907	2	3432	0.0582751	0	3676	0	1	2309	0.0433088	0	5625	0	1	4250	0.0235294	0	2759	0
COG3563	0.0283836	0.00246068	0.00470588	0.00941176	0.000806395	0.0135126	Capsule polysaccharide export protein	M	Cell wall/membrane/envelope biogenesis	1	3073	0.0325415	1	3792	0.0263713	1	3524	0.0283768	1	3923	0.0254907	1	3432	0.0291375	0	3676	0	0	2309	0	0	5625	0	1	4250	0.0235294	0	2759	0
COG3651	0.0283836	0.00246068	0	0	4.88372e-05	0.0264202	Uncharacterized protein conserved in bacteria	S	Function unknown	1	3073	0.0325415	1	3792	0.0263713	1	3524	0.0283768	1	3923	0.0254907	1	3432	0.0291375	0	3676	0	0	2309	0	0	5625	0	0	4250	0	0	2759	0
COG3671	0	0	0.0335688	0.0291138	0.0452971	-0.0628519	Predicted membrane protein	S	Function unknown	0	3073	0	0	3792	0	0	3524	0	0	3923	0	0	3432	0	1	3676	0.0272035	2	2309	0.0866176	1	5625	0.0177778	0	4250	0	1	2759	0.036245
COG3673	0.0407194	0.0172737	0.00941176	0.0188235	0.0344343	0.00794889	Uncharacterized conserved protein	S	Function unknown	2	3073	0.065083	1	3792	0.0263713	1	3524	0.0283768	1	3923	0.0254907	2	3432	0.0582751	0	3676	0	0	2309	0	0	5625	0	2	4250	0.0470588	0	2759	0
COG3710	0.00509814	0.0101963	0.0428227	0.0274167	0.0294965	-0.0610041	DNA-binding winged-HTH domains	K	Transcription	0	3073	0	0	3792	0	0	3524	0	1	3923	0.0254907	0	3432	0	1	3676	0.0272035	1	2309	0.0433088	4	5625	0.0711111	0	4250	0	2	2759	0.07249
COG3718	0.0445835	0.0118544	0.011817	0.0149641	0.00520407	0.0148026	Uncharacterized enzyme involved in inositol metabolism	G	Carbohydrate transport and metabolism	1	3073	0.0325415	2	3792	0.0527426	1	3524	0.0283768	2	3923	0.0509814	2	3432	0.0582751	0	3676	0	0	2309	0	2	5625	0.0355556	1	4250	0.0235294	0	2759	0
COG3734	0.0562139	0.0165159	0.019066	0.0162109	0.00728256	0.0170833	2-keto-3-deoxy-galactonokinase	G	Carbohydrate transport and metabolism	2	3073	0.065083	3	3792	0.0791139	2	3524	0.0567537	2	3923	0.0509814	1	3432	0.0291375	0	3676	0	0	2309	0	2	5625	0.0355556	1	4250	0.0235294	1	2759	0.036245
COG3768	0.0283836	0.00246068	0.0137021	0.0115842	0.0331564	0.00451632	Predicted membrane protein	S	Function unknown	1	3073	0.0325415	1	3792	0.0263713	1	3524	0.0283768	1	3923	0.0254907	1	3432	0.0291375	1	3676	0.0272035	0	2309	0	1	5625	0.0177778	1	4250	0.0235294	0	2759	0
COG3770	0.0283836	0.00246068	0.0137021	0.0115842	0.0331564	0.00480014	Murein endopeptidase	M	Cell wall/membrane/envelope biogenesis	1	3073	0.0325415	1	3792	0.0263713	1	3524	0.0283768	1	3923	0.0254907	1	3432	0.0291375	1	3676	0.0272035	0	2309	0	1	5625	0.0177778	1	4250	0.0235294	0	2759	0
COG3806	0.0620414	0.00964563	0.0468706	0.0066961	0.0290581	0.0049548	Anti-sigma factor	T	Signal transduction mechanisms	2	3073	0.065083	3	3792	0.0791139	2	3524	0.0567537	2	3923	0.0509814	2	3432	0.0582751	2	3676	0.054407	1	2309	0.0433088	3	5625	0.0533333	2	4250	0.0470588	1	2759	0.036245
COG3808	0	0	0.0296129	0.00910436	0.000161628	-0.038675	Inorganic pyrophosphatase	C	Energy production and conversion	0	3073	0	0	3792	0	0	3524	0	0	3923	0	0	3432	0	1	3676	0.0272035	1	2309	0.0433088	1	5625	0.0177778	1	4250	0.0235294	1	2759	0.036245
COG3821	0.0283836	0.00246068	0.0054407	0.0108814	0.00189244	0.0116844	Predicted membrane protein	S	Function unknown	1	3073	0.0325415	1	3792	0.0263713	1	3524	0.0283768	1	3923	0.0254907	1	3432	0.0291375	1	3676	0.0272035	0	2309	0	0	5625	0	0	4250	0	0	2759	0
COG3840	0.0405672	0.0168671	0.0101466	0.0124812	0.013457	0.0116208	ABC-type thiamine transport system, ATPase component	H	Coenzyme transport and metabolism	2	3073	0.065083	1	3792	0.0263713	2	3524	0.0567537	1	3923	0.0254907	1	3432	0.0291375	1	3676	0.0272035	0	2309	0	0	5625	0	1	4250	0.0235294	0	2759	0
COG3847	0.00509814	0.0101963	0.0592258	0.0182087	0.000615116	-0.0722637	Flp pilus assembly protein, pilin Flp	U	Intracellular trafficking, secretion, and vesicular transport	0	3073	0	0	3792	0	0	3524	0	1	3923	0.0254907	0	3432	0	2	3676	0.054407	2	2309	0.0866176	2	5625	0.0355556	2	4250	0.0470588	2	2759	0.07249
COG3898	0.0283836	0.00246068	0.0137021	0.0115842	0.0331564	0.00382403	Uncharacterized membrane-bound protein	S	Function unknown	1	3073	0.0325415	1	3792	0.0263713	1	3524	0.0283768	1	3923	0.0254907	1	3432	0.0291375	1	3676	0.0272035	0	2309	0	1	5625	0.0177778	1	4250	0.0235294	0	2759	0
COG3908	0	0	0.0296129	0.00910436	0.000161628	-0.0372622	Uncharacterized protein conserved in bacteria	S	Function unknown	0	3073	0	0	3792	0	0	3524	0	0	3923	0	0	3432	0	1	3676	0.0272035	1	2309	0.0433088	1	5625	0.0177778	1	4250	0.0235294	1	2759	0.036245
COG3915	0.0444313	0.0113057	0.0054407	0.0108814	0.000737791	0.0243387	Uncharacterized protein conserved in bacteria	S	Function unknown	1	3073	0.0325415	2	3792	0.0527426	2	3524	0.0567537	2	3923	0.0509814	1	3432	0.0291375	1	3676	0.0272035	0	2309	0	0	5625	0	0	4250	0	0	2759	0
COG3916	0.0385799	0.0190504	0.00355556	0.00711111	0.00508605	0.0208953	N-acyl-L-homoserine lactone synthetase	TQ	Multiple classes	1	3073	0.0325415	1	3792	0.0263713	1	3524	0.0283768	3	3923	0.0764721	1	3432	0.0291375	0	3676	0	0	2309	0	1	5625	0.0177778	0	4250	0	0	2759	0
COG3931	0.0567671	0.00492136	0.0421647	0.0114738	0.0432953	0.00371871	Predicted N-formylglutamate amidohydrolase	E	Amino acid transport and metabolism	2	3073	0.065083	2	3792	0.0527426	2	3524	0.0567537	2	3923	0.0509814	2	3432	0.0582751	2	3676	0.054407	1	2309	0.0433088	3	5625	0.0533333	1	4250	0.0235294	1	2759	0.036245
COG3963	0	0	0.025657	0.0160804	0.00745814	-0.0391167	Phospholipid N-methyltransferase	I	Lipid transport and metabolism	0	3073	0	0	3792	0	0	3524	0	0	3923	0	0	3432	0	1	3676	0.0272035	0	2309	0	1	5625	0.0177778	2	4250	0.0470588	1	2759	0.036245
COG4103	0.0567671	0.00492136	0.0226984	0.0209851	0.0078936	0.0152126	Uncharacterized protein conserved in bacteria	S	Function unknown	2	3073	0.065083	2	3792	0.0527426	2	3524	0.0567537	2	3923	0.0509814	2	3432	0.0582751	2	3676	0.054407	0	2309	0	2	5625	0.0355556	1	4250	0.0235294	0	2759	0
COG4121	0.0283836	0.00246068	0.0137021	0.0115842	0.0331564	0.00493597	Uncharacterized conserved protein	S	Function unknown	1	3073	0.0325415	1	3792	0.0263713	1	3524	0.0283768	1	3923	0.0254907	1	3432	0.0291375	1	3676	0.0272035	0	2309	0	1	5625	0.0177778	1	4250	0.0235294	0	2759	0
COG4143	0.0283836	0.00246068	0.0101466	0.0124812	0.0141116	0.00721407	ABC-type thiamine transport system, periplasmic component	H	Coenzyme transport and metabolism	1	3073	0.0325415	1	3792	0.0263713	1	3524	0.0283768	1	3923	0.0254907	1	3432	0.0291375	1	3676	0.0272035	0	2309	0	0	5625	0	1	4250	0.0235294	0	2759	0
COG4148	0.0283836	0.00246068	0.0137021	0.0115842	0.0331564	0.00441276	ABC-type molybdate transport system, ATPase component	P	Inorganic ion transport and metabolism	1	3073	0.0325415	1	3792	0.0263713	1	3524	0.0283768	1	3923	0.0254907	1	3432	0.0291375	1	3676	0.0272035	0	2309	0	1	5625	0.0177778	1	4250	0.0235294	0	2759	0
COG4149	0.0283836	0.00246068	0.0137021	0.0115842	0.0331564	0.0047797	ABC-type molybdate transport system, permease component	P	Inorganic ion transport and metabolism	1	3073	0.0325415	1	3792	0.0263713	1	3524	0.0283768	1	3923	0.0254907	1	3432	0.0291375	1	3676	0.0272035	0	2309	0	1	5625	0.0177778	1	4250	0.0235294	0	2759	0
COG4174	0.0283836	0.00246068	0.0137021	0.0115842	0.0331564	0.00430472	ABC-type uncharacterized transport system, permease component	R	General function prediction only	1	3073	0.0325415	1	3792	0.0263713	1	3524	0.0283768	1	3923	0.0254907	1	3432	0.0291375	1	3676	0.0272035	0	2309	0	1	5625	0.0177778	1	4250	0.0235294	0	2759	0
COG4191	0.114993	0.0400005	0.0320333	0.0283202	0.00558953	0.0422601	ignal transduction histidine kinase regulating C4-dicarboxylate transport system	T	Signal transduction mechanisms	4	3073	0.130166	4	3792	0.105485	4	3524	0.113507	2	3923	0.0509814	6	3432	0.174825	0	3676	0	0	2309	0	3	5625	0.0533333	3	4250	0.0705882	1	2759	0.036245
COG4223	0.0283836	0.00246068	0.00826144	0.0102803	0.00307558	0.0109063	Uncharacterized protein conserved in bacteria	S	Function unknown	1	3073	0.0325415	1	3792	0.0263713	1	3524	0.0283768	1	3923	0.0254907	1	3432	0.0291375	0	3676	0	0	2309	0	1	5625	0.0177778	1	4250	0.0235294	0	2759	0
COG4239	0.0283836	0.00246068	0.0137021	0.0115842	0.0331564	0.00503383	ABC-type uncharacterized transport system, permease component	R	General function prediction only	1	3073	0.0325415	1	3792	0.0263713	1	3524	0.0283768	1	3923	0.0254907	1	3432	0.0291375	1	3676	0.0272035	0	2309	0	1	5625	0.0177778	1	4250	0.0235294	0	2759	0
COG4252	0.00527426	0.0105485	0.0714231	0.0469732	0.0189401	-0.106817	Predicted transmembrane sensor domain	T	Signal transduction mechanisms	0	3073	0	1	3792	0.0263713	0	3524	0	0	3923	0	0	3432	0	2	3676	0.054407	2	2309	0.0866176	4	5625	0.0711111	0	4250	0	4	2759	0.14498
COG4254	0	0	0.057063	0.0381295	0.0118971	-0.0896757	Uncharacterized protein conserved in bacteria	S	Function unknown	0	3073	0	0	3792	0	0	3524	0	0	3923	0	0	3432	0	2	3676	0.054407	2	2309	0.0866176	2	5625	0.0355556	0	4250	0	3	2759	0.108735
COG4260	0.0283836	0.00246068	0	0	4.88372e-05	0.0263962	Putative virion core protein (lumpy skin disease virus)	S	Function unknown	1	3073	0.0325415	1	3792	0.0263713	1	3524	0.0283768	1	3923	0.0254907	1	3432	0.0291375	0	3676	0	0	2309	0	0	5625	0	0	4250	0	0	2759	0
COG4275	0.0283836	0.00246068	0.00899625	0.0114142	0.00611512	0.00858419	Uncharacterized conserved protein	S	Function unknown	1	3073	0.0325415	1	3792	0.0263713	1	3524	0.0283768	1	3923	0.0254907	1	3432	0.0291375	1	3676	0.0272035	0	2309	0	1	5625	0.0177778	0	4250	0	0	2759	0
COG4311	0.0865609	0.0253989	0.0226984	0.0209851	0.0027436	0.035288	Sarcosine oxidase delta subunit	E	Amino acid transport and metabolism	4	3073	0.130166	3	3792	0.0791139	3	3524	0.0851305	2	3923	0.0509814	3	3432	0.0874126	2	3676	0.054407	0	2309	0	2	5625	0.0355556	1	4250	0.0235294	0	2759	0
COG4333	0.0283836	0.00246068	0.0054407	0.0108814	0.00189244	0.0120615	Uncharacterized protein conserved in bacteria	S	Function unknown	1	3073	0.0325415	1	3792	0.0263713	1	3524	0.0283768	1	3923	0.0254907	1	3432	0.0291375	1	3676	0.0272035	0	2309	0	0	5625	0	0	4250	0	0	2759	0
COG4335	0.0283836	0.00246068	0.00826144	0.0102803	0.00307558	0.0106864	DNA alkylation repair enzyme	L	Replication, recombination and repair	1	3073	0.0325415	1	3792	0.0263713	1	3524	0.0283768	1	3923	0.0254907	1	3432	0.0291375	0	3676	0	0	2309	0	1	5625	0.0177778	1	4250	0.0235294	0	2759	0
COG4392	0.0283836	0.00246068	0	0	4.88372e-05	0.0264202	Predicted membrane protein	S	Function unknown	1	3073	0.0325415	1	3792	0.0263713	1	3524	0.0283768	1	3923	0.0254907	1	3432	0.0291375	0	3676	0	0	2309	0	0	5625	0	0	4250	0	0	2759	0
COG4448	0.0283836	0.00246068	0.0137021	0.0115842	0.0331564	0.00442172	L-asparaginase II	E	Amino acid transport and metabolism	1	3073	0.0325415	1	3792	0.0263713	1	3524	0.0283768	1	3923	0.0254907	1	3432	0.0291375	1	3676	0.0272035	0	2309	0	1	5625	0.0177778	1	4250	0.0235294	0	2759	0
COG4530	0.0283836	0.00246068	0.00899625	0.0114142	0.00611512	0.00835379	Uncharacterized protein conserved in bacteria	S	Function unknown	1	3073	0.0325415	1	3792	0.0263713	1	3524	0.0283768	1	3923	0.0254907	1	3432	0.0291375	1	3676	0.0272035	0	2309	0	1	5625	0.0177778	0	4250	0	0	2759	0
COG4536	0.0283836	0.00246068	0.0137021	0.0115842	0.0331564	0.00433956	Putative Mg2+ and Co2+ transporter CorB	P	Inorganic ion transport and metabolism	1	3073	0.0325415	1	3792	0.0263713	1	3524	0.0283768	1	3923	0.0254907	1	3432	0.0291375	1	3676	0.0272035	0	2309	0	1	5625	0.0177778	1	4250	0.0235294	0	2759	0
COG4564	0.0283836	0.00246068	0.00355556	0.00711111	0.000146512	0.017869	Signal transduction histidine kinase	T	Signal transduction mechanisms	1	3073	0.0325415	1	3792	0.0263713	1	3524	0.0283768	1	3923	0.0254907	1	3432	0.0291375	0	3676	0	0	2309	0	1	5625	0.0177778	0	4250	0	0	2759	0
COG4583	0.0865609	0.0253989	0.0226984	0.0209851	0.0027436	0.0357491	Sarcosine oxidase gamma subunit	E	Amino acid transport and metabolism	4	3073	0.130166	3	3792	0.0791139	3	3524	0.0851305	2	3923	0.0509814	3	3432	0.0874126	2	3676	0.054407	0	2309	0	2	5625	0.0355556	1	4250	0.0235294	0	2759	0
COG4597	0.0283836	0.00246068	0.0137021	0.0115842	0.0331564	0.00478486	ABC-type amino acid transport system, permease component	E	Amino acid transport and metabolism	1	3073	0.0325415	1	3792	0.0263713	1	3524	0.0283768	1	3923	0.0254907	1	3432	0.0291375	1	3676	0.0272035	0	2309	0	1	5625	0.0177778	1	4250	0.0235294	0	2759	0
COG4625	0.0109256	0.0134307	0.0896697	0.0577668	0.0218628	-0.127814	Uncharacterized protein with a C-terminal OMP (outer membrane protein) domain	S	Function unknown	0	3073	0	0	3792	0	0	3524	0	1	3923	0.0254907	1	3432	0.0291375	1	3676	0.0272035	3	2309	0.129926	1	5625	0.0177778	7	4250	0.164706	3	2759	0.108735
COG4630	0.0283836	0.00246068	0.0137021	0.0115842	0.0331564	0.00471098	Xanthine dehydrogenase, iron-sulfur cluster and FAD-binding subunit A	F	Nucleotide transport and metabolism	1	3073	0.0325415	1	3792	0.0263713	1	3524	0.0283768	1	3923	0.0254907	1	3432	0.0291375	1	3676	0.0272035	0	2309	0	1	5625	0.0177778	1	4250	0.0235294	0	2759	0
COG4631	0.0283836	0.00246068	0.0137021	0.0115842	0.0331564	0.00469599	Xanthine dehydrogenase, molybdopterin-binding subunit B	F	Nucleotide transport and metabolism	1	3073	0.0325415	1	3792	0.0263713	1	3524	0.0283768	1	3923	0.0254907	1	3432	0.0291375	1	3676	0.0272035	0	2309	0	1	5625	0.0177778	1	4250	0.0235294	0	2759	0
COG4642	0.0283836	0.00246068	0	0	4.88372e-05	0.0263962	Uncharacterized protein conserved in bacteria	S	Function unknown	1	3073	0.0325415	1	3792	0.0263713	1	3524	0.0283768	1	3923	0.0254907	1	3432	0.0291375	0	3676	0	0	2309	0	0	5625	0	0	4250	0	0	2759	0
COG4662	0.0283836	0.00246068	0.00899625	0.0114142	0.00611512	0.00933886	ABC-type tungstate transport system, periplasmic component	H	Coenzyme transport and metabolism	1	3073	0.0325415	1	3792	0.0263713	1	3524	0.0283768	1	3923	0.0254907	1	3432	0.0291375	1	3676	0.0272035	0	2309	0	1	5625	0.0177778	0	4250	0	0	2759	0
COG4764	0.0283836	0.00246068	0	0	4.88372e-05	0.0264202	Uncharacterized protein conserved in bacteria	S	Function unknown	1	3073	0.0325415	1	3792	0.0263713	1	3524	0.0283768	1	3923	0.0254907	1	3432	0.0291375	0	3676	0	0	2309	0	0	5625	0	0	4250	0	0	2759	0
COG4765	0.0283836	0.00246068	0.0137021	0.0115842	0.0331564	0.00436419	Uncharacterized protein conserved in bacteria	S	Function unknown	1	3073	0.0325415	1	3792	0.0263713	1	3524	0.0283768	1	3923	0.0254907	1	3432	0.0291375	1	3676	0.0272035	0	2309	0	1	5625	0.0177778	1	4250	0.0235294	0	2759	0
COG4782	0.0711251	0.0410102	0.0155104	0.0140037	0.0298936	0.0187302	Uncharacterized protein conserved in bacteria	S	Function unknown	0	3073	0	2	3792	0.0527426	4	3524	0.113507	4	3923	0.101963	3	3432	0.0874126	0	3676	0	0	2309	0	1	5625	0.0177778	1	4250	0.0235294	1	2759	0.036245
COG4912	0.0283836	0.00246068	0.00355556	0.00711111	0.000146512	0.01686	Predicted DNA alkylation repair enzyme	L	Replication, recombination and repair		3073	0.0325415	1	3792	0.0263713	1	3524	0.0283768	1	3923	0.0254907	1	3432	0.0291375	0	3676	0	0	2309	0	1	5625	0.0177778	0	4250	0	0	2759	0
COG4949	0.0283836	0.00246068	0.0137021	0.0115842	0.0331564	0.00477045	Uncharacterized membrane-anchored protein conserved in bacteria	S	Function unknown	1	3073	0.0325415	1	3792	0.0263713	1	3524	0.0283768	1	3923	0.0254907	1	3432	0.0291375	1	3676	0.0272035	0	2309	0	1	5625	0.0177778	1	4250	0.0235294	0	2759	0
COG4957	0	0	0.0510841	0.0256024	0.00230988	-0.0732133	Predicted transcriptional regulator	K	Transcription	0	3073	0	0	3792	0	0	3524	0	0	3923	0	0	3432	0	1	3676	0.0272035	1	2309	0.0433088	5	5625	0.0888889	1	4250	0.0235294	2	2759	0.07249
COG4964	0.0283836	0.00246068	0.043315	0.00703195	0.00225698	-0.0212915	Flp pilus assembly protein, secretin CpaC	U	Intracellular trafficking, secretion, and vesicular transpo	1	3073	0.0325415	1	3792	0.0263713	1	3524	0.0283768	1	3923	0.0254907	1	3432	0.0291375	2	3676	0.054407	1	2309	0.0433088	2	5625	0.0355556	2	4250	0.0470588	1	2759	0.036245
COG5001	0	0	0.236408	0.0572897	5.87209e-05	-0.281732	Predicted signal transduction protein containing a membrane domain, an EAL and a GGDEF domain	T	Signal transduction mechanisms	0	3073	0	0	3792	0	0	3524	0	0	3923	0	0	3432	0	5	3676	0.136017	6	2309	0.259853	16	5625	0.284444	9	4250	0.211765	8	2759	0.28996
COG5271	0.0912272	0.0293952	0.0436495	0.0264822	0.0398808	0.0122691	AAA ATPase containing von Willebrand factor type A (vWA) domain	R	General function prediction only	3	3073	0.0976245	2	3792	0.0527426	5	3524	0.141884	3	3923	0.0764721	3	3432	0.0874126	3	3676	0.0816104	0	2309	0	3	5625	0.0533333	2	4250	0.0470588	1	2759	0.036245
COG5317	0	0	0.0296129	0.00910436	0.000161628	-0.0379402	Uncharacterized protein conserved in bacteria	S	Function unknown	0	3073	0	0	3792	0	0	3524	0	0	3923	0	0	3432	0	1	3676	0.0272035	1	2309	0.0433088	1	5625	0.0177778	1	4250	0.0235294	1	2759	0.036245
COG5338	0	0	0.025657	0.0160804	0.00745814	-0.0387622	Uncharacterized protein conserved in bacteria	S	Function unknown	0	3073	0	0	3792	0	0	3524	0	0	3923	0	0	3432	0	1	3676	0.0272035	0	2309	0	1	5625	0.0177778	2	4250	0.0470588	1	2759	0.036245
COG5349	0.0283836	0.00246068	0.0555323	0.0168297	0.00745058	-0.0435286	Uncharacterized protein conserved in bacteria	S	Function unknown	1	3073	0.0325415	1	3792	0.0263713	1	3524	0.0283768	1	3923	0.0254907	1	3432	0.0291375	2	3676	0.054407	2	2309	0.0866176	3	5625	0.0533333	2	4250	0.0470588	1	2759	0.036245
COG5400	0	0	0.0296129	0.00910436	0.000161628	-0.0379402	Uncharacterized protein conserved in bacteria	S	Function unknown	0	3073	0	0	3792	0	0	3524	0	0	3923	0	0	3432	0	1	3676	0.0272035	1	2309	0.0433088	1	5625	0.0177778	1	4250	0.0235294	1	2759	0.036245
COG5403	0	0	0.0303477	0.0192904	0.00801977	-0.0463353	Uncharacterized conserved protein	S	Function unknown	0	3073	0	0	3792	0	0	3524	0	0	3923	0	0	3432	0	2	3676	0.054407	1	2309	0.0433088	1	5625	0.0177778	0	4250	0	1	2759	0.036245
COG5452	0	0	0.0296129	0.00910436	0.000161628	-0.0379402	Uncharacterized conserved protein	S	Function unknown	0	3073	0	0	3792	0	0	3524	0	0	3923	0	0	3432	0	1	3676	0.0272035	1	2309	0.0433088	1	5625	0.0177778	1	4250	0.0235294	1	2759	0.036245
COG5457	0.100645	0.0242721	0.0305443	0.037556	0.00823779	0.0287189	Uncharacterized conserved small protein	S	Function unknown	3	3073	0.0976245	5	3792	0.131857	4	3524	0.113507	4	3923	0.101963	2	3432	0.0582751	3	3676	0.0816104	0	2309	0	4	5625	0.0711111	0	4250	0	0	2759	0
COG5461	0	0	0.0296129	0.00910436	0.000161628	-0.0379402	Type IV pili component	N	Cell motility	0	3073	0	0	3792	0	0	3524	0	0	3923	0	0	3432	0	1	3676	0.0272035	1	2309	0.0433088	1	5625	0.0177778	1	4250	0.0235294	1	2759	0.036245
COG5462	0.0283836	0.00246068	0.0137021	0.0115842	0.0331564	0.00431532	Predicted secreted (periplasmic) protein	S	Function unknown	1	3073	0.0325415	1	3792	0.0263713	1	3524	0.0283768	1	3923	0.0254907	1	3432	0.0291375	1	3676	0.0272035	0	2309	0	1	5625	0.0177778	1	4250	0.0235294	0	2759	0
COG5469	0.0509396	0.0119367	0.00899625	0.0114142	0.000664535	0.0269937	Predicted metal-binding protein	S	Function unknown	2	3073	0.065083	2	3792	0.0527426	2	3524	0.0567537	2	3923	0.0509814	1	3432	0.0291375	1	3676	0.0272035	0	2309	0	1	5625	0.0177778	0	4250	0	0	2759	0
COG5473	0.0548037	0.021065	0.0209511	0.012072	0.0157494	0.0121964	Predicted integral membrane protein	S	Function unknown	1	3073	0.0325415	3	3792	0.0791139	2	3524	0.0567537	3	3923	0.0764721	1	3432	0.0291375	1	3676	0.0272035	0	2309	0	1	5625	0.0177778	1	4250	0.0235294	1	2759	0.036245
COG5482	0.0283836	0.00246068	0.00899625	0.0114142	0.00611512	0.00785482	Uncharacterized conserved protein	S	Function unknown	1	3073	0.0325415	1	3792	0.0263713	1	3524	0.0283768	1	3923	0.0254907	1	3432	0.0291375	1	3676	0.0272035	0	2309	0	1	5625	0.0177778	0	4250	0	0	2759	0
COG5488	0.0283836	0.00246068	0.0137021	0.0115842	0.0331564	0.00478486	Integral membrane protein	S	Function unknown	1	3073	0.0325415	1	3792	0.0263713	1	3524	0.0283768	1	3923	0.0254907	1	3432	0.0291375	1	3676	0.0272035	0	2309	0	1	5625	0.0177778	1	4250	0.0235294	0	2759	0
COG5490	0	0	0.0327681	0.018676	0.00461279	-0.0474059	Uncharacterized conserved protein	S	Function unknown	0	3073	0	0	3792	0	0	3524	0	0	3923	0	0	3432	0	1	3676	0.0272035	0	2309	0	3	5625	0.0533333	2	4250	0.0470588	1	2759	0.036245
COG5509	0	0	0.0296129	0.00910436	0.000161628	-0.0372622	Uncharacterized small protein containing a coiled-coil domain	S	Function unknown	0	3073	0	0	3792	0	0	3524	0	0	3923	0	0	3432	0	1	3676	0.0272035	1	2309	0.0433088	1	5625	0.0177778	1	4250	0.0235294	1	2759	0.036245
COG5515	0.0283836	0.00246068	0.0137021	0.0115842	0.0331564	0.00461832	Uncharacterized conserved small protein	S	Function unknown	1	3073	0.0325415	1	3792	0.0263713	1	3524	0.0283768	1	3923	0.0254907	1	3432	0.0291375	1	3676	0.0272035	0	2309	0	1	5625	0.0177778	1	4250	0.0235294	0	2759	0
COG5588	0.0489523	0.0279634	0.00899625	0.0114142	0.0221773	0.0174469	Uncharacterized conserved protein	S	Function unknown	1	3073	0.0325415	2	3792	0.0527426	1	3524	0.0283768	4	3923	0.101963	1	3432	0.0291375	1	3676	0.0272035	0	2309	0	1	5625	0.0177778	0	4250	0	0	2759	0
COG5598	0.217241	0.0538176	0.0792959	0.10775	0.0461878	0.0232213	Trimethylamine:corrinoid methyltransferase	H	Coenzyme transport and metabolism	6	3073	0.195249	12	3792	0.316456	6	3524	0.170261	9	3923	0.229416	6	3432	0.174825	10	3676	0.272035	0	2309	0	7	5625	0.124444	0	4250	0	0	2759	0

## Sheet: Table S6C
Table S6(C). Full list of COG entries absent in all Roseobacterclade (Group I) genomes and present in all non-Roseobacter clade (Groups II and III) genomes.
COG	COG.function	COG.Class	COG.Class.description	G_1..mean.rel..freq.....	G_1..std..dev.....	G_2..mean.rel..freq.....	G_2..std..dev.....	p.values	p.values..corrected.	Difference.between.means	X95.0..lower.CI	X95.0..upper.CI	Loktanella.sp.	Loktanella.sp...parent.seq..count	Loktanella.sp...rel..freq.....	Rhodobacteraceae.bacterium_04	Rhodobacteraceae.bacterium_04..parent.seq..count	Rhodobacteraceae.bacterium_04..rel..freq.....	Rhodobacteraceae.bacterium_30	Rhodobacteraceae.bacterium_30..parent.seq..count	Rhodobacteraceae.bacterium_30..rel..freq.....	Ruegeria.sp.	Ruegeria.sp...parent.seq..count	Ruegeria.sp...rel..freq.....	Tateyamaria.sp.	Tateyamaria.sp.: parent seq. count	Tateyamaria.sp.: rel. freq. (%)	Anderseniella.sp.	Anderseniella.sp...parent.seq..count	Anderseniella.sp...rel..freq.....	Erythrobacter.sp.	Erythrobacter.sp...parent.seq..count	Erythrobacter.sp...rel..freq.....	Labrenzia.sp.	Labrenzia.sp...parent.seq..count	Labrenzia.sp...rel..freq.....	Pseudovibrio.sp.	Pseudovibrio.sp...parent.seq..count	Pseudovibrio.sp...rel..freq.....	Sphingorhabdus.sp.	Sphingorhabdus.sp...parent.seq..count	Sphingorhabdus.sp...rel..freq.....
COG0221	Inorganic pyrophosphatase	C	Energy production and conversion	0	0	0.0296129	0.00910436	0.000161628	0.000161628	-0.0296129	-0.0379402	-0.0219636	0	3073	0	0	3792	0	0	3524	0	0	3923	0	0	3432	0	1	3676	0.0272035	1	2309	0.0433088	1	5625	0.0177778	1	4250	0.0235294	1	2759	0.036245
COG0302	GTP cyclohydrolase I	H	Coenzyme transport and metabolism	0	0	0.0296129	0.00910436	0.000161628	0.000161628	-0.0296129	-0.0379402	-0.0219636	0	3073	0	0	3792	0	0	3524	0	0	3923	0	0	3432	0	1	3676	0.0272035	1	2309	0.0433088	1	5625	0.0177778	1	4250	0.0235294	1	2759	0.036245
COG0367	Asparagine synthase (glutamine-hydrolyzing)	E	Amino acid transport and metabolism	0	0	0.0547823	0.0424113	0.0290767	0.0290767	-0.0547823	-0.0960862	-0.0215481	0	3073	0	0	3792	0	0	3524	0	0	3923	0	0	3432	0	2	3676	0.054407	3	2309	0.129926	3	5625	0.0533333	0	4250	0	1	2759	0.036245
COG0464	ATPases of the AAA+ class	O	Posttranslational modification, protein turnover, chaper	0	0	0.0402796	0.0168973	0.000890698	0.000890698	-0.0402796	-0.0567691	-0.0275422	0	3073	0	0	3792	0	0	3524	0	0	3923	0	0	3432	0	1	3676	0.0272035	1	2309	0.0433088	4	5625	0.0711111	1	4250	0.0235294	1	2759	0.036245
COG0588	Phosphoglycerate mutase 1	G	Carbohydrate transport and metabolism	0	0	0.0343188	0.0106871	0.000224419	0.000224419	-0.0343188	-0.043396	-0.023634	0	3073	0	0	3792	0	0	3524	0	0	3923	0	0	3432	0	1	3676	0.0272035	1	2309	0.0433088	1	5625	0.0177778	2	4250	0.0470588	1	2759	0.036245
COG0797	Lipoproteins	M	Cell wall/membrane/envelope biogenesis	0	0	0.0346533	0.0186992	0.00348488	0.00348488	-0.0346533	-0.0478353	-0.0165229	0	3073	0	0	3792	0	0	3524	0	0	3923	0	0	3432	0	2	3676	0.054407	0	2309	0	2	5625	0.0355556	2	4250	0.0470588	1	2759	0.036245
COG1408	Predicted phosphohydrolases	R	General function prediction onl	0	0	0.0259194	0.0146589	0.00436221	0.00436221	-0.0259195	-0.0369864	-0.011817	0	3073	0	0	3792	0	0	3524	0	0	3923	0	0	3432	0	1	3676	0.0272035	1	2309	0.0433088	2	5625	0.0355556	1	4250	0.0235294	0	2759	0
COG1476	Predicted transcriptional regulators	K	Transcription	0	0	0.0544431	0.0397587	0.0191523	0.0191523	-0.0544431	-0.0888077	-0.0200784	0	3073	0	0	3792	0	0	3524	0	0	3923	0	0	3432	0	0	3676	0	2	2309	0.0866176	3	5625	0.0533333	1	4250	0.0235294	3	2759	0.108735
COG1508	DNA-directed RNA polymerase specialized sigma subunit, sigma54 homolog	K	Transcription	0	0	0.0296129	0.00910436	0.000161628	0.000161628	-0.0296129	-0.0382026	-0.0219636	0	3073	0	0	3792	0	0	3524	0	0	3923	0	0	3432	0	1	3676	0.0272035	1	2309	0.0433088	1	5625	0.0177778	1	4250	0.0235294	1	2759	0.036245
COG1597	Sphingosine kinase and enzymes related to eukaryotic diacylglycerol kinase	IR	Multiple classes	0	0	0.0349768	0.0237967	0.0127733	0.0127733	-0.0349768	-0.0534306	-0.0133676	0	3073	0	0	3792	0	0	3524	0	0	3923	0	0	3432	0	0	3676	0	1	2309	0.0433088	2	5625	0.0355556	1	4250	0.0235294	2	2759	0.07249
COG1704	Uncharacterized conserved protein	S	Function unknown	0	0	0.0335688	0.0291138	0.0452971	0.0452971	-0.0335688	-0.0609668	-0.0108046	0	3073	0	0	3792	0	0	3524	0	0	3923	0	0	3432	0	1	3676	0.0272035	2	2309	0.0866176	1	5625	0.0177778	0	4250	0	1	2759	0.036245
COG1764	Predicted redox protein, regulator of disulfide bond formation	O	Posttranslational modification, protein turnover, chaper	0	0	0.0382088	0.0201654	0.00316454	0.00316454	-0.0382088	-0.0525079	-0.0179157	0	3073	0	0	3792	0	0	3524	0	0	3923	0	0	3432	0	2	3676	0.054407	0	2309	0	3	5625	0.0533333	2	4250	0.0470588	1	2759	0.036245
COG1770	Protease II	E	Amino acid transport and metabolism	0	0	0.0296129	0.00910436	0.000161628	0.000161628	-0.0296129	-0.0372622	-0.0215481	0	3073	0	0	3792	0	0	3524	0	0	3923	0	0	3432	0	1	3676	0.0272035	1	2309	0.0433088	1	5625	0.0177778	1	4250	0.0235294	1	2759	0.036245
COG1806	Uncharacterized protein conserved in bacteria	S	Function unknown	0	0	0.0296129	0.00910436	0.000161628	0.000161628	-0.0296129	-0.0379402	-0.0219636	0	3073	0	0	3792	0	0	3524	0	0	3923	0	0	3432	0	1	3676	0.0272035	1	2309	0.0433088	1	5625	0.0177778	1	4250	0.0235294	1	2759	0.036245
COG1972	Nucleoside permease	F	Nucleotide transport and metabolism	0	0	0.0419681	0.0323866	0.0270331	0.0270331	-0.0419681	-0.0711744	-0.0148525	0	3073	0	0	3792	0	0	3524	0	0	3923	0	0	3432	0	1	3676	0.0272035	2	2309	0.0866176	0	5625	0	1	4250	0.0235294	2	2759	0.07249
COG1988	Predicted membrane-bound metal-dependent hydrolases	R	General function prediction only	0	0	0.0408178	0.0331151	0.0338721	0.0338721	-0.0408178	-0.0700241	-0.0142222	0	3073	0	0	3792	0	0	3524	0	0	3923	0	0	3432	0	1	3676	0.0272035	2	2309	0.0866176	1	5625	0.0177778	0	4250	0	2	2759	0.07249
COG2895	GTPases - Sulfate adenylate transferase subunit 1	P	Inorganic ion transport and metabolism	0	0	0.0343188	0.0106871	0.000224419	0.000224419	-0.0343188	-0.043396	-0.0251647	0	3073	0	0	3792	0	0	3524	0	0	3923	0	0	3432	0	1	3676	0.0272035	1	2309	0.0433088	1	5625	0.0177778	2	4250	0.0470588	1	2759	0.036245
COG2902	NAD-specific glutamate dehydrogenase	E	Amino acid transport and metabolism	0	0	0.0296129	0.00910436	0.000161628	0.000161628	-0.0296129	-0.0379402	-0.0223791	0	3073	0	0	3792	0	0	3524	0	0	3923	0	0	3432	0	1	3676	0.0272035	1	2309	0.0433088	1	5625	0.0177778	1	4250	0.0235294	1	2759	0.036245
COG2967	Uncharacterized protein affecting Mg2+/Co2+ transport	P	Inorganic ion transport and metabolism	0	0	0.0296129	0.00910436	0.000161628	0.000161628	-0.0296129	-0.0379402	-0.0219636	0	3073	0	0	3792	0	0	3524	0	0	3923	0	0	3432	0	1	3676	0.0272035	1	2309	0.0433088	1	5625	0.0177778	1	4250	0.0235294	1	2759	0.036245
COG3671	Predicted membrane protein	S	Function unknown	0	0	0.0335688	0.0291138	0.0452971	0.0452971	-0.0335688	-0.0628519	-0.0125518	0	3073	0	0	3792	0	0	3524	0	0	3923	0	0	3432	0	1	3676	0.0272035	2	2309	0.0866176	1	5625	0.0177778	0	4250	0	1	2759	0.036245
COG3808	Inorganic pyrophosphatase	C	Energy production and conversion	0	0	0.0296129	0.00910436	0.000161628	0.000161628	-0.0296129	-0.038675	-0.0219636	0	3073	0	0	3792	0	0	3524	0	0	3923	0	0	3432	0	1	3676	0.0272035	1	2309	0.0433088	1	5625	0.0177778	1	4250	0.0235294	1	2759	0.036245
COG3908	Uncharacterized protein conserved in bacteria	S	Function unknown	0	0	0.0296129	0.00910436	0.000161628	0.000161628	-0.0296129	-0.0372622	-0.0226216	0	3073	0	0	3792	0	0	3524	0	0	3923	0	0	3432	0	1	3676	0.0272035	1	2309	0.0433088	1	5625	0.0177778	1	4250	0.0235294	1	2759	0.036245
COG3963	Phospholipid N-methyltransferase	I	Lipid transport and metabolism	0	0	0.025657	0.0160804	0.00745814	0.00745814	-0.025657	-0.0391167	-0.0108046	0	3073	0	0	3792	0	0	3524	0	0	3923	0	0	3432	0	1	3676	0.0272035	0	2309	0	1	5625	0.0177778	2	4250	0.0470588	1	2759	0.036245
COG4254	Uncharacterized protein conserved in bacteria	S	Function unknown	0	0	0.057063	0.0381295	0.0118971	0.0118971	-0.057063	-0.0896757	-0.021747	0	3073	0	0	3792	0	0	3524	0	0	3923	0	0	3432	0	2	3676	0.054407	2	2309	0.0866176	2	5625	0.0355556	0	4250	0	3	2759	0.108735
COG4957	Predicted transcriptional regulator	K	Transcription	0	0	0.0510841	0.0256024	0.00230988	0.00230988	-0.0510841	-0.0732133	-0.0289549	0	3073	0	0	3792	0	0	3524	0	0	3923	0	0	3432	0	1	3676	0.0272035	1	2309	0.0433088	5	5625	0.0888889	1	4250	0.0235294	2	2759	0.07249
COG5001	Predicted signal transduction protein containing a membrane domain, an EAL and a GGDEF domain	T	Signal transduction mechanisms	0	0	0.236408	0.0572897	5.87e-05	5.87e-05	-0.236408	-0.281732	-0.181955	0	3073	0	0	3792	0	0	3524	0	0	3923	0	0	3432	0	5	3676	0.136017	6	2309	0.259853	16	5625	0.284444	9	4250	0.211765	8	2759	0.28996
COG5317	Uncharacterized protein conserved in bacteria	S	Function unknown	0	0	0.0296129	0.00910436	0.000161628	0.000161628	-0.0296129	-0.0379402	-0.0219636	0	3073	0	0	3792	0	0	3524	0	0	3923	0	0	3432	0	1	3676	0.0272035	1	2309	0.0433088	1	5625	0.0177778	1	4250	0.0235294	1	2759	0.036245
COG5338	Uncharacterized protein conserved in bacteria	S	Function unknown	0	0	0.025657	0.0160804	0.00745814	0.00745814	-0.025657	-0.0387622	-0.0108046	0	3073	0	0	3792	0	0	3524	0	0	3923	0	0	3432	0	1	3676	0.0272035	0	2309	0	1	5625	0.0177778	2	4250	0.0470588	1	2759	0.036245
COG5400	Uncharacterized protein conserved in bacteria	S	Function unknown	0	0	0.0296129	0.00910436	0.000161628	0.000161628	-0.0296129	-0.0379402	-0.0219636	0	3073	0	0	3792	0	0	3524	0	0	3923	0	0	3432	0	1	3676	0.0272035	1	2309	0.0433088	1	5625	0.0177778	1	4250	0.0235294	1	2759	0.036245
COG5403	Uncharacterized conserved protein	S	Function unknown	0	0	0.0303477	0.0192904	0.00801977	0.00801977	-0.0303477	-0.0463353	-0.0122173	0	3073	0	0	3792	0	0	3524	0	0	3923	0	0	3432	0	2	3676	0.054407	1	2309	0.0433088	1	5625	0.0177778	0	4250	0	1	2759	0.036245
COG5452	Uncharacterized conserved protein	S	Function unknown	0	0	0.0296129	0.00910436	0.000161628	0.000161628	-0.0296129	-0.0379402	-0.0219636	0	3073	0	0	3792	0	0	3524	0	0	3923	0	0	3432	0	1	3676	0.0272035	1	2309	0.0433088	1	5625	0.0177778	1	4250	0.0235294	1	2759	0.036245
COG5461	Type IV pili component	N	Cell motility	0	0	0.0296129	0.00910436	0.000161628	0.000161628	-0.0296129	-0.0379402	-0.0219636	0	3073	0	0	3792	0	0	3524	0	0	3923	0	0	3432	0	1	3676	0.0272035	1	2309	0.0433088	1	5625	0.0177778	1	4250	0.0235294	1	2759	0.036245
COG5490	Uncharacterized conserved protein	S	Function unknown	0	0	0.0327681	0.018676	0.00461279	0.00461279	-0.0327681	-0.0474059	-0.0161074	0	3073	0	0	3792	0	0	3524	0	0	3923	0	0	3432	0	1	3676	0.0272035	0	2309	0	3	5625	0.0533333	2	4250	0.0470588	1	2759	0.036245
COG5509	Uncharacterized small protein containing a coiled-coil domain	S	Function unknown	0	0	0.0296129	0.00910436	0.000161628	0.000161628	-0.0296129	-0.0372622	-0.0212288	0	3073	0	0	3792	0	0	3524	0	0	3923	0	0	3432	0	1	3676	0.0272035	1	2309	0.0433088	1	5625	0.0177778	1	4250	0.0235294	1	2759	0.036245

## Sheet: Table S6D
Table S6 (D). Full list of COG entries present in all Roseobacter clade (Group I) genomes and absent in all non-Roseobacter (Groups II-III) genomes.
COG	COG.function	COG.Class	COG.Class.description	G_1..mean.rel..freq.....	G_1..std..dev.....	G_2..mean.rel..freq.....	G_2..std..dev.....	p.values	p.values..corrected.	Difference.between.means	X95.0..lower.CI	X95.0..upper.CI	Loktanella.sp.	Loktanella.sp...parent.seq..count	Loktanella.sp...rel..freq.....	Rhodobacteraceae.bacterium_04	Rhodobacteraceae.bacterium_04..parent.seq..count	Rhodobacteraceae.bacterium_04..rel..freq.....	Rhodobacteraceae.bacterium_30	Rhodobacteraceae.bacterium_30..parent.seq..count	Rhodobacteraceae.bacterium_30..rel..freq.....	Ruegeria.sp.	Ruegeria.sp...parent.seq..count	Ruegeria.sp...rel..freq.....	Tateyamaria.sp.	Tateyamaria.sp.: parent seq. count	Tateyamaria.sp.: rel. freq. (%)	Anderseniella.sp.	Anderseniella.sp...parent.seq..count	Anderseniella.sp...rel..freq.....	Erythrobacter.sp.	Erythrobacter.sp...parent.seq..count	Erythrobacter.sp...rel..freq.....	Labrenzia.sp.	Labrenzia.sp...parent.seq..count	Labrenzia.sp...rel..freq.....	Pseudovibrio.sp.	Pseudovibrio.sp...parent.seq..count	Pseudovibrio.sp...rel..freq.....	Sphingorhabdus.sp.	Sphingorhabdus.sp...parent.seq..count	Sphingorhabdus.sp...rel..freq.....
COG0116	Predicted N6-adenine-specific DNA methylase	L	Replication, recombination and repair	0.0283836	0.00246068	0	0	4.88e-05	4.88e-05	0.0283836	0.0263962	0.0304745	1	3073	0.0325415	1	3792	0.0263713	1	3524	0.0283768	1	3923	0.0254907	1	3432	0.0291375	0	3676	0	0	2309	0	0	5625	0	0	4250	0	0	2759	0
COG0696	Phosphoglyceromutase	G	Carbohydrate transport and metabolism	0.0283836	0.00246068	0	0	4.88e-05	4.88e-05	0.0283836	0.0263962	0.0304505	1	3073	0.0325415	1	3792	0.0263713	1	3524	0.0283768	1	3923	0.0254907	1	3432	0.0291375	0	3676	0	0	2309	0	0	5625	0	0	4250	0	0	2759	0
COG1267	Phosphatidylglycerophosphatase A and related proteins	I	Lipid transport and metabolism	0.0283836	0.00246068	0	0	4.88e-05	4.88e-05	0.0283836	0.0263962	0.0306267	1	3073	0.0325415	1	3792	0.0263713	1	3524	0.0283768	1	3923	0.0254907	1	3432	0.0291375	0	3676	0	0	2309	0	0	5625	0	0	4250	0	0	2759	0
COG1469	Uncharacterized conserved protein	S	Function unknown	0.0283836	0.00246068	0	0	4.88e-05	4.88e-05	0.0283836	0.0264202	0.0306267	1	3073	0.0325415	1	3792	0.0263713	1	3524	0.0283768	1	3923	0.0254907	1	3432	0.0291375	0	3676	0	0	2309	0	0	5625	0	0	4250	0	0	2759	0
COG1490	D-Tyr-tRNAtyr deacylase	J	Translation, ribosomal structure and biogenesis	0.0283836	0.00246068	0	0	4.88e-05	4.88e-05	0.0283836	0.0264202	0.0304505	1	3073	0.0325415	1	3792	0.0263713	1	3524	0.0283768	1	3923	0.0254907	1	3432	0.0291375	0	3676	0	0	2309	0	0	5625	0	0	4250	0	0	2759	0
COG2027	D-alanyl-D-alanine carboxypeptidase (penicillin-binding protein 4)	M	Cell wall/membrane/envelope biogenesis	0.0283836	0.00246068	0	0	4.88e-05	4.88e-05	0.0283836	0.0263962	0.0304745	1	3073	0.0325415	1	3792	0.0263713	1	3524	0.0283768	1	3923	0.0254907	1	3432	0.0291375	0	3676	0	0	2309	0	0	5625	0	0	4250	0	0	2759	0
COG2317	Zn-dependent carboxypeptidase	E	Amino acid transport and metabolism	0.0283836	0.00246068	0	0	4.88e-05	4.88e-05	0.0283836	0.026244	0.0306267	1	3073	0.0325415	1	3792	0.0263713	1	3524	0.0283768	1	3923	0.0254907	1	3432	0.0291375	0	3676	0	0	2309	0	0	5625	0	0	4250	0	0	2759	0
COG3159	Uncharacterized protein conserved in bacteria	S	Function unknown	0.0283836	0.00246068	0	0	4.88e-05	4.88e-05	0.0283836	0.0263962	0.0304991	1	3073	0.0325415	1	3792	0.0263713	1	3524	0.0283768	1	3923	0.0254907	1	3432	0.0291375	0	3676	0	0	2309	0	0	5625	0	0	4250	0	0	2759	0
COG3651	Uncharacterized protein conserved in bacteria	S	Function unknown	0.0283836	0.00246068	0	0	4.88e-05	4.88e-05	0.0283836	0.0264202	0.0304991	1	3073	0.0325415	1	3792	0.0263713	1	3524	0.0283768	1	3923	0.0254907	1	3432	0.0291375	0	3676	0	0	2309	0	0	5625	0	0	4250	0	0	2759	0
COG4260	Putative virion core protein (lumpy skin disease virus)	S	Function unknown	0.0283836	0.00246068	0	0	4.88e-05	4.88e-05	0.0283836	0.0263962	0.0304745	1	3073	0.0325415	1	3792	0.0263713	1	3524	0.0283768	1	3923	0.0254907	1	3432	0.0291375	0	3676	0	0	2309	0	0	5625	0	0	4250	0	0	2759	0
COG4392	Predicted membrane protein	S	Function unknown	0.0283836	0.00246068	0	0	4.88e-05	4.88e-05	0.0283836	0.0264202	0.0304991	1	3073	0.0325415	1	3792	0.0263713	1	3524	0.0283768	1	3923	0.0254907	1	3432	0.0291375	0	3676	0	0	2309	0	0	5625	0	0	4250	0	0	2759	0
COG4642	Uncharacterized protein conserved in bacteria	S	Function unknown	0.0283836	0.00246068	0	0	4.88e-05	4.88e-05	0.0283836	0.0263962	0.0304991	1	3073	0.0325415	1	3792	0.0263713	1	3524	0.0283768	1	3923	0.0254907	1	3432	0.0291375	0	3676	0	0	2309	0	0	5625	0	0	4250	0	0	2759	0
COG4764	Uncharacterized protein conserved in bacteria	S	Function unknown	0.0283836	0.00246068	0	0	4.88e-05	4.88e-05	0.0283836	0.0264202	0.0306267	1	3073	0.0325415	1	3792	0.0263713	1	3524	0.0283768	1	3923	0.0254907	1	3432	0.0291375	0	3676	0	0	2309	0	0	5625	0	0	4250	0	0	2759	0
COG2930	Uncharacterized conserved protein	S	Function unknown	0.0385798	0.0190504	0	0	0.00206279	0.00206279	0.0385798	0.0276053	0.0580669	1	3073	0.0325415	1	3792	0.0263713	1	3524	0.0283768	3	3923	0.0764721	1	3432	0.0291375	0	3676	0	0	2309	0	0	5625	0	0	4250	0	0	2759	0
COG2916	DNA-binding protein H-NS	R	General function prediction only	0.0535838	0.0400056	0	0	0.0211733	0.0211733	0.0535838	0.0265723	0.0945485	4	3073	0.130166	1	3792	0.0263713	2	3524	0.0567537	1	3923	0.0254907	1	3432	0.0291375	0	3676	0	0	2309	0	0	5625	0	0	4250	0	0	2759	0
