# Supplementary material for: Genomic blueprints of sponge-prokaryote symbiosis are shared by low abundant and cultivatable Alphaproteobacteria
Source: Sci Rep. 2019 Feb 13;9:1999. doi: 10.1038/s41598-019-38737-x (PMC6374434; doi:10.1038/s41598-019-38737-x)
Supplement: Supplementary file 8 — Table S7 [file 41598_2019_38737_MOESM8_ESM.xlsx]

## Sheet: Sheet1
Table S7. Secondary metabolite biosynthetic gene clusters found on each Alphaproteobacteria genome after antiSMASH analysis.
Erythrobacter sp. Alg231-14	Plus 22 putative clusters found, including saccharide and fatty acid clusters
Cluster	Type	From	To	Most similar known cluster
The following clusters are from record Contig_1.1:
Cluster 1	Terpene	1319716	1344100	Astaxanthin_dideoxyglycoside_biosynthetic_gene_cluster (75% of genes show similarity)
Cluster 2	Bacteriocin	1468738	1479613	-
Cluster 3	Lassopeptide	1587292	1609819	S-layer_glycan_biosynthetic_gene_cluster (20% of genes show similarity)
Sphingorhabdus sp. Alg231-15	Plus 32 putative clusters found, including saccharide and fatty acid clusters
Cluster	Type	From	To	Most similar known cluster
The following clusters are from record Contig_1.1:
Cluster 1	Other	467104	509731	-
Cluster 2	Bacteriocin	2046848	2057615	-
Cluster 3	T3pks	3454042	3495091	-
Cluster 4	Terpene	3541480	3565099	Astaxanthin_dideoxyglycoside_biosynthetic_gene_cluster (50% of genes show similarity)
Anderseniella sp Alg231-50	Plus 41 putative clusters found, including saccharide and fatty acid clusters
Cluster	Type	From	To	Most similar known cluster
The following clusters are from record Contig_2.1:
Cluster 1	Terpene	188762	216161	-
Cluster 2	T3pks	439732	480910	Enterobactin_biosynthetic_gene_cluster (8% of genes show similarity)
Cluster 3	Other	498687	543048	-
The following clusters are from record Contig_1.1:
Cluster 4	Ectoine	2019705	2030088	-
The following clusters are from record Contig_3.1:
Cluster 5	Terpene	209553	230410	-
Loktanella sp. Alg231-35	Plus 24 putative clusters found, including saccharide and fatty acid clusters
Cluster	Type	From	To	Most similar known cluster
The following clusters are from record Contig_5.1:
Cluster 1	Hserlactone	199995	220666	-
The following clusters are from record Contig_4.1:
Cluster 2	Bacteriocin	254184	265584	-
The following clusters are from record Contig_1.1:
Cluster 3	T1pks	235835	287834	Lipopolysaccharide_biosynthetic_gene_cluster (11% of genes show similarity)
The following clusters are from record Contig_3.1:
Cluster 4	Bacteriocin	26220	37074	-
Rhodobacteraceae bacterium sp. Alg231-04	Plus 34 putative clusters found, including saccharide and fatty acid clusters
Cluster	Type	From	To	Most similar known cluster
The following clusters are from record Contig_6.1:
Cluster 1	Bacteriocin	33439	44356	-
The following clusters are from record Contig_7.1:
Cluster 2	Hserlactone	134849	155496	-
Rhodobacteraceae bacterium Alg231-30	Plus 32 putative clusters found, including saccharide and fatty acid clusters
Cluster	Type	From	To	Most similar known cluster
The following clusters are from record Contig_2.1:
Cluster 1	T1pks	623686	675764	-
The following clusters are from record Contig_1.1:
Cluster 2	Hserlactone	921085	941672	-
The following clusters are from record Contig_7.1:
Cluster 3	Bacteriocin	55811	66668	-
The following clusters are from record Contig_3.1:
Cluster 4	Terpene	511874	532647	-
Cluster 5	Hserlactone	686633	707364	-
Tateyamaria sp. Alg231-49	Plus 26 putative clusters found, including saccharide and fatty acid clusters
Cluster	Type	From	To	Most similar known cluster
The following clusters are from record Contig_16.1:
Cluster 1	Terpene	13436	34479	-
The following clusters are from record Contig_2.1:
Cluster 2	Hserlactone	359141	379659	-
The following clusters are from record Contig_22.1:
Cluster 3	Nrps	1	32080	-
The following clusters are from record Contig_5.1:
Cluster 4	Bacteriocin	85969	96829	-
The following clusters are from record Contig_7.1:
Cluster 5	Terpene	141844	162611	-
Pseudovibrio sp. Alg231-02	Plus 37 putative clusters found, including saccharide and fatty acid clusters
Cluster	Type	From	To	Most similar known cluster
The following clusters are from record Contig_5.1:
Cluster 1	Bacteriocin	158837	169610	-
The following clusters are from record Contig_21.1:
Cluster 2	Bacteriocin	8903	19626	-
The following clusters are from record Contig_10.1:
Cluster 3	Terpene	107133	127993	-
The following clusters are from record Contig_17.1:
Cluster 4	Nrps	1	54175	-
The following clusters are from record Contig_7.1:
Cluster 5	T3pks-T1pks	227828	291467	-
Ruegeria sp. Alg231-54	Plus 37 putative clusters found, including saccharide and fatty acid clusters
Cluster	Type	From	To	Most similar known cluster
The following clusters are from record Contig_1.1:
Cluster 1	Terpene	212271	233053	-
Cluster 2	Hserlactone	712943	733587	-
The following clusters are from record Contig_5.1:
Cluster 3	Bacteriocin	111112	121969	-
Cluster 4	Hserlactone	185315	206172	-
The following clusters are from record Contig_11.1:
Cluster 5	Nrps	5555	72919	-
The following clusters are from record Contig_7.1:
Cluster 6	Hserlactone	135452	156042	-
Labrenzia sp. Alg231-36	Plus 44 putative clusters found, including saccharide and fatty acid clusters
Cluster	Type	From	To	Most similar known cluster
The following clusters are from record Contig_10.1:
Cluster 1	Bacteriocin	108317	119207	-
The following clusters are from record Contig_15.1:
Cluster 2	Hserlactone	13341	34006	-
The following clusters are from record Contig_4.1:
Cluster 3	T3pks	644635	670801	-
The following clusters are from record Contig_7.1:
Cluster 4	Terpene	161453	182304	-
The following clusters are from record Contig_1.1:
Cluster 5	Nrps-Transatpks	1022136	1104679	Kalimantacin_/_batumin_biosynthetic_gene_cluster (13% of genes show similarity)
